# Supplementary material for: Synovial tissue transcriptomes of long-standing rheumatoid arthritis are dominated by activated macrophages that reflect microbial stimulation
Source: Sci Rep. 2020 May 13;10:7907. doi: 10.1038/s41598-020-64431-4 (PMC7220941; doi:10.1038/s41598-020-64431-4)
Supplement: Supplementary file 2 — Supplementary Table 1 [file 41598_2020_64431_MOESM2_ESM.xlsx]

## Sheet: WS1_2019 Affy IDs_RA-STvsOA-ST
Supplementary table 1. Worksheet (WS) 1.Differentially expressed probe-sets obtained by comparing synovial tissue transcriptomes from RA (n=10) and OA (n=10) patients
EG: Experiment group of chips (10 RA synovial tissues), BG: Baseline group of chips (10 OA synovial tissues), FC: Fold Change, SLR: Signal Log Ratio (i.e. Log2 of FC)
Probe Set ID	Gene Title	Gene Symbol	Mean EG	Median EG	Standard Deviation EG	Present Call EG	Mean BG	Median BG	Standard Deviation BG	Present Call BG	SLR Diff Regulated EG vs BG	FC Diff Regulated EG vs BG	Change Increased	Change Decreased	T-Test Signal	T-Test EG vs BG	T-Test EG vs EG	T-Test BG vs BG	No Change EG vs BG	No Change EG vs EG	No Change BG vs BG	RA-ST Score
1405_i_at	chemokine (C-C motif) ligand 5	CCL5	252.32	192.35	144.724	100	48.45	47.25	21.2758	80	2.133	4.38629	94	0	3.19107e-06	2.52834e-46	1.51474e-33	5.6813e-39	6	24.4444	84.4444	2.00502
177_at	phospholipase D1, phosphatidylcholine-specific	PLD1	48.66	46.05	17.2545	50	101.87	98.7	25.9522	90	-1.003	-2.00416	0	58	9.9559e-05	7.72506e-31	7.01783e-24	1.29732e-26	42	86.6667	77.7778	-0.58174
200000_s_at	pre-mRNA processing factor 8	PRPF8	367.68	361.5	43.4531	100	456.64	461.1	52.0007	100	-0.373	-1.29504	0	37	0.000878977	8.92047e-22	1.24618e-14	3.33673e-18	63	88.8889	91.1111	-0.13801
200013_at	ribosomal protein L24	RPL24	2379.01	2353.6	424.266	100	3049.99	3017.85	621.752	100	-0.346	-1.27103	2	45	0.0146587	8.77226e-10	1.48518e-07	1.7262e-07	53	66.6667	66.6667	-0.1557
200031_s_at	ribosomal protein S11 /// small nucleolar RNA, C/D box 35B	RPS11 /// SNORD35B	5229.48	4980.6	1332.61	100	6908.06	6664.4	1522.23	100	-0.362	-1.28521	5	54	0.016482	2.05691e-09	3.33881e-07	2.39995e-07	41	62.2222	60	-0.19548
200039_s_at	proteasome (prosome, macropain) subunit, beta type, 2	PSMB2	700.3	690.05	114.711	100	569.57	540.75	70.3212	100	0.316	1.24487	32	0	0.00827463	9.07511e-16	8.50636e-10	1.48799e-15	68	75.5556	97.7778	0.10112
200075_s_at	guanylate kinase 1	GUK1	438.47	424.6	142.88	100	560.08	593.35	88.4223	100	-0.47	-1.38511	4	51	0.0333598	6.34541e-11	9.91668e-07	8.0838e-11	45	55.5556	75.5556	-0.2397
200079_s_at	lysyl-tRNA synthetase	KARS	723.63	725.75	73.9452	100	554.79	571.8	121.991	100	0.336	1.26225	33	0	0.0141152	4.34895e-11	3.2636e-12	1.15079e-06	67	82.2222	75.5556	0.11088
200088_x_at	neurobeachin-like 1 /// ribosomal protein L12	NBEAL1 /// RPL12	4912.96	4719.7	1268.09	100	6144.17	5498.65	1513.91	100	-0.375	-1.29684	7	56	0.061849	3.25944e-08	2.68778e-06	2.28358e-06	37	46.6667	40	-0.21
200094_s_at	eukaryotic translation elongation factor 2	EEF2	1899.14	1803.55	358.959	100	2567.64	2405.65	649.244	100	-0.411	-1.32961	0	45	0.0062201	1.08714e-13	4.00778e-11	5.90498e-10	55	84.4444	75.5556	-0.18495
200604_s_at	protein kinase, cAMP-dependent, regulatory, type I, alpha	PRKAR1A	288.74	232.55	156.233	100	464.3	432.55	189.262	100	-0.718	-1.6449	12	64	0.0288296	8.33139e-09	2.1156e-06	3.59786e-07	24	24.4444	31.1111	-0.45952
200613_at	adaptor-related protein complex 2, mu 1 subunit	AP2M1	690.49	714.5	205.173	100	825.15	788.4	104.879	100	-0.364	-1.28699	3	37	0.0968039	3.94094e-09	2.82721e-05	9.90444e-11	60	46.6667	91.1111	-0.13468
200628_s_at	tryptophanyl-tRNA synthetase	WARS	444.75	393.5	227.178	40	231.5	228.3	77.9339	10	0.926	1.9	53	0	0.0124103	6.04767e-14	6.07912e-09	1.09967e-13	47	24.4444	80	0.49078
200629_at	tryptophanyl-tRNA synthetase	WARS	957.16	749.75	584.234	100	325.04	307.05	76.7817	100	1.301	2.464	76	0	0.00210724	4.08972e-22	2.531e-12	1.10586e-24	24	24.4444	86.6667	0.98876
200635_s_at	protein tyrosine phosphatase, receptor type, F	PTPRF	29.64	34	14.4553	30	72.69	62.95	35.6248	80	-1.397	-2.63353	0	52	0.00218415	9.379e-20	3.53964e-12	1.85341e-18	48	100	64.4444	-0.72644
200636_s_at	protein tyrosine phosphatase, receptor type, F	PTPRF	108.78	110.2	44.6264	0	288.36	248.4	102.827	100	-1.298	-2.45888	0	84	4.6291e-05	1.75846e-29	1.79998e-19	1.70502e-26	16	82.2222	66.6667	-1.09032
200637_s_at	protein tyrosine phosphatase, receptor type, F	PTPRF	25.35	27.4	12.2557	0	95.44	92.6	33.7738	100	-1.79	-3.45815	0	66	0.000228932	3.99531e-36	3.89088e-27	5.769e-31	34	97.7778	71.1111	-1.1814
200644_at	MARCKS-like 1	MARCKSL1	343.97	327.65	99.9866	100	170.19	161.75	42.8004	100	0.88	1.84038	72	0	3.22493e-05	4.54278e-23	9.8297e-18	4.17221e-18	28	66.6667	68.8889	0.6336
200646_s_at	nucleobindin 1	NUCB1	215.51	234.9	66.5624	100	304.94	308.2	68.6631	100	-0.52	-1.43396	6	47	0.0329385	2.7082e-09	6.66397e-06	2.98645e-09	47	57.7778	64.4444	-0.2444
200647_x_at	eukaryotic translation initiation factor 3, subunit C /// eukaryotic translation initiation factor 3, subunit C-like	EIF3C /// EIF3CL	812.35	816.35	281.014	100	1160.8	1101.55	290.273	100	-0.298	-1.22944	3	46	0.0145624	9.42447e-11	4.22794e-08	8.76026e-09	51	71.1111	68.8889	-0.13708
200661_at	cathepsin A	CTSA	489.51	446.9	136.092	100	710.94	705.7	196.843	100	-0.532	-1.44593	1	39	0.0124385	5.41673e-14	5.11369e-11	1.7031e-10	60	77.7778	75.5556	-0.20748
200662_s_at	translocase of outer mitochondrial membrane 20 homolog (yeast)	TOMM20	474.09	440.95	138.436	100	639.58	669.2	117.843	100	-0.464	-1.37936	0	56	0.0112044	1.25014e-13	2.19084e-09	1.27028e-11	44	62.2222	80	-0.25984
200670_at	X-box binding protein 1	XBP1	1266.92	1225.7	361.266	100	527.95	523.6	100.235	100	1.228	2.34242	90	0	4.15885e-07	4.4426e-57	6.90115e-41	2.40776e-47	10	57.7778	77.7778	1.1052
200671_s_at	spectrin, beta, non-erythrocytic 1	SPTBN1	23.26	9.35	22.0294	0	117.44	107	82.6115	50	-2.026	-4.07274	5	61	0.0115453	1.12881e-15	1.47108e-13	7.42134e-11	34	48.8889	46.6667	-1.23586
200672_x_at	spectrin, beta, non-erythrocytic 1	SPTBN1	227.76	227.8	65.4946	50	349.8	357.8	68.2389	90	-0.698	-1.62225	1	67	0.00286418	9.20004e-22	1.723e-18	1.28817e-14	32	88.8889	55.5556	-0.46766
200689_x_at	eukaryotic translation elongation factor 1 gamma /// microRNA 3654	EEF1G /// MIR3654	3567.23	3473.55	428.829	100	4615.42	4582.7	1012.44	100	-0.312	-1.24143	0	45	0.00870542	5.86245e-14	1.05229e-14	1.95945e-08	55	100	73.3333	-0.1404
200693_at	tyrosine 3-monooxygenase/tryptophan 5-monooxygenase activation protein, theta	YWHAQ	1241.92	1230.85	165.382	100	1686.16	1640.65	295.665	100	-0.338	-1.264	0	48	0.000643347	6.5193e-20	5.49064e-18	2.65332e-13	52	93.3333	82.2222	-0.16224
200696_s_at	gelsolin	GSN	1967.47	1864.45	432.61	100	4279.85	3537.75	1703.17	100	-0.96	-1.94531	1	82	0.000210194	2.63536e-29	1.62951e-28	8.57869e-19	17	66.6667	37.7778	-0.7872
200710_at	acyl-CoA dehydrogenase, very long chain	ACADVL	487.33	486.5	79.4755	100	721.46	698.6	135.65	100	-0.473	-1.38799	0	45	0.000185143	1.81604e-19	5.9498e-13	1.01069e-16	55	64.4444	71.1111	-0.21285
200711_s_at	S-phase kinase-associated protein 1	SKP1	522.23	503.35	117.687	100	635.01	620.9	90.5223	100	-0.311	-1.24057	1	32	0.0240061	3.21409e-09	1.17455e-05	9.42252e-10	67	71.1111	95.5556	-0.09952
200716_x_at	ribosomal protein L13a /// ribosomal protein L13a pseudogene 5 /// small nucleolar RNA, C/D box 32A /// small nucleolar RNA, C/D box 33 /// small nucleolar RNA, C/D box 34 /// small nucleolar RNA, C/D box 35A	RPL13A /// RPL13AP5 /// SNORD32A /// SNORD33 /// SNORD34 /// SNORD35A	5851.68	5686.1	779.901	100	7489.06	6634	1873.78	100	-0.335	-1.26138	0	44	0.0273221	4.37234e-11	1.3767e-10	3.55826e-07	56	80	57.7778	-0.1474
200717_x_at	ribosomal protein L7	RPL7	5384.37	5410.05	1025.2	100	6972.59	7141.2	1298.88	100	-0.371	-1.29325	0	52	0.0141011	2.07656e-11	5.89038e-09	9.93626e-09	48	62.2222	73.3333	-0.19292
200722_s_at	cell cycle associated protein 1	CAPRIN1	210.08	193.15	62.3404	100	318.67	315.9	86.1175	100	-0.474	-1.38896	1	43	0.00768264	2.76724e-11	3.04563e-08	3.78923e-09	56	55.5556	82.2222	-0.20382
200723_s_at	cell cycle associated protein 1	CAPRIN1	551.97	548.35	52.2003	100	766.08	759.2	205.416	100	-0.335	-1.26138	3	41	0.0163868	2.62704e-13	8.23953e-14	3.10004e-08	56	88.8889	77.7778	-0.13735
200725_x_at	ribosomal protein L10 /// small nucleolar RNA, H/ACA box 70	RPL10 /// SNORA70	4217.5	3938.9	696.061	100	5372.51	5153.45	995.735	100	-0.388	-1.30858	0	52	0.00873165	2.59336e-17	4.00257e-16	6.01259e-11	48	86.6667	66.6667	-0.20176
200726_at	protein phosphatase 1, catalytic subunit, gamma isozyme	PPP1CC	1050.29	912.7	346.402	100	1328.62	1323.75	261.844	100	-0.458	-1.37364	8	51	0.0468107	1.08643e-09	2.07997e-06	5.75944e-09	41	40	66.6667	-0.23358
200738_s_at	phosphoglycerate kinase 1	PGK1	1620.01	1595.75	234.382	100	1068.65	1072.05	187.203	100	0.594	1.50943	67	0	4.53924e-05	2.40437e-29	3.29617e-29	3.13368e-18	33	86.6667	66.6667	0.39798
200747_s_at	nuclear mitotic apparatus protein 1	NUMA1	188.61	190	41.3875	90	304.02	307.15	57.7207	100	-0.587	-1.50212	0	39	0.000138772	8.69206e-35	6.46715e-26	3.57332e-29	61	91.1111	95.5556	-0.22893
200758_s_at	nuclear factor, erythroid 2-like 1	NFE2L1	511.3	542.15	96.8561	100	762.25	760.45	99.5223	100	-0.583	-1.49796	0	51	0.000122964	1.23604e-30	7.67447e-21	1.39058e-27	49	75.5556	93.3333	-0.29733
200759_x_at	nuclear factor, erythroid 2-like 1	NFE2L1	863.28	855.7	128.341	100	1307.85	1274.95	213.66	100	-0.427	-1.34443	0	41	1.81417e-05	4.1849e-24	1.34455e-20	1.19865e-15	59	95.5556	95.5556	-0.17507
200760_s_at	ADP-ribosylation factor-like 6 interacting protein 5	ARL6IP5	929.46	796.65	338.1	100	1155.64	1074.6	372.586	100	-0.32	-1.24833	17	51	1.77221	0.000299513	0.00113895	0.00306829	32	55.5556	40	-0.1632
200778_s_at	septin 2	SEPT2	680.86	752.7	187.906	100	934.4	882.4	187.5	100	-0.496	-1.4103	4	48	0.0139905	6.27075e-10	1.69872e-06	2.04445e-09	48	42.2222	57.7778	-0.23808
200784_s_at	low density lipoprotein receptor-related protein 1	LRP1	205.22	216.15	59.6797	100	487.4	492.55	126.159	100	-1.195	-2.28945	0	77	8.87852e-06	6.86521e-44	1.15032e-28	4.44016e-38	23	53.3333	66.6667	-0.92015
200785_s_at	low density lipoprotein receptor-related protein 1	LRP1	399.98	407.3	147.917	100	887.89	766.05	354.464	100	-1.055	-2.07772	0	77	0.000615043	9.30859e-24	1.55307e-17	2.64751e-18	23	33.3333	33.3333	-0.81235
200788_s_at	phosphoprotein enriched in astrocytes 15	PEA15	1327.05	1303.6	274.082	100	938.89	1011.4	251.214	100	0.505	1.41912	58	0	0.0110432	2.34819e-13	2.48975e-11	2.77145e-09	42	84.4444	68.8889	0.2929
200795_at	SPARC-like 1 (hevin)	SPARCL1	3450.34	3339.95	813.038	100	4521.61	4530.55	988.306	100	-0.491	-1.40542	3	59	0.0186557	2.79668e-14	1.05177e-11	2.37867e-10	38	57.7778	53.3333	-0.28969
200797_s_at	myeloid cell leukemia 1	MCL1	1629.63	1469.1	459.422	100	1133.45	1143.95	224.662	100	0.444	1.36037	48	1	0.00771012	8.69299e-14	1.24959e-09	5.60762e-11	51	60	80	0.21312
200798_x_at	myeloid cell leukemia 1	MCL1	708.13	745.05	204.005	100	470.81	434.05	143.074	100	0.532	1.44593	63	6	0.0162661	2.65186e-11	1.28435e-07	5.71404e-10	31	64.4444	48.8889	0.33516
200809_x_at	ribosomal protein L12	RPL12	4829.09	4440.05	1487.93	100	6172.68	5915.2	1445.9	100	-0.39	-1.31039	5	58	0.0484483	2.79003e-08	2.79544e-06	1.56585e-06	37	46.6667	46.6667	-0.2262
200810_s_at	cold inducible RNA binding protein	CIRBP	570.8	573.05	131.664	100	984.41	799.5	470.303	100	-0.737	-1.66671	0	66	0.0026351	4.94381e-18	6.94859e-16	3.99688e-12	34	51.1111	64.4444	-0.48642
200811_at	cold inducible RNA binding protein	CIRBP	646.19	672.5	83.0963	100	1238.3	1030	608.114	100	-0.738	-1.66786	0	73	0.000668802	5.33522e-25	1.9106e-24	4.49965e-15	27	75.5556	71.1111	-0.53874
200814_at	proteasome (prosome, macropain) activator subunit 1 (PA28 alpha)	PSME1	1102.19	1054.5	241.43	100	1071.65	1102	182.885	100	0.32	1.24833	38	2	0.203167	4.51456e-11	2.26259e-08	1.61641e-08	60	73.3333	80	0.1216
200822_x_at	triosephosphate isomerase 1	TPI1	1305.31	1426	292.576	100	848.48	819.8	165.131	100	0.409	1.32777	47	2	0.000762332	5.40305e-13	5.37372e-09	1.76298e-11	51	66.6667	68.8889	0.19223
200825_s_at	hypoxia up-regulated 1	HYOU1	715.32	722.4	129.539	100	573.42	550.5	116.146	100	0.365	1.28788	43	0	0.0277233	7.01076e-11	8.92015e-07	5.4578e-10	57	68.8889	86.6667	0.15695
200833_s_at	RAP1B, member of RAS oncogene family	RAP1B	1084.96	1046.25	117.477	100	902.91	938.2	151.322	100	0.305	1.23542	41	0	0.0169879	4.04743e-15	7.64387e-13	1.36788e-10	59	95.5556	84.4444	0.12505
200838_at	cathepsin B	CTSB	3640.94	3703.4	523.696	100	2600.83	2307.7	949.864	100	0.465	1.38032	65	3	0.00973074	1.11038e-13	3.96474e-15	4.93022e-08	32	82.2222	46.6667	0.30225
200844_s_at	peroxiredoxin 6	PRDX6	471.66	451.45	92.135	100	617.24	537.8	150.382	100	-0.389	-1.30949	0	35	0.0222359	5.38351e-14	4.26762e-11	4.38661e-10	65	88.8889	84.4444	-0.13615
200866_s_at	prosaposin	PSAP	2420.52	2618.1	570.629	100	3351.75	3377	871.945	100	-0.501	-1.41519	9	60	0.026646	3.15394e-10	5.48532e-08	8.68643e-08	31	55.5556	35.5556	-0.3006
200871_s_at	prosaposin	PSAP	5382.84	4980.85	1059.71	100	6538.2	6513.4	1492.73	100	-0.358	-1.28165	2	47	0.0746498	1.64046e-11	1.00364e-09	1.9619e-08	51	73.3333	62.2222	-0.16826
200881_s_at	DnaJ (Hsp40) homolog, subfamily A, member 1	DNAJA1	859.48	792.7	192.852	100	647.46	650.15	126.088	100	0.363	1.2861	41	0	0.00663342	5.82643e-09	2.91974e-06	8.07323e-08	59	64.4444	84.4444	0.14883
200884_at	creatine kinase, brain	CKB	67.08	65.85	22.1594	50	109.98	107.2	29.3823	70	-0.741	-1.67133	0	36	0.00294028	4.06194e-16	9.06135e-11	6.56169e-15	64	64.4444	75.5556	-0.26676
200887_s_at	signal transducer and activator of transcription 1, 91kDa	STAT1	1578.62	1357.85	658.71	100	723.43	754.95	117.579	100	1.109	2.15696	90	0	0.000427545	3.04129e-32	1.59876e-18	1.74702e-33	10	33.3333	88.8889	0.9981
200888_s_at	ribosomal protein L23 /// small nucleolar RNA, H/ACA box 21	RPL23 /// SNORA21	2434.92	2035.4	1261.28	100	3576.84	3346	1303.39	100	-0.578	-1.49278	12	62	0.0607109	1.98882e-07	3.33067e-05	1.60449e-06	26	22.2222	40	-0.35836
200891_s_at	signal sequence receptor, alpha	SSR1	1561.81	1507.7	320.232	100	1146.66	1121.25	384.838	100	0.371	1.29325	43	0	0.0226722	1.83191e-15	3.06754e-13	1.62159e-10	57	73.3333	75.5556	0.15953
200898_s_at	meningioma expressed antigen 5 (hyaluronidase)	MGEA5	120.51	123.45	51.5215	40	186.86	181.25	59.8078	90	-0.521	-1.43495	7	36	0.018843	1.78685e-10	1.32094e-06	2.21537e-10	57	48.8889	68.8889	-0.18756
200905_x_at	major histocompatibility complex, class I, E	HLA-E	3547.79	3325.85	677.89	100	2352.56	2260.3	317.038	100	0.493	1.40737	54	0	7.10953e-05	6.49784e-30	4.61345e-20	5.18452e-27	46	73.3333	86.6667	0.26622
200923_at	lectin, galactoside-binding, soluble, 3 binding protein	LGALS3BP	722.54	630.9	179.308	100	1049.93	1053.3	139.626	100	-0.399	-1.31859	2	50	0.000511881	1.16249e-18	6.92303e-12	1.27832e-16	48	60	77.7778	-0.1995
200936_at	ribosomal protein L8	RPL8	3078.25	3241.5	722.916	100	4397.71	4190.35	1313.68	100	-0.485	-1.39959	3	57	0.0141956	4.75572e-14	2.37698e-11	3.56348e-10	40	55.5556	57.7778	-0.27645
200950_at	actin related protein 2/3 complex, subunit 1A, 41kDa	ARPC1A	252.3	252	23.8421	100	398.3	403.6	69.3964	100	-0.454	-1.36983	0	36	8.87252e-06	1.97947e-26	2.55757e-26	1.29756e-16	64	88.8889	71.1111	-0.16344
200953_s_at	cyclin D2	CCND2	664.19	687.55	169.871	100	1064.82	1112.5	231.898	100	-0.65	-1.56917	0	64	0.000855591	4.77114e-19	8.47833e-15	1.34734e-14	36	60	82.2222	-0.416
200958_s_at	syndecan binding protein (syntenin)	SDCBP	2316.62	2357.5	406.635	100	1845.82	1786.05	399.067	100	0.281	1.21504	39	3	0.0248364	4.51752e-09	5.46988e-07	7.5399e-07	58	75.5556	68.8889	0.10959
200963_x_at	ribosomal protein L31	RPL31	4393.21	4054.95	777.577	100	5600.3	5403.1	975.616	100	-0.355	-1.27899	0	50	0.00631845	4.38695e-14	3.42476e-11	1.22876e-10	50	84.4444	73.3333	-0.1775
200971_s_at	uncharacterized LOC101928061 /// stress-associated endoplasmic reticulum protein 1	LOC101928061 /// SERP1	1479.07	1415.8	366.807	100	935.18	941.5	198.769	100	0.481	1.39571	65	0	0.000770723	1.60428e-25	1.10651e-19	3.52526e-20	35	62.2222	75.5556	0.31265
200972_at	tetraspanin 3	TSPAN3	954.88	970.5	188.134	100	1146.57	1155.15	195.485	100	-0.322	-1.25006	3	35	0.047911	1.91838e-11	5.42649e-08	1.69628e-09	62	73.3333	88.8889	-0.1127
200973_s_at	tetraspanin 3	TSPAN3	264.19	238.1	110.299	100	478.94	421.95	162.375	100	-0.744	-1.67481	2	64	0.00161209	2.9908e-15	2.93977e-11	4.99995e-12	34	53.3333	42.2222	-0.47616
200989_at	hypoxia inducible factor 1, alpha subunit (basic helix-loop-helix transcription factor)	HIF1A	1557.98	1610.5	289.048	100	1214.67	1204.05	280.205	100	0.362	1.28521	45	6	0.0214925	1.10167e-09	2.13384e-08	7.45713e-07	49	64.4444	51.1111	0.1629
200996_at	ARP3 actin-related protein 3 homolog (yeast)	ACTR3	803.76	760.7	112.288	100	604.36	668.05	190.903	100	0.53	1.44393	45	0	0.0188056	1.51824e-17	4.32698e-17	9.61569e-11	55	82.2222	64.4444	0.2385
201005_at	CD9 molecule	CD9	1259.57	1360.95	420.783	100	1855.49	1700.7	613.496	100	-0.565	-1.47939	10	56	0.0371222	2.48566e-09	3.75125e-07	3.31694e-07	34	35.5556	33.3333	-0.3164
201022_s_at	destrin (actin depolymerizing factor)	DSTN	1726.25	1722.95	311.693	100	2523.29	2378.4	681.915	100	-0.399	-1.31859	0	52	0.00335689	9.79103e-13	1.82449e-10	4.82552e-09	48	64.4444	71.1111	-0.20748
201028_s_at	CD99 molecule	CD99	1072.49	1082.85	298.334	100	1404.66	1349.05	418.909	100	-0.411	-1.32961	9	53	0.0625458	1.26978e-07	1.01187e-05	3.4577e-06	38	40	48.8889	-0.21783
201033_x_at	ribosomal protein, large, P0	RPLP0	5857.66	5705	1195.54	100	7974.78	7268.2	2169.12	100	-0.373	-1.29504	2	53	0.0182745	4.8819e-10	2.0509e-09	1.54193e-06	45	62.2222	48.8889	-0.19769
201034_at	adducin 3 (gamma)	ADD3	979.75	988.2	224.561	100	1299.79	1332.15	192.183	100	-0.43	-1.34723	0	34	0.0052171	9.87543e-25	5.80936e-15	1.73408e-23	66	80	93.3333	-0.1462
201036_s_at	hydroxyacyl-CoA dehydrogenase	HADH	117.13	109.35	35.4088	100	192.25	197.35	49.0121	100	-0.553	-1.46713	1	48	0.00210731	1.09024e-12	5.82349e-10	3.24452e-09	51	62.2222	77.7778	-0.26544
201042_at	transglutaminase 2	TGM2	323.69	304.55	108.611	100	168.89	160.35	58.8626	60	0.776	1.71238	57	0	0.00141445	6.65827e-20	8.39309e-14	1.6708e-16	43	62.2222	93.3333	0.44232
201054_at	heterogeneous nuclear ribonucleoprotein A0	HNRNPA0	382	387.95	119.301	100	539.49	538.8	131.747	100	-0.536	-1.44995	2	43	0.0143517	1.47765e-15	1.84917e-10	9.28435e-14	55	64.4444	80	-0.23048
201063_at	reticulocalbin 1, EF-hand calcium binding domain	RCN1	343.86	335.55	73.6735	100	256.08	240.5	66.2881	100	0.427	1.34443	49	5	0.0123414	9.86799e-10	1.40099e-08	1.9706e-06	46	68.8889	53.3333	0.20923
201079_at	synaptogyrin 2	SYNGR2	789.81	642.9	363.807	100	447.39	371	180.907	100	0.671	1.59218	65	5	0.0139848	1.63843e-12	1.55239e-08	7.94235e-11	30	28.8889	42.2222	0.43615
201088_at	karyopherin alpha 2 (RAG cohort 1, importin alpha 1)	KPNA2	531.1	488.8	132.394	100	344.07	266.4	183.843	100	0.566	1.48041	63	7	0.00601433	1.13113e-10	7.46115e-10	5.7343e-07	30	73.3333	48.8889	0.35658
201106_at	glutathione peroxidase 4	GPX4	971.54	952.45	125.453	100	1566.51	1550.1	330.148	100	-0.732	-1.66094	0	76	4.41827e-05	2.12669e-38	3.35175e-38	2.04886e-23	24	88.8889	51.1111	-0.55632
201110_s_at	thrombospondin 1	THBS1	97.5	76.25	58.038	100	51.14	46.85	29.5277	80	1.027	2.03778	55	8	0.0269174	1.63889e-10	1.8523e-08	7.95123e-08	37	35.5556	48.8889	0.56485
201116_s_at	carboxypeptidase E	CPE	114.35	97.55	64.5071	10	272.22	219.75	135.662	50	-1.28	-2.42839	2	47	0.00381184	6.79614e-14	2.24994e-08	2.46701e-14	51	75.5556	48.8889	-0.6016
201117_s_at	carboxypeptidase E	CPE	124.84	102.75	51.8423	100	209.7	205.5	102.027	100	-0.552	-1.46612	10	57	0.061951	3.2659e-07	7.18669e-06	2.41319e-05	33	40	35.5556	-0.31464
201120_s_at	progesterone receptor membrane component 1	PGRMC1	175.36	119.75	128.481	50	403.53	347.85	197.771	80	-1.051	-2.07197	7	67	0.00303685	2.52496e-16	2.73715e-12	7.20192e-13	26	53.3333	33.3333	-0.70417
201121_s_at	progesterone receptor membrane component 1	PGRMC1	691.99	646.95	102.371	100	847.16	808	182.532	100	-0.329	-1.25614	1	33	0.0302181	9.08852e-12	2.30035e-10	4.48798e-08	66	82.2222	71.1111	-0.10857
201126_s_at	mannosyl (alpha-1,3-)-glycoprotein beta-1,2-N-acetylglucosaminyltransferase	MGAT1	524.15	542.8	113.704	100	404.12	373.05	116.843	100	0.407	1.32593	41	3	0.0272047	8.85464e-11	7.93834e-09	6.35284e-08	56	60	57.7778	0.16687
201133_s_at	praja ring finger 2, E3 ubiquitin protein ligase	PJA2	307.28	317.65	71.426	100	415.95	428.45	91.2097	100	-0.363	-1.2861	6	32	0.0184054	6.08395e-10	3.40381e-07	4.08661e-08	62	62.2222	73.3333	-0.11616
201148_s_at	TIMP metallopeptidase inhibitor 3	TIMP3	717.14	781.7	244.739	100	1231.66	1291.15	329.973	100	-0.739	-1.66902	0	56	0.0034913	1.13504e-13	2.22319e-09	4.91421e-12	44	57.7778	42.2222	-0.41384
201149_s_at	TIMP metallopeptidase inhibitor 3	TIMP3	1003.46	864.7	534.564	100	1407.77	1394.9	586.878	100	-0.517	-1.43098	16	54	2.67338	2.74932e-05	0.000491813	0.000229318	30	35.5556	40	-0.27918
201150_s_at	TIMP metallopeptidase inhibitor 3	TIMP3	2543.47	2710.35	684.635	100	3124.7	2836.3	567.707	100	-0.605	-1.52098	0	47	0.0692434	1.57343e-15	1.96891e-09	3.18558e-15	53	51.1111	75.5556	-0.28435
201185_at	HtrA serine peptidase 1	HTRA1	2959.8	2861.7	1021.8	100	6340.09	5567.25	1862.88	100	-1.07	-2.09943	0	86	0.000102105	1.31349e-29	1.64111e-19	9.50291e-27	14	37.7778	44.4444	-0.9202
201186_at	low density lipoprotein receptor-related protein associated protein 1	LRPAP1	221.28	230.45	32.7989	100	350.88	362	54.2559	100	-0.568	-1.48247	0	41	7.78479e-06	1.1248e-34	8.86204e-24	1.62086e-30	59	84.4444	93.3333	-0.23288
201192_s_at	phosphatidylinositol transfer protein, alpha	PITPNA	254.01	241.35	56.9251	100	194.69	192.05	46.8926	100	0.375	1.29684	31	3	0.0254903	1.34925e-10	2.55672e-08	4.39431e-08	66	71.1111	73.3333	0.11625
201194_at	selenoprotein W, 1	SEPW1	613.96	607.3	151.43	100	822.37	795.7	173.815	100	-0.363	-1.2861	4	37	0.015021	1.73036e-09	2.79142e-06	6.92329e-09	59	46.6667	75.5556	-0.13431
201209_at	histone deacetylase 1	HDAC1	212.19	197.15	78.654	100	146.02	152.3	29.0824	100	0.368	1.29056	33	0	0.0289589	1.08761e-09	3.98122e-07	1.00902e-07	67	80	88.8889	0.12144
201214_s_at	protein phosphatase 1, regulatory subunit 7	PPP1R7	129.23	108.3	41.9494	100	196.58	170.8	77.9649	100	-0.446	-1.36226	2	35	0.0152746	3.32238e-10	2.24176e-08	1.16526e-07	63	75.5556	75.5556	-0.1561
201215_at	plastin 3	PLS3	1028.37	924.9	257.23	100	1350.27	1244.7	326.296	100	-0.393	-1.31312	4	43	0.0220072	5.66859e-12	3.31533e-08	1.58699e-10	53	66.6667	88.8889	-0.16899
201217_x_at	RNA, U86 small nucleolar /// ribosomal protein L3 /// small nucleolar RNA, C/D box 83B	RNU86 /// RPL3 /// SNORD83B	5596.86	5399.75	938.678	100	7465.1	7047.1	1846.86	100	-0.381	-1.30224	5	58	0.0154602	1.31107e-09	2.29678e-08	1.17723e-06	37	44.4444	46.6667	-0.22098
201222_s_at	RAD23 homolog B (S. cerevisiae)	RAD23B	370.1	404.3	95.1576	100	270.96	267.05	122.877	100	0.561	1.47529	53	11	0.0841826	2.3236e-06	2.68648e-06	0.000345394	36	48.8889	42.2222	0.29733
201240_s_at	signal peptidase complex subunit 2 homolog (S. cerevisiae)	SPCS2	1543.8	1577.1	228.836	100	1338.08	1278.15	236.753	100	0.295	1.22688	34	1	0.0799704	1.98194e-12	5.056e-09	7.40066e-10	65	73.3333	82.2222	0.1003
201243_s_at	ATPase, Na+/K+ transporting, beta 1 polypeptide	ATP1B1	196.5	164.8	98.6437	80	332.08	343.85	96.2722	100	-0.684	-1.60659	5	66	0.00456462	1.87832e-12	6.84491e-09	1.14383e-10	29	37.7778	44.4444	-0.45144
201261_x_at	biglycan	BGN	871.09	791.15	342.034	100	1504.49	1314.35	650.699	100	-0.576	-1.49071	0	53	0.0104666	3.41656e-12	4.62632e-10	5.85309e-09	47	57.7778	57.7778	-0.30528
201262_s_at	biglycan	BGN	476.79	232.7	509.372	100	607.04	460.65	337.25	100	-0.845	-1.79626	13	60	2.16351	4.06567e-08	2.74668e-05	7.85327e-08	27	22.2222	28.8889	-0.507
201267_s_at	proteasome (prosome, macropain) 26S subunit, ATPase, 3	PSMC3	122.58	122.1	68.1951	70	254.51	211.6	104.964	100	-0.771	-1.70645	4	46	0.0039397	1.05693e-12	2.88195e-08	3.85974e-12	50	53.3333	53.3333	-0.35466
201272_at	aldo-keto reductase family 1, member B1 (aldose reductase)	AKR1B1	757.7	711.8	186.089	100	979.23	1036.85	223.773	100	-0.407	-1.32593	8	45	0.037815	4.68463e-09	8.59589e-07	3.16791e-07	47	48.8889	55.5556	-0.18315
201274_at	proteasome (prosome, macropain) subunit, alpha type, 5	PSMA5	361.77	389	76.9359	100	271.93	269.95	61.7057	100	0.319	1.24747	41	0	0.0178629	1.06219e-13	1.21998e-10	3.47407e-10	59	88.8889	88.8889	0.13079
201277_s_at	heterogeneous nuclear ribonucleoprotein A/B	HNRNPAB	647.03	645.9	127.138	100	453.88	467.9	72.7061	100	0.387	1.30767	49	1	0.000962062	2.36183e-12	2.47284e-08	1.97535e-10	50	75.5556	84.4444	0.18963
201278_at	Dab, mitogen-responsive phosphoprotein, homolog 2 (Drosophila) /// uncharacterized LOC101926921	DAB2 /// LOC101926921	1214.77	1223.45	500.841	100	2042.79	2038.4	343.118	100	-0.779	-1.71594	0	76	0.00351881	1.79749e-21	5.69491e-13	9.28444e-22	24	60	97.7778	-0.59204
201279_s_at	Dab, mitogen-responsive phosphoprotein, homolog 2 (Drosophila) /// uncharacterized LOC101926921	DAB2 /// LOC101926921	1738.15	1664.4	452.536	100	2544.34	2471.3	515.933	100	-0.555	-1.46917	1	55	0.00257911	5.83589e-22	1.32545e-15	7.76806e-19	44	60	62.2222	-0.30525
201280_s_at	Dab, mitogen-responsive phosphoprotein, homolog 2 (Drosophila) /// uncharacterized LOC101926921	DAB2 /// LOC101926921	1472.48	1467.25	382.038	100	2132.67	2025.25	634.585	100	-0.48	-1.39474	3	55	0.0137318	1.41113e-11	4.79659e-09	9.48114e-09	42	62.2222	53.3333	-0.264
201286_at	syndecan 1	SDC1	157.75	158.15	60.4023	90	41.43	31.15	30.4993	30	1.691	3.2288	77	1	5.09823e-05	1.96405e-34	4.66218e-28	1.89604e-22	22	53.3333	68.8889	1.30207
201287_s_at	syndecan 1	SDC1	462	424.5	210.684	100	112.9	99.5	41.6119	50	1.379	2.60088	83	0	4.47844e-06	2.23708e-34	3.59199e-25	9.03707e-30	17	55.5556	64.4444	1.14457
201288_at	Rho GDP dissociation inhibitor (GDI) beta	ARHGDIB	1865.87	1730.5	430.769	100	1176.06	1237.55	263.687	100	0.716	1.64262	69	0	0.000452343	3.03343e-25	1.10005e-23	5.43433e-16	31	75.5556	68.8889	0.49404
201289_at	cysteine-rich, angiogenic inducer, 61	CYR61	436.37	389.05	247.355	100	536.26	544.1	242.033	90	-0.347	-1.27191	19	53	0.547487	0.0140016	0.0224832	0.0526676	28	42.2222	31.1111	-0.18391
201301_s_at	annexin A4	ANXA4	839.3	865.95	175.664	100	1021.01	939.65	234.417	100	-0.393	-1.31312	2	35	0.0631409	5.48095e-12	1.0327e-09	2.57788e-08	63	62.2222	68.8889	-0.13755
201338_x_at	general transcription factor IIIA	GTF3A	912.05	912.05	144.136	100	746.92	745.7	176.103	100	0.307	1.23713	32	0	0.0411612	8.05984e-11	2.31225e-09	2.90653e-07	68	88.8889	82.2222	0.09824
201339_s_at	sterol carrier protein 2	SCP2	487.91	475.6	150.751	100	656.04	672.55	160.552	100	-0.393	-1.31312	6	53	0.0248467	1.03852e-07	1.38501e-05	2.23677e-06	41	48.8889	51.1111	-0.20829
201348_at	glutathione peroxidase 3 (plasma)	GPX3	1878.71	1702.65	729.109	100	4728.69	4723.05	1197.38	100	-1.365	-2.57576	1	90	1.05612e-05	1.60221e-34	7.47306e-25	2.47273e-28	9	28.8889	55.5556	-1.2285
201358_s_at	coatomer protein complex, subunit beta 1	COPB1	1198.46	1130.1	352.425	100	964.89	854.3	381.198	100	0.308	1.23799	53	9	0.11213	1.27635e-05	0.000131221	0.000286028	38	57.7778	71.1111	0.16324
201367_s_at	ZFP36 ring finger protein-like 2	ZFP36L2	192.55	187.85	96.3601	90	98.87	90.8	52.8793	50	0.981	1.97383	67	11	0.0527104	2.21264e-07	7.74928e-07	7.00458e-05	22	17.7778	37.7778	0.65727
201369_s_at	ZFP36 ring finger protein-like 2	ZFP36L2	222.41	199.95	90.4777	90	174.05	189.35	63.3001	90	0.558	1.47223	54	16	1.80879	3.20657e-06	4.18359e-05	9.93177e-05	30	28.8889	37.7778	0.30132
201383_s_at	neighbor of BRCA1 gene 1	NBR1	186.17	191	52.1478	100	259.62	258.15	40.4616	100	-0.458	-1.37364	1	30	0.00755685	1.42539e-13	1.11659e-08	1.32352e-12	69	91.1111	82.2222	-0.1374
201393_s_at	insulin-like growth factor 2 receptor	IGF2R	477.24	459.15	103.123	100	367.21	370.1	99.2702	100	0.402	1.32134	44	1	0.0259773	2.05457e-10	2.09571e-09	3.45469e-07	55	75.5556	53.3333	0.17688
201410_at	pleckstrin homology domain containing, family B (evectins) member 2	PLEKHB2	685.06	678.85	106.953	100	509.99	492.1	84.5259	100	0.366	1.28877	46	0	0.000792468	7.48892e-27	2.19583e-24	1.63975e-17	54	100	82.2222	0.16836
201424_s_at	cullin 4A	CUL4A	122.63	121.1	26.1509	100	94.02	79.6	45.3364	100	0.485	1.39959	41	5	0.0438875	4.12717e-12	3.33923e-11	5.58242e-08	54	91.1111	80	0.19885
201433_s_at	phosphatidylserine synthase 1	PTDSS1	637.07	605.95	107.865	100	496.14	476.65	77.4956	100	0.341	1.26663	34	0	0.00327693	1.92639e-23	1.28625e-19	2.09068e-16	66	100	93.3333	0.11594
201460_at	mitogen-activated protein kinase-activated protein kinase 2	MAPKAPK2	369.87	362.3	97.812	100	222.37	219.8	35.7421	100	0.695	1.61888	48	0	0.000425563	8.95753e-34	1.87636e-21	8.84953e-34	52	80	100	0.3336
201462_at	secernin 1	SCRN1	164.15	163.3	64.0654	90	88.06	74.05	40.7473	30	0.775	1.71119	59	3	0.00557487	6.15255e-14	2.70102e-11	4.52878e-10	38	55.5556	64.4444	0.45725
201469_s_at	SHC (Src homology 2 domain containing) transforming protein 1	SHC1	109.59	107.6	36.2645	90	168.15	176.1	45.0597	100	-0.605	-1.52098	3	49	0.00748565	2.29931e-13	1.35517e-08	1.11307e-12	48	68.8889	71.1111	-0.29645
201487_at	cathepsin C	CTSC	862.87	785.85	197.461	100	507.13	484.9	187.313	100	0.676	1.5977	72	0	0.00118916	1.1686e-26	1.49881e-23	1.76269e-17	28	71.1111	51.1111	0.48672
201488_x_at	KH domain containing, RNA binding, signal transduction associated 1	KHDRBS1	513.38	485.35	145.654	100	437.38	424.35	116.652	100	0.33	1.25701	39	0	1.66088	1.13133e-10	5.35423e-10	6.48282e-07	61	80	66.6667	0.1287
201496_x_at	myosin, heavy chain 11, smooth muscle	MYH11	26.21	17.25	21.5611	10	60.5	65.4	34.6957	50	-1.437	-2.70757	1	51	0.0256218	8.53928e-12	3.24847e-08	3.10855e-10	48	75.5556	51.1111	-0.73287
201497_x_at	myosin, heavy chain 11, smooth muscle	MYH11	216.75	102.2	208.425	40	420.12	399.65	202.437	90	-1.087	-2.12432	3	38	0.0165651	5.7658e-11	2.75706e-07	2.40867e-10	59	68.8889	62.2222	-0.41306
201502_s_at	nuclear factor of kappa light polypeptide gene enhancer in B-cells inhibitor, alpha	NFKBIA	1759.77	1935.95	400.245	100	831.56	809.9	219.252	100	1.048	2.06766	84	1	1.03541e-05	4.06524e-38	2.27787e-28	1.31569e-29	15	68.8889	60	0.88032
201506_at	transforming growth factor, beta-induced, 68kDa	TGFBI	2807.67	2915.35	405.659	100	2025.03	1823.7	624.664	100	0.447	1.3632	60	3	0.00689779	1.50422e-10	1.36718e-10	1.14632e-06	37	80	40	0.2682
201518_at	chromobox homolog 1	CBX1	248.92	253.3	44.3378	100	343.41	355.85	72.3118	100	-0.383	-1.30405	1	49	0.00578675	6.22401e-15	1.67352e-12	2.49472e-10	50	73.3333	77.7778	-0.18767
201522_x_at	small nuclear ribonucleoprotein polypeptide N /// SNRPN upstream reading frame	SNRPN /// SNURF	713.12	704.95	137.39	100	961.7	929.9	123.552	100	-0.384	-1.30495	0	49	0.00165354	1.01736e-14	2.20194e-09	1.33753e-13	51	68.8889	91.1111	-0.18816
201528_at	replication protein A1, 70kDa	RPA1	258.68	236.95	57.0324	100	351.5	343.15	62.9216	100	-0.37	-1.29235	0	40	0.00240279	2.47948e-15	4.35664e-09	1.05568e-15	60	68.8889	93.3333	-0.148
201529_s_at	replication protein A1, 70kDa	RPA1	208.24	185.1	78.2489	100	307.65	285.7	63.4593	100	-0.516	-1.42998	1	58	0.00761279	2.70353e-19	6.73568e-12	3.87593e-19	41	73.3333	71.1111	-0.29928
201534_s_at	ubiquitin-like 3	UBL3	164.68	154.55	39.6918	100	221.99	230.55	78.5272	100	-0.404	-1.32317	1	36	0.123813	6.90812e-14	2.29791e-11	8.2075e-10	63	80	68.8889	-0.14544
201535_at	ubiquitin-like 3	UBL3	267.96	247.65	82.9063	100	340.22	344.8	53.4395	100	-0.443	-1.35943	2	40	0.0244844	8.2151e-13	4.23952e-08	7.97414e-12	58	71.1111	84.4444	-0.1772
201536_at	dual specificity phosphatase 3	DUSP3	327.9	307.95	69.8218	100	242.81	242.55	34.3917	100	0.407	1.32593	40	0	0.00420797	5.92591e-15	6.68772e-12	4.61778e-12	60	93.3333	100	0.1628
201539_s_at	four and a half LIM domains 1	FHL1	294.79	188.75	259.248	100	604.59	495.6	319.573	100	-1.072	-2.10235	11	74	0.00630377	3.9649e-13	7.67186e-09	1.1205e-11	15	33.3333	28.8889	-0.79328
201540_at	four and a half LIM domains 1	FHL1	2486.95	2287.65	896.869	100	3346.36	3002	960.103	100	-0.443	-1.35943	8	56	0.0436822	2.02276e-10	1.97296e-07	8.36721e-09	36	42.2222	53.3333	-0.24808
201559_s_at	chloride intracellular channel 4	CLIC4	249.16	233.85	94.3251	100	390.97	379.7	107.196	100	-0.765	-1.69937	3	65	0.010132	1.85294e-12	1.02686e-08	1.5437e-10	32	51.1111	48.8889	-0.49725
201561_s_at	calsyntenin 1	CLSTN1	383.09	377.75	32.008	100	449.33	469.85	94.7594	100	-0.374	-1.29594	0	36	0.11693	1.74161e-24	1.1875e-15	3.06911e-23	64	93.3333	97.7778	-0.13464
201571_s_at	dCMP deaminase	DCTD	130.1	136.15	37.6105	90	158.38	151.65	25.4244	100	-0.432	-1.3491	2	41	0.0821853	1.01645e-09	2.67604e-06	1.9934e-09	57	60	75.5556	-0.17712
201581_at	thioredoxin-related transmembrane protein 4	TMX4	311.02	298.4	68.825	100	528.3	542.6	82.3115	100	-0.465	-1.38032	0	36	1.16682e-05	3.11772e-18	4.70572e-11	9.60549e-19	64	68.8889	97.7778	-0.1674
201582_at	Sec23 homolog B (S. cerevisiae)	SEC23B	111.44	112.85	22.4282	90	83.81	87.05	17.6519	30	0.346	1.27103	34	0	0.0103204	1.21928e-10	7.14416e-08	2.29263e-08	66	84.4444	88.8889	0.11764
201584_s_at	DEAD (Asp-Glu-Ala-Asp) box polypeptide 39A	DDX39A	346.17	351.95	52.4956	100	277.9	270.5	52.1997	100	0.362	1.28521	43	5	0.0170001	1.16566e-15	6.35369e-10	4.81404e-15	52	80	82.2222	0.15566
201589_at	structural maintenance of chromosomes 1A	SMC1A	337.09	345.7	72.6757	100	244.47	241.85	30.0595	100	0.423	1.34071	45	1	0.00265219	3.56049e-19	2.7137e-12	7.75617e-18	54	71.1111	88.8889	0.19035
201593_s_at	zinc finger CCCH-type containing 15	ZC3H15	387.18	401.7	79.8278	100	317.71	303.85	91.0017	100	0.368	1.29056	54	1	0.0862291	1.31721e-08	6.50858e-08	1.21773e-05	45	75.5556	48.8889	0.19872
201616_s_at	caldesmon 1	CALD1	311.61	301.15	166.668	100	591.97	632.6	197.371	100	-1.15	-2.21914	4	74	0.00802164	6.28481e-16	1.09287e-10	3.22717e-14	22	31.1111	48.8889	-0.851
201617_x_at	caldesmon 1	CALD1	203.07	210.1	69.0475	100	356.22	352.7	75.7429	100	-0.896	-1.8609	0	68	0.000546054	4.64064e-31	1.7039e-19	2.04906e-30	32	53.3333	91.1111	-0.60928
201618_x_at	glycosylphosphatidylinositol anchor attachment 1	GPAA1	218.21	236.2	56.1903	90	292.33	280.3	48.5539	100	-0.48	-1.39474	0	38	0.0157956	1.29001e-12	1.51463e-07	3.00845e-13	62	66.6667	91.1111	-0.1824
201621_at	neuroblastoma 1, DAN family BMP antagonist	NBL1	507.4	414.3	254.178	90	815.27	845.2	145.401	100	-0.992	-1.98894	0	65	0.00658305	8.52572e-29	2.51636e-17	9.46539e-28	35	53.3333	80	-0.6448
201624_at	aspartyl-tRNA synthetase	DARS	192.15	198.5	37.379	100	132.3	135.15	31.3818	100	0.449	1.36509	39	1	0.00324325	3.09985e-18	6.9252e-16	1.49494e-12	60	82.2222	91.1111	0.17511
201649_at	ubiquitin-conjugating enzyme E2L 6	UBE2L6	652.43	589.95	137.028	100	430.46	429.75	79.2727	100	0.678	1.59992	68	0	0.000435731	6.48336e-31	2.75361e-21	2.14336e-25	32	64.4444	82.2222	0.46104
201658_at	ADP-ribosylation factor-like 1	ARL1	238.99	240.2	55.3254	100	271.43	275.2	43.8466	100	-0.314	-1.24315	0	37	1.95369	2.44262e-16	2.80415e-09	3.42466e-17	63	80	100	-0.11618
201670_s_at	myristoylated alanine-rich protein kinase C substrate	MARCKS	644.31	623.2	194.074	100	455.05	439.6	135.472	100	0.583	1.49796	61	3	0.0308043	4.22383e-13	4.88344e-10	3.48213e-10	36	51.1111	42.2222	0.35563
201681_s_at	discs, large homolog 5 (Drosophila)	DLG5	109.33	103.05	27.509	100	168.48	153.7	41.099	100	-0.631	-1.54864	0	46	0.00134295	2.62913e-27	3.408e-20	1.32419e-21	54	88.8889	97.7778	-0.29026
201688_s_at	tumor protein D52	TPD52	104.85	85.4	51.5768	100	31.51	35.05	17.8441	20	1.949	3.86107	79	0	0.00091515	2.75187e-24	4.0533e-24	7.87315e-15	21	48.8889	86.6667	1.53971
201689_s_at	tumor protein D52	TPD52	109.99	95.4	58.4081	100	24.46	25.8	10.1418	60	2.137	4.39846	96	0	4.46357e-06	4.15621e-39	4.7507e-32	5.03437e-32	4	35.5556	86.6667	2.05152
201690_s_at	tumor protein D52	TPD52	224.83	219.8	66.1725	100	54.64	53.1	13.9445	50	1.879	3.6782	95	0	6.55574e-09	8.3307e-57	1.04746e-41	1.56295e-44	5	44.4444	73.3333	1.78505
201693_s_at	early growth response 1	EGR1	251.76	236.45	136.693	90	410.85	393.7	224.244	100	-0.683	-1.60547	11	53	0.0924903	8.50323e-06	8.40466e-05	0.000242302	36	57.7778	35.5556	-0.36199
201695_s_at	purine nucleoside phosphorylase	PNP	326.98	330.6	45.309	100	247.47	260.1	53.0208	100	0.528	1.44193	50	0	0.00948237	3.37887e-18	2.10136e-15	1.07763e-12	50	73.3333	84.4444	0.264
201697_s_at	DNA (cytosine-5-)-methyltransferase 1	DNMT1	221.44	224.05	20.1497	100	154.87	152.85	28.1583	70	0.486	1.40056	49	0	8.6533e-05	1.21367e-25	3.19784e-19	1.1705e-19	51	93.3333	84.4444	0.23814
201718_s_at	erythrocyte membrane protein band 4.1-like 2	EPB41L2	220.07	210.05	75.0921	100	473.5	481.35	106.296	100	-1.059	-2.08349	0	85	5.26679e-05	6.81008e-31	4.23227e-21	1.09723e-27	15	42.2222	55.5556	-0.90015
201719_s_at	erythrocyte membrane protein band 4.1-like 2	EPB41L2	547.79	538.75	136.929	100	766.89	735.2	149.837	100	-0.391	-1.3113	3	45	0.00280663	2.79082e-13	4.56617e-08	2.80138e-13	52	66.6667	82.2222	-0.17595
201735_s_at	chloride channel, voltage-sensitive 3	CLCN3	165.55	167.65	21.4272	100	215.96	203	38.7574	100	-0.428	-1.34537	0	38	0.00276575	1.56792e-22	4.72567e-19	8.13425e-16	62	88.8889	73.3333	-0.16264
201742_x_at	serine/arginine-rich splicing factor 1	SRSF1	408.83	431.85	87.7639	100	542.43	564.05	103.212	100	-0.351	-1.27544	7	36	0.0114872	2.60659e-09	2.39485e-07	5.12343e-07	57	46.6667	64.4444	-0.12636
201743_at	CD14 molecule	CD14	3110.54	3425.3	835.85	100	1789.6	1683.6	783.648	100	0.79	1.72907	76	4	0.00254565	1.18937e-18	1.25329e-16	2.75234e-12	20	57.7778	44.4444	0.6004
201745_at	twinfilin actin-binding protein 1	TWF1	269.75	252.15	40.039	100	243.21	252.55	55.2185	100	0.322	1.25006	28	3	1.74424	2.0203e-09	1.16324e-08	1.37909e-06	69	91.1111	66.6667	0.09016
201752_s_at	adducin 3 (gamma)	ADD3	502.44	497.05	155.936	100	867.29	895.2	208.772	100	-0.7	-1.6245	0	65	0.00101192	6.72976e-23	3.06356e-16	1.84638e-19	35	44.4444	73.3333	-0.455
201753_s_at	adducin 3 (gamma)	ADD3	593.1	585.75	121.997	100	797.53	720.5	187.619	100	-0.397	-1.31677	2	40	0.0114848	1.01089e-13	1.33867e-09	9.32452e-12	58	71.1111	80	-0.1588
201761_at	methylenetetrahydrofolate dehydrogenase (NADP+ dependent) 2, methenyltetrahydrofolate cyclohydrolase	MTHFD2	345.76	328.6	55.5291	100	229.2	215.55	51.3333	100	0.819	1.76418	84	0	0.000243281	1.17072e-35	4.20945e-32	7.85769e-24	16	84.4444	62.2222	0.68796
201762_s_at	microRNA 7703 /// proteasome (prosome, macropain) activator subunit 2 (PA28 beta)	MIR7703 /// PSME2	1220.61	1026.4	668.089	100	596.92	553.6	140.203	100	0.902	1.86865	76	0	0.0102565	6.45959e-24	2.42482e-13	5.46415e-26	24	26.6667	91.1111	0.68552
201765_s_at	hexosaminidase A (alpha polypeptide)	HEXA	526.95	496.65	100.07	100	645.5	621.3	105.768	100	-0.482	-1.39668	0	54	0.0176484	5.72151e-21	3.85962e-15	1.37689e-16	46	80	62.2222	-0.26028
201781_s_at	aryl hydrocarbon receptor interacting protein	AIP	201.43	212	39.0394	100	248.23	232.25	51.1422	100	-0.341	-1.26663	0	34	0.0514844	3.39529e-11	1.88898e-08	1.9806e-09	66	77.7778	86.6667	-0.11594
201795_at	lamin B receptor	LBR	291.95	277.25	89.695	100	132.97	133.85	47.4187	100	0.898	1.86348	80	0	0.000216172	2.41352e-39	1.25859e-31	3.76527e-29	20	66.6667	73.3333	0.7184
201801_s_at	solute carrier family 29 (equilibrative nucleoside transporter), member 1	SLC29A1	147.19	142.2	51.6726	100	299.98	247.85	120.836	100	-0.97	-1.95884	0	71	0.000763027	1.91888e-23	1.8197e-16	6.57837e-20	29	42.2222	42.2222	-0.6887
201802_at	solute carrier family 29 (equilibrative nucleoside transporter), member 1	SLC29A1	178.69	175.55	57.7406	100	302.02	260.1	101.355	100	-0.721	-1.64832	0	58	0.00196458	3.08261e-17	3.59438e-13	2.65249e-14	42	62.2222	55.5556	-0.41818
201812_s_at	chromosome 4 open reading frame 46 /// translocase of outer mitochondrial membrane 7 homolog (yeast)	C4orf46 /// TOMM7	2011.56	2046.9	410.971	100	2400.6	2212.15	464.16	100	-0.315	-1.24401	1	36	0.0669129	7.26254e-11	1.58867e-08	2.24343e-08	63	82.2222	84.4444	-0.1134
201829_at	neuroepithelial cell transforming 1	NET1	199.08	194.85	48.9239	100	299.06	285.95	88.0861	100	-0.635	-1.55294	0	61	0.0043536	2.56945e-20	1.60196e-14	4.94586e-17	39	68.8889	77.7778	-0.38735
201830_s_at	neuroepithelial cell transforming 1	NET1	199.27	190.25	68.3685	100	319.13	322.6	80.8237	100	-0.8	-1.7411	0	66	0.00232507	2.36159e-22	2.1204e-14	1.44117e-20	34	60	80	-0.528
201841_s_at	heat shock 27kDa protein 1	HSPB1	1051.47	1053.75	234.766	100	1804.5	1828.3	288.449	100	-0.738	-1.66786	0	75	2.99708e-05	2.28676e-33	6.4274e-23	8.28514e-30	25	57.7778	51.1111	-0.5535
201842_s_at	EGF containing fibulin-like extracellular matrix protein 1	EFEMP1	2702.32	2471.65	986.546	100	5348.51	5202.7	1304.17	100	-0.936	-1.91322	1	84	9.93635e-05	1.78933e-27	2.52191e-18	5.09537e-25	15	40	57.7778	-0.78624
201843_s_at	EGF containing fibulin-like extracellular matrix protein 1	EFEMP1	790.77	682.35	371.705	100	1372.9	1334.75	310.518	100	-0.949	-1.93053	3	74	0.00198354	3.03046e-22	3.99881e-13	3.68286e-23	23	33.3333	66.6667	-0.70226
201844_s_at	RING1 and YY1 binding protein	RYBP	276.5	259.25	49.6749	100	209.56	221.15	50.6076	90	0.313	1.24229	31	3	0.0144858	3.0254e-10	7.58349e-10	1.34289e-06	66	82.2222	73.3333	0.09703
201846_s_at	RING1 and YY1 binding protein	RYBP	231.61	242.3	52.2376	100	213.23	231.95	76.468	80	0.596	1.51152	43	0	0.749245	1.1132e-11	3.70217e-13	8.91616e-07	57	93.3333	53.3333	0.25628
201847_at	lipase A, lysosomal acid, cholesterol esterase	LIPA	1473.37	1519.15	483.031	100	1940.5	1506.4	725.438	100	-0.52	-1.43396	14	51	2.41868	7.84859e-07	1.62345e-05	3.07303e-05	35	33.3333	33.3333	-0.2652
201856_s_at	zinc finger RNA binding protein	ZFR	121.71	116	35.4141	100	163.63	168.8	33.7542	100	-0.518	-1.43197	1	45	0.0170971	3.5295e-12	3.72187e-08	3.24234e-11	54	62.2222	86.6667	-0.2331
201858_s_at	serglycin	SRGN	1617.31	1467.65	683.345	100	655.22	628.75	341.925	90	1.389	2.61897	77	8	0.00355014	9.61753e-17	1.21551e-13	8.36479e-12	15	24.4444	20	1.06953
201859_at	serglycin	SRGN	2010.71	2039.3	333.33	100	930.6	882.65	358.702	100	1.123	2.17799	85	0	5.10125e-05	8.52604e-39	2.44405e-36	1.54091e-25	15	73.3333	44.4444	0.95455
201861_s_at	leucine rich repeat (in FLII) interacting protein 1	LRRFIP1	348.44	322.9	98.241	100	198.43	177.85	79.5864	100	0.723	1.65061	51	2	0.000738347	2.95491e-19	2.02492e-18	4.16882e-12	47	84.4444	53.3333	0.36873
201862_s_at	leucine rich repeat (in FLII) interacting protein 1	LRRFIP1	638.6	634.3	107.707	100	373.98	401.85	121.455	100	0.891	1.85446	72	2	0.00131885	1.5265e-20	1.45578e-21	2.2924e-12	26	64.4444	28.8889	0.64152
201874_at	myelin protein zero-like 1	MPZL1	316.35	320.15	71.1278	100	422.52	413.8	79.4891	100	-0.401	-1.32042	0	42	0.00854953	4.10405e-13	5.90771e-09	1.46062e-11	58	75.5556	91.1111	-0.16842
201885_s_at	cytochrome b5 reductase 3	CYB5R3	1624.01	1689	326.223	100	2415.7	2158.1	516.46	100	-0.4	-1.31951	0	44	0.000873218	5.60601e-12	8.39814e-10	1.12079e-08	56	80	71.1111	-0.176
201887_at	interleukin 13 receptor, alpha 1	IL13RA1	560.87	561.75	82.9645	100	490.96	446.45	147.423	100	0.357	1.28076	31	0	2.33049	3.4571e-10	6.0228e-10	1.42645e-06	69	100	84.4444	0.11067
201892_s_at	IMP (inosine 5'-monophosphate) dehydrogenase 2	IMPDH2	463.06	470.05	113.406	100	623.3	610.15	130.829	100	-0.355	-1.27899	3	45	0.0101219	1.87517e-11	2.91579e-08	6.6982e-10	52	64.4444	66.6667	-0.15975
201897_s_at	CDC28 protein kinase regulatory subunit 1B	CKS1B	149.05	145.3	35.246	100	209.63	228.2	62.1375	100	-0.528	-1.44193	0	54	0.0582297	1.01675e-10	1.50078e-10	9.54201e-07	46	64.4444	68.8889	-0.28512
201906_s_at	CTD (carboxy-terminal domain, RNA polymerase II, polypeptide A) small phosphatase-like	CTDSPL	101.92	98	25.2247	20	158.26	148.15	45.2366	90	-0.52	-1.43396	0	39	0.00310269	4.01418e-16	2.71816e-12	4.2287e-12	61	88.8889	73.3333	-0.2028
201914_s_at	SEC63 homolog (S. cerevisiae)	SEC63	130	129.55	23.2959	100	171.57	169.55	23.8124	100	-0.434	-1.35097	0	38	0.00211803	2.57412e-18	3.66866e-13	1.2403e-15	62	86.6667	84.4444	-0.16492
201921_at	guanine nucleotide binding protein (G protein), gamma 10	GNG10	918.73	896.1	172.466	100	592.35	560.4	178.652	100	0.763	1.69702	71	2	0.00100694	1.60883e-24	8.61158e-22	8.19176e-17	27	75.5556	53.3333	0.54173
201922_at	NSA2 ribosome biogenesis homolog (S. cerevisiae)	NSA2	676.92	664.35	147.625	100	930.06	965.75	107.16	100	-0.442	-1.35849	0	46	0.00133849	8.08061e-18	1.53083e-11	1.84733e-15	54	68.8889	88.8889	-0.20332
201939_at	polo-like kinase 2	PLK2	110.91	92.25	54.9189	90	58.02	54.55	31.3572	70	1.026	2.03637	58	2	0.0119808	8.698e-15	9.46686e-12	2.86552e-11	40	37.7778	57.7778	0.59508
201960_s_at	MYC binding protein 2, E3 ubiquitin protein ligase	MYCBP2	473.35	483.5	119.026	100	334.93	304.4	104.451	100	0.374	1.29594	37	2	0.0158897	2.25955e-09	5.45898e-07	1.8536e-07	61	73.3333	75.5556	0.13838
201963_at	acyl-CoA synthetase long-chain family member 1	ACSL1	516.04	487	136.82	100	415.86	372.45	226.53	100	0.393	1.31312	53	13	0.0981744	8.14219e-05	0.000107376	0.00284476	34	55.5556	31.1111	0.20829
201975_at	CAP-GLY domain containing linker protein 1	CLIP1	289.8	290.45	70.6211	100	203.32	189.1	34.7276	100	0.348	1.27279	31	1	0.00310543	7.65314e-13	8.49906e-11	4.96076e-09	68	91.1111	86.6667	0.10788
201983_s_at	epidermal growth factor receptor	EGFR	203.48	189.6	44.2104	100	345.67	384	169.5	90	-0.593	-1.50838	13	68	2.28364	2.91374e-06	7.83721e-08	0.000950272	19	88.8889	31.1111	-0.40324
201990_s_at	cAMP responsive element binding protein-like 2	CREBL2	436.7	424.45	90.1353	100	328.79	335.3	68.3867	100	0.438	1.35472	45	1	0.00718033	5.5671e-13	5.43911e-10	7.66478e-10	54	64.4444	62.2222	0.1971
201996_s_at	spen family transcriptional repressor	SPEN	125.89	125.1	32.0846	100	88.37	89.8	32.9347	90	0.525	1.43893	32	0	0.0324387	9.7435e-11	5.20861e-10	2.98363e-07	68	73.3333	84.4444	0.168
201998_at	ST6 beta-galactosamide alpha-2,6-sialyltranferase 1	ST6GAL1	614.47	633.65	156.263	100	285.98	306.85	63.752	100	1.013	2.0181	88	0	3.52634e-06	6.30588e-44	2.36515e-31	8.59453e-37	12	57.7778	86.6667	0.89144
201999_s_at	dynein, light chain, Tctex-type 1	DYNLT1	752.52	756.95	172.789	100	559.69	557.6	50.1491	100	0.34	1.26576	37	1	0.0119419	1.63681e-10	2.58497e-06	5.18423e-12	62	64.4444	95.5556	0.1258
202012_s_at	exostosin glycosyltransferase 2	EXT2	227.03	221.85	49.5164	80	308.81	319	75.6962	100	-0.484	-1.39862	0	43	0.0365488	2.73273e-12	5.88982e-11	2.17744e-08	57	86.6667	73.3333	-0.20812
202016_at	mesoderm specific transcript	MEST	214.18	140.95	138.625	100	793.81	700.3	270.968	100	-1.929	-3.80791	0	94	2.77461e-05	1.21748e-39	1.78981e-25	2.12416e-37	6	46.6667	48.8889	-1.81326
202017_at	epoxide hydrolase 1, microsomal (xenobiotic)	EPHX1	565.39	415.05	302.642	90	1010.47	816.2	437.274	100	-0.829	-1.77645	5	67	0.0068308	4.17406e-13	2.28133e-08	1.69026e-12	28	33.3333	57.7778	-0.55543
202020_s_at	LanC lantibiotic synthetase component C-like 1 (bacterial)	LANCL1	199.76	197.2	57.1387	60	273.74	257.95	63.3099	100	-0.377	-1.29864	1	40	0.0119662	1.40486e-10	1.02219e-06	4.64102e-10	59	82.2222	73.3333	-0.1508
202024_at	arsA arsenite transporter, ATP-binding, homolog 1 (bacterial)	ASNA1	177.11	189.7	30.9514	90	238.89	234.6	36.0254	100	-0.439	-1.35566	0	32	0.0019238	1.51123e-21	5.62097e-15	7.09475e-19	68	75.5556	95.5556	-0.14048
202027_at	transmembrane protein 184B	TMEM184B	196.32	203.55	49.3724	90	142.25	132.1	27.9123	70	0.425	1.34257	37	0	0.0110804	8.51888e-14	9.33428e-10	1.29915e-11	63	84.4444	93.3333	0.15725
202035_s_at	secreted frizzled-related protein 1	SFRP1	46.32	36.35	25.0149	100	97.97	84.15	56.339	80	-0.854	-1.80751	4	68	0.0214297	1.96923e-10	1.8297e-10	1.61602e-06	28	71.1111	40	-0.58072
202036_s_at	secreted frizzled-related protein 1	SFRP1	137.35	130.55	36.2871	90	492.9	446.85	221.714	100	-1.562	-2.95263	1	91	1.25458e-05	8.70486e-38	6.03818e-36	1.02167e-23	8	46.6667	22.2222	-1.42142
202037_s_at	secreted frizzled-related protein 1	SFRP1	274.74	264.05	110.761	100	933.69	928.35	284.785	100	-1.825	-3.54307	0	94	2.16257e-06	1.68028e-47	3.9396e-34	2.35608e-40	6	35.5556	40	-1.7155
202040_s_at	lysine (K)-specific demethylase 5A	KDM5A	240.39	236.2	48.3294	100	176.63	179.1	57.1152	80	0.405	1.32409	46	1	0.0180648	1.58087e-09	2.10684e-08	1.53063e-06	53	77.7778	57.7778	0.1863
202053_s_at	aldehyde dehydrogenase 3 family, member A2	ALDH3A2	226.69	234.7	49.3905	100	428.95	441.6	113.843	100	-0.766	-1.70055	2	71	0.000103969	5.70553e-31	3.7753e-27	2.08128e-21	27	77.7778	66.6667	-0.54386
202054_s_at	aldehyde dehydrogenase 3 family, member A2	ALDH3A2	253.79	250.7	67.4463	100	397.3	387.1	75.4298	100	-0.618	-1.53475	0	41	0.000477223	5.83117e-23	2.19213e-13	4.32487e-24	59	84.4444	86.6667	-0.25338
202074_s_at	optineurin	OPTN	420.35	423.3	92.2015	100	338.41	347.2	79.4415	100	0.405	1.32409	37	1	0.0589328	1.66517e-09	2.99397e-07	1.96927e-07	62	66.6667	73.3333	0.14985
202083_s_at	SEC14-like 1 (S. cerevisiae)	SEC14L1	65.87	64.4	30.5513	80	32.13	28.25	16.4423	40	0.951	1.93321	57	3	0.00826612	3.91879e-15	1.89205e-11	7.97822e-12	40	55.5556	75.5556	0.54207
202086_at	myxovirus (influenza virus) resistance 1, interferon-inducible protein p78 (mouse)	MX1	224.61	194.15	112.86	100	147.25	131.35	59.4734	100	0.515	1.42899	52	1	0.0369739	1.1479e-09	9.18878e-07	5.16714e-08	47	60	71.1111	0.2678
202087_s_at	cathepsin L	CTSL	1286.98	1348.8	273.426	100	823.54	829.4	216.033	100	0.693	1.61664	67	0	0.000790691	1.04032e-29	3.61186e-22	2.08391e-22	33	88.8889	60	0.46431
202089_s_at	solute carrier family 39 (zinc transporter), member 6	SLC39A6	190.91	188.25	40.9371	100	239.09	246.7	52.1624	100	-0.426	-1.3435	3	47	0.0536419	8.17396e-13	2.84795e-09	1.5936e-10	50	73.3333	71.1111	-0.20022
202102_s_at	bromodomain containing 4	BRD4	494.64	493.35	224.139	100	328.32	281.3	151.92	100	0.46	1.37554	54	13	2.32615	0.000288821	0.00210184	0.00182012	33	42.2222	33.3333	0.2484
202128_at	apoptosis resistant E3 ubiquitin protein ligase 1	AREL1	148.21	146.9	22.8486	90	101.03	105.85	19.2092	50	0.494	1.40834	34	0	0.000217648	9.27189e-23	4.51446e-20	2.08044e-15	66	95.5556	95.5556	0.16796
202130_at	RIO kinase 3	RIOK3	534.15	527.65	82.6916	100	432.57	425	86.9053	100	0.366	1.28877	37	2	0.0210804	2.21325e-15	1.59604e-13	3.34618e-10	61	86.6667	80	0.13542
202133_at	WW domain containing transcription regulator 1	WWTR1	298.62	285.4	96.1385	100	452.6	427	112.509	100	-0.512	-1.42603	2	57	0.0049045	9.03198e-13	7.7663e-09	5.94227e-11	41	53.3333	73.3333	-0.29184
202137_s_at	zinc finger, MYND-type containing 11	ZMYND11	84.5	89.25	26.8293	40	117.23	104.1	31.3422	90	-0.627	-1.54435	0	38	0.0281159	2.19605e-14	3.39362e-08	2.67253e-16	62	55.5556	91.1111	-0.23826
202139_at	aldo-keto reductase family 7, member A2 (aflatoxin aldehyde reductase)	AKR7A2	144.21	137.8	27.3872	100	228.8	220.4	45.226	100	-0.592	-1.50733	1	62	7.68538e-05	3.28691e-27	1.52922e-24	5.62761e-18	37	75.5556	66.6667	-0.36704
202149_at	neural precursor cell expressed, developmentally down-regulated 9	NEDD9	118.29	106.15	20.8667	100	66.96	64.6	20.0433	100	0.813	1.75686	55	0	0.000120334	6.61981e-28	9.30361e-24	8.02372e-20	45	84.4444	73.3333	0.44715
202153_s_at	nucleoporin 62kDa	NUP62	257.01	266.2	89.5782	90	113.85	127.5	51.9306	20	0.986	1.98069	45	0	0.00398245	7.2486e-15	7.28238e-18	7.29521e-08	55	100	88.8889	0.4437
202156_s_at	CUGBP, Elav-like family member 2	CELF2	221.57	208.2	69.6068	100	150.13	145.8	34.3149	100	0.577	1.49174	57	1	0.0122985	5.05881e-17	2.9515e-12	8.36999e-14	42	71.1111	71.1111	0.32889
202157_s_at	CUGBP, Elav-like family member 2	CELF2	1198.84	1220.55	225.518	100	922.59	853.4	252.951	100	0.422	1.33978	48	5	0.0197906	8.08282e-12	4.86488e-10	2.39945e-08	47	73.3333	60	0.20256
202158_s_at	CUGBP, Elav-like family member 2	CELF2	152.96	151.35	43.2897	100	119.98	117.5	33.3697	100	0.423	1.34071	34	0	0.0824593	1.99946e-10	3.4835e-08	6.54352e-08	66	71.1111	75.5556	0.14382
202181_at	KIAA0247	KIAA0247	375.02	376.15	45.5014	100	286.57	273.7	70.1775	100	0.53	1.44393	46	0	0.00713449	4.26888e-22	8.05331e-23	9.96099e-13	54	91.1111	51.1111	0.2438
202191_s_at	growth arrest-specific 7	GAS7	314.56	297.75	101.573	100	218.5	177.25	117.827	90	0.581	1.49589	52	10	0.072123	1.78664e-05	2.25155e-06	0.00260851	38	57.7778	31.1111	0.30212
202206_at	ADP-ribosylation factor-like 4C	ARL4C	333.74	336.7	149.918	90	143.15	122.05	53.3172	70	1.041	2.05765	57	4	0.0017083	3.85809e-18	6.5432e-12	6.56124e-17	39	33.3333	75.5556	0.59337
202207_at	ADP-ribosylation factor-like 4C	ARL4C	550.82	572.6	205.089	100	151.42	136.05	64.6717	90	1.642	3.12098	93	1	1.51121e-06	1.67302e-40	8.99476e-31	3.93684e-32	6	31.1111	51.1111	1.52706
202208_s_at	ADP-ribosylation factor-like 4C	ARL4C	178.72	175.45	61.1255	90	50.35	46.2	27.2449	30	1.801	3.48462	71	2	0.000495405	1.62864e-25	6.14491e-23	3.46315e-16	27	60	80	1.27871
202241_at	tribbles pseudokinase 1	TRIB1	481.83	527.2	162.509	100	354.26	347.1	76.8331	100	0.485	1.39959	46	1	0.104622	1.70943e-13	6.01793e-09	2.09497e-13	53	66.6667	86.6667	0.2231
202242_at	tetraspanin 7	TSPAN7	267.24	253.8	80.8959	100	556.11	515.25	231.144	100	-1.056	-2.07916	4	69	0.00199013	1.32129e-19	3.04453e-17	4.87061e-13	27	55.5556	28.8889	-0.72864
202254_at	signal-induced proliferation-associated 1 like 1	SIPA1L1	40.17	30.5	26.9029	0	121.01	120.9	49.9544	40	-1.622	-3.07801	0	46	0.000207596	1.04664e-26	8.03148e-18	3.17472e-24	54	95.5556	66.6667	-0.74612
202260_s_at	syntaxin binding protein 1	STXBP1	153.2	154	24.2252	90	223.2	218.15	61.2845	100	-0.466	-1.38127	0	40	0.00576421	1.06032e-18	2.23087e-16	1.37967e-12	60	93.3333	80	-0.1864
202262_x_at	dimethylarginine dimethylaminohydrolase 2	DDAH2	300.33	304.55	67.8328	90	432.72	416.35	82.8899	100	-0.647	-1.56591	0	48	0.00226832	1.12715e-19	5.80319e-13	1.61423e-18	52	71.1111	88.8889	-0.31056
202263_at	cytochrome b5 reductase 1	CYB5R1	359.28	343.9	87.6156	100	568.66	555.6	109.57	100	-0.539	-1.45297	0	49	0.000465181	1.91355e-26	4.66919e-20	3.85833e-21	51	88.8889	71.1111	-0.26411
202269_x_at	guanylate binding protein 1, interferon-inducible	GBP1	808.97	669.7	461.612	100	176.15	172.25	62.1789	100	2.088	4.25158	93	0	1.06158e-05	2.61237e-38	1.28971e-24	3.42528e-38	7	28.8889	88.8889	1.94184
202270_at	guanylate binding protein 1, interferon-inducible	GBP1	354.74	292.5	170.337	100	67.42	70.7	16.2701	100	2.152	4.44443	99	0	8.47836e-07	7.21468e-55	3.19994e-36	1.38418e-50	1	44.4444	71.1111	2.13048
202289_s_at	transforming, acidic coiled-coil containing protein 2	TACC2	105.32	88.65	32.6697	90	166.76	150.4	78.2619	100	-0.734	-1.66324	3	60	0.036597	2.08353e-13	1.44662e-10	4.02038e-10	37	48.8889	57.7778	-0.4404
202291_s_at	matrix Gla protein	MGP	1868.32	1904.85	923.78	100	4430.75	4383.15	1526.17	100	-1.338	-2.52801	3	79	0.00549896	6.07853e-16	3.89406e-11	1.1924e-14	18	24.4444	35.5556	-1.05702
202295_s_at	cathepsin H	CTSH	1515.56	1363.65	406.788	100	833.06	846.4	194.194	100	0.746	1.67714	79	0	0.000139362	6.52718e-31	6.71426e-24	1.10836e-24	21	68.8889	73.3333	0.58934
202307_s_at	transporter 1, ATP-binding cassette, sub-family B (MDR/TAP)	TAP1	300.88	269.9	73.2067	100	163.13	172.25	28.5584	10	1.188	2.27837	88	0	5.18579e-06	1.08246e-51	9.55236e-34	2.06217e-46	12	46.6667	100	1.04544
202311_s_at	collagen, type I, alpha 1	COL1A1	514.83	339.65	461.768	100	250.33	166.2	194.358	100	0.922	1.89474	55	7	0.0643291	2.7212e-08	4.54122e-06	9.37369e-07	38	42.2222	40	0.5071
202329_at	c-src tyrosine kinase	CSK	426.81	453.45	90.2451	100	288.77	289.25	78.798	100	0.544	1.45801	50	0	0.003999	5.07725e-27	1.21489e-22	3.35345e-20	50	84.4444	77.7778	0.272
202336_s_at	peptidylglycine alpha-amidating monooxygenase	PAM	1860.46	1770.65	700.083	100	3197.26	3056.15	666.761	100	-0.802	-1.74352	0	81	0.000521913	1.57293e-31	1.75438e-21	3.45393e-27	19	55.5556	75.5556	-0.64962
202342_s_at	tripartite motif containing 2	TRIM2	50.96	43.05	36.1709	100	124.28	107.65	59.3154	100	-1.139	-2.20228	7	76	0.000932877	7.56934e-18	2.43255e-13	1.59046e-13	17	71.1111	24.4444	-0.86564
202350_s_at	uncharacterized LOC100506558 /// matrilin 2	LOC100506558 /// MATN2	161.42	177.8	44.8772	100	265.4	232.35	124.108	100	-0.741	-1.67133	2	46	0.0300534	7.7017e-13	1.48135e-11	1.62453e-08	52	77.7778	55.5556	-0.34086
202351_at	integrin, alpha V	ITGAV	644.23	622.45	152.723	100	923.33	874.6	243.741	100	-0.407	-1.32593	6	46	0.00623862	4.75844e-10	4.53037e-07	1.02831e-08	48	60	64.4444	-0.18722
202355_s_at	general transcription factor IIF, polypeptide 1, 74kDa	GTF2F1	91.5	91.35	22.7823	100	118.02	121.95	22.0621	100	-0.426	-1.3435	0	32	0.0283906	2.81978e-16	2.07329e-12	1.9643e-12	68	97.7778	82.2222	-0.13632
202357_s_at	complement factor B	CFB	743.06	761.35	304.595	100	382.04	354.6	104.153	100	0.933	1.90924	75	3	0.00489268	5.12879e-23	2.11057e-15	5.8865e-20	22	37.7778	42.2222	0.69975
202363_at	sparc/osteonectin, cwcv and kazal-like domains proteoglycan (testican) 1	SPOCK1	253.12	236.65	81.0631	100	504.34	433.2	219.065	100	-1.026	-2.03637	0	77	0.000664204	6.01899e-23	6.34894e-17	4.55583e-19	23	33.3333	51.1111	-0.79002
202367_at	cut-like homeobox 1	CUX1	177.63	167.2	34.4523	90	282.89	274.05	66.0443	100	-0.523	-1.43694	0	39	0.000213403	1.1591e-22	2.04088e-18	2.79392e-16	61	84.4444	84.4444	-0.20397
202371_at	transcription elongation factor A (SII)-like 4	TCEAL4	410	362.85	147.563	100	575.45	572.5	65.5174	100	-0.39	-1.31039	0	42	0.00393723	7.5498e-21	3.66499e-12	6.86978e-21	58	77.7778	100	-0.1638
202376_at	serpin peptidase inhibitor, clade A (alpha-1 antiproteinase, antitrypsin), member 3	SERPINA3	206.21	160.7	146.058	50	455.68	409.35	182.729	100	-1.107	-2.15397	7	68	0.00168101	5.8919e-22	1.21503e-13	1.3899e-20	25	48.8889	46.6667	-0.75276
202388_at	regulator of G-protein signaling 2	RGS2	543.79	425.45	384.296	100	321.54	325.8	117.544	100	0.577	1.49174	54	14	0.101918	1.72537e-05	0.00103606	2.86443e-05	32	24.4444	44.4444	0.31158
202391_at	brain abundant, membrane attached signal protein 1	BASP1	1724.4	1862.25	334	100	1279.12	1227.4	374.625	100	0.458	1.37364	56	5	0.029421	1.33828e-09	1.25406e-08	1.47482e-06	39	66.6667	48.8889	0.25648
202396_at	transcription elongation regulator 1	TCERG1	217.82	206.6	44.2686	100	164.41	158.1	36.0887	100	0.38	1.30134	36	0	0.00920069	1.84596e-16	3.39152e-12	1.90342e-13	64	80	80	0.1368
202406_s_at	TIA1 cytotoxic granule-associated RNA binding protein-like 1	TIAL1	268.03	270.8	53.3134	100	208.86	210.65	39.101	100	0.366	1.28877	29	3	0.0261606	6.73914e-13	6.92469e-10	2.9291e-10	68	80	97.7778	0.10614
202409_at	insulin-like growth factor 2 (somatomedin A) /// INS-IGF2 readthrough	IGF2 /// INS-IGF2	345.94	206.35	378.07	100	306.83	264.85	125.327	100	-0.354	-1.2781	22	51	0.611512	0.0311928	3.16949	0.0277386	27	35.5556	40	-0.18054
202428_x_at	diazepam binding inhibitor (GABA receptor modulator, acyl-CoA binding protein)	DBI	1347.55	1420.4	331.903	100	1066.35	1077.45	291.351	100	0.364	1.28699	47	6	0.0940567	2.33228e-09	2.68041e-08	1.48309e-06	47	64.4444	57.7778	0.17108
202429_s_at	protein phosphatase 3, catalytic subunit, alpha isozyme	PPP3CA	594.75	560	227.344	100	809.37	764.8	230.235	100	-0.45	-1.36604	8	53	0.0621494	2.45465e-07	2.56733e-05	3.67146e-06	39	51.1111	62.2222	-0.2385
202430_s_at	phospholipid scramblase 1	PLSCR1	301.83	293.55	96.6228	100	156.33	156.4	56.6612	100	0.871	1.82893	73	2	0.000725029	9.90385e-23	4.14616e-15	7.18347e-21	25	53.3333	77.7778	0.63583
202435_s_at	cytochrome P450, family 1, subfamily B, polypeptide 1	CYP1B1	1200.26	1201.4	425.428	100	821.49	801.75	144.006	100	0.318	1.2466	51	14	0.0464846	7.7744e-05	0.00415067	1.65477e-05	35	46.6667	82.2222	0.16218
202440_s_at	suppression of tumorigenicity 5	ST5	134.37	127.8	43.6757	100	301.81	302.2	52.6951	100	-1.018	-2.02511	0	88	7.67617e-06	1.24289e-47	8.71932e-33	8.41682e-44	12	80	57.7778	-0.89584
202444_s_at	ER lipid raft associated 1	ERLIN1	96.71	99.95	33.7408	50	140.75	132.35	41.9828	80	-0.471	-1.38607	1	36	0.0285396	5.06217e-09	2.10042e-06	1.55685e-07	63	80	84.4444	-0.16956
202446_s_at	phospholipid scramblase 1	PLSCR1	740.51	655.45	244.442	100	445.74	445.85	74.2592	100	0.667	1.58777	71	1	0.00124143	8.83106e-22	2.43023e-14	6.04693e-20	28	51.1111	71.1111	0.47357
202457_s_at	protein phosphatase 3, catalytic subunit, alpha isozyme	PPP3CA	386.69	389.6	113.155	100	639.2	615.3	185.756	100	-0.659	-1.57899	4	66	0.00248347	3.33415e-18	7.28527e-14	1.3155e-13	30	51.1111	48.8889	-0.43494
202464_s_at	6-phosphofructo-2-kinase/fructose-2,6-biphosphatase 3	PFKFB3	208.43	180.9	81.396	100	168.33	151.6	75.6924	80	0.453	1.36888	57	5	2.15842	4.44668e-07	3.98518e-06	3.44907e-05	38	60	60	0.25821
202465_at	procollagen C-endopeptidase enhancer	PCOLCE	1288.73	1199.3	460.126	100	2039.59	2168.25	426.253	100	-0.682	-1.60436	3	64	0.00589546	1.99965e-15	3.78421e-10	3.38737e-14	33	40	80	-0.43648
202484_s_at	methyl-CpG binding domain protein 2	MBD2	590.89	590.35	122.337	100	440.34	415.4	91.3804	100	0.509	1.42306	49	0	0.00510553	1.1062e-22	4.50784e-19	3.42025e-15	51	86.6667	77.7778	0.24941
202497_x_at	solute carrier family 2 (facilitated glucose transporter), member 3	SLC2A3	218.66	164.5	203.501	60	42.64	26.3	55.3587	10	1.791	3.46055	66	0	0.0113826	9.97907e-15	6.08931e-09	2.07637e-15	34	40	86.6667	1.18206
202498_s_at	solute carrier family 2 (facilitated glucose transporter), member 3	SLC2A3	76.94	73.15	55.2303	60	38.25	31	18.9872	0	0.662	1.58227	51	0	0.981212	0.00324151	0.0318451	0.0019071	49	51.1111	100	0.33762
202499_s_at	solute carrier family 2 (facilitated glucose transporter), member 3	SLC2A3	230.89	197.65	154.007	100	78.16	80.8	28.6996	80	1.435	2.70382	81	0	0.00019281	3.80922e-31	5.3136e-21	5.2799e-26	19	46.6667	64.4444	1.16235
202503_s_at	KIAA0101	KIAA0101	169.81	165.5	40.6842	100	106.51	106.55	21.8428	100	0.644	1.56266	39	0	0.00027594	1.60041e-23	4.47254e-14	9.40828e-24	61	80	95.5556	0.25116
202524_s_at	sparc/osteonectin, cwcv and kazal-like domains proteoglycan (testican) 2	SPOCK2	222.37	222.9	47.8979	100	118.45	121.5	22.5527	90	0.876	1.83528	43	0	7.11802e-06	1.86444e-28	2.54043e-21	7.3322e-24	57	68.8889	93.3333	0.37668
202531_at	interferon regulatory factor 1	IRF1	318.52	278.75	84.2388	100	210.37	199.85	44.8594	100	0.791	1.73027	65	0	0.00155679	1.26564e-28	2.34198e-19	1.61129e-23	35	51.1111	73.3333	0.51415
202554_s_at	glutathione S-transferase mu 3 (brain)	GSTM3	197.58	201.9	59.0861	100	290.65	271.4	107.216	100	-0.429	-1.3463	11	57	0.0675995	5.8129e-06	2.3326e-05	0.000295895	32	42.2222	42.2222	-0.24453
202558_s_at	heat shock protein 70kDa family, member 13	HSPA13	128.04	112.25	46.382	100	86.63	83.55	23.13	100	0.538	1.45196	46	1	0.023537	1.5575e-13	5.65782e-09	6.61002e-12	53	57.7778	77.7778	0.24748
202561_at	tankyrase, TRF1-interacting ankyrin-related ADP-ribose polymerase	TNKS	154.58	155.1	48.6585	100	198.47	199.5	30.5367	100	-0.423	-1.34071	2	36	0.0420886	3.58223e-10	1.00962e-05	8.53909e-12	62	73.3333	100	-0.15228
202564_x_at	ADP-ribosylation factor-like 2	ARL2	311.23	314.6	87.1082	80	553.24	502.7	151.257	100	-0.721	-1.64832	0	51	0.000245201	1.0943e-23	5.88487e-17	3.41409e-19	49	88.8889	62.2222	-0.36771
202565_s_at	supervillin	SVIL	287.81	278.85	82.4881	100	383.37	363.95	68.7844	100	-0.529	-1.44293	3	60	0.0130016	3.3722e-15	1.4342e-09	3.4068e-15	37	57.7778	80	-0.3174
202566_s_at	supervillin	SVIL	104.71	90	41.4438	100	196.6	187.25	41.6316	100	-0.931	-1.9066	2	46	0.000137004	2.32318e-29	1.45958e-19	1.68648e-26	52	88.8889	75.5556	-0.42826
202587_s_at	adenylate kinase 1	AK1	531.35	458.65	299.598	100	696.44	656.15	173.356	100	-0.624	-1.54114	10	60	0.0715672	4.94509e-09	1.77748e-05	7.70051e-10	30	28.8889	55.5556	-0.3744
202589_at	thymidylate synthetase	TYMS	189.74	159.7	77.8979	100	140.91	120.95	50.9315	100	0.484	1.39862	50	0	2.75024	6.90606e-16	7.35377e-13	3.04992e-11	50	77.7778	88.8889	0.242
202590_s_at	pyruvate dehydrogenase kinase, isozyme 2	PDK2	94.83	96.4	19.8348	50	161.19	147.4	27.1307	90	-0.741	-1.67133	0	41	2.01393e-05	4.53769e-30	3.83847e-22	2.04022e-27	59	97.7778	84.4444	-0.30381
202594_at	leptin receptor overlapping transcript-like 1	LEPROTL1	273.59	266.55	39.5126	100	212.7	217.4	29.1324	100	0.347	1.27191	35	0	0.00251393	2.10767e-16	7.72303e-13	5.05804e-12	65	86.6667	86.6667	0.12145
202595_s_at	leptin receptor overlapping transcript-like 1	LEPROTL1	230.89	225.1	24.9128	100	164.57	168.9	29.4395	100	0.465	1.38032	40	0	0.000285566	8.65814e-24	9.30767e-22	2.50429e-15	60	86.6667	86.6667	0.186
202598_at	S100 calcium binding protein A13	S100A13	526.69	500.25	80.5823	100	838.83	840.05	177.507	100	-0.729	-1.65749	3	73	0.000582588	1.62941e-21	4.64881e-18	4.63422e-16	24	57.7778	73.3333	-0.53217
202602_s_at	HIV-1 Tat specific factor 1	HTATSF1	224.2	197.85	67.7719	100	367.71	360.6	75.5736	100	-0.604	-1.51992	1	67	0.000311654	1.55683e-21	6.62407e-16	6.51052e-17	32	80	60	-0.40468
202609_at	epidermal growth factor receptor pathway substrate 8	EPS8	567.24	546.15	111.026	100	697.9	678.2	145.105	100	-0.325	-1.25266	2	38	0.0446636	3.75195e-09	1.56801e-07	1.35238e-06	60	68.8889	77.7778	-0.1235
202625_at	LYN proto-oncogene, Src family tyrosine kinase	LYN	331.18	344.65	60.8459	100	216.26	208.95	73.0303	100	0.563	1.47734	61	1	0.0033962	1.30996e-17	4.16675e-18	2.08461e-10	38	86.6667	51.1111	0.34343
202626_s_at	LYN proto-oncogene, Src family tyrosine kinase	LYN	444.17	439.8	106.378	100	262.9	239.85	61.8773	100	0.78	1.71713	75	0	0.000107381	3.85612e-34	1.2374e-27	1.11014e-24	25	73.3333	64.4444	0.585
202628_s_at	serpin peptidase inhibitor, clade E (nexin, plasminogen activator inhibitor type 1), member 1	SERPINE1	169.08	165.3	116.68	50	72.09	65.45	40.3878	10	0.887	1.84933	54	8	1.52696	0.000955594	0.0104158	0.00153316	38	26.6667	73.3333	0.47898
202637_s_at	intercellular adhesion molecule 1	ICAM1	445.86	437.4	114.056	100	236.81	224.7	69.3124	70	0.675	1.5966	62	0	0.000109854	7.41194e-27	2.07658e-18	3.93504e-22	38	53.3333	66.6667	0.4185
202638_s_at	intercellular adhesion molecule 1	ICAM1	276.25	266.5	113.94	100	154.22	154.8	37.1344	100	0.681	1.60325	58	0	0.00434121	9.48393e-17	2.70225e-10	1.85844e-15	42	44.4444	75.5556	0.39498
202643_s_at	tumor necrosis factor, alpha-induced protein 3	TNFAIP3	309.48	269.9	169.789	90	117.69	114.6	24.0305	40	1.42	2.67586	80	0	0.000344534	2.59875e-31	2.15624e-17	3.05763e-33	20	22.2222	95.5556	1.136
202644_s_at	tumor necrosis factor, alpha-induced protein 3	TNFAIP3	730.62	713.85	285.824	100	207.13	193	48.8125	100	1.583	2.99592	95	0	8.56102e-07	1.70213e-45	1.54142e-25	5.27989e-45	5	33.3333	88.8889	1.50385
202655_at	mesencephalic astrocyte-derived neurotrophic factor	MANF	516.5	476.05	77.253	100	388.42	377.9	57.952	100	0.558	1.47223	61	1	0.000900339	1.7981e-17	5.04325e-13	1.63334e-14	38	53.3333	77.7778	0.34038
202659_at	proteasome (prosome, macropain) subunit, beta type, 10	PSMB10	277.05	253.2	83.3527	100	220	211.75	47.4033	100	0.464	1.37936	56	1	0.121091	1.93527e-13	6.30019e-08	5.64379e-15	43	46.6667	86.6667	0.25984
202664_at	WAS/WASL interacting protein family, member 1	WIPF1	619.55	599.4	131.519	100	443.36	445.05	88.0395	100	0.451	1.36699	42	0	0.00274154	1.3391e-15	2.14482e-11	3.34015e-12	58	73.3333	82.2222	0.18942
202665_s_at	WAS/WASL interacting protein family, member 1	WIPF1	297.59	310.5	73.0542	100	208.6	212	44.4064	100	0.487	1.40153	46	0	0.0109293	7.05039e-21	6.34333e-14	6.40578e-19	54	75.5556	86.6667	0.22402
202679_at	Niemann-Pick disease, type C1	NPC1	243.55	245.65	44.3775	100	166.2	166.45	22.1227	100	0.634	1.55186	67	0	0.000136036	3.05752e-45	1.84347e-29	6.39472e-37	33	77.7778	91.1111	0.42478
202686_s_at	AXL receptor tyrosine kinase	AXL	360.12	353.15	82.2898	100	567.01	525.1	164.171	100	-0.67	-1.59107	2	64	0.00360949	1.39939e-16	2.33499e-15	4.04037e-11	34	77.7778	48.8889	-0.4288
202687_s_at	tumor necrosis factor (ligand) superfamily, member 10	TNFSF10	272.18	268.05	67.2399	100	147.65	130.5	67.5516	100	0.886	1.84805	68	2	0.00377629	4.72808e-17	9.06314e-18	2.53141e-10	30	53.3333	40	0.60248
202688_at	tumor necrosis factor (ligand) superfamily, member 10	TNFSF10	682.93	652.75	142.483	100	352.96	377.4	132.636	100	1.063	2.08927	76	0	0.00382769	2.32091e-17	3.2796e-19	2.98625e-10	24	62.2222	44.4444	0.80788
202693_s_at	serine/threonine kinase 17a	STK17A	226.47	204.15	67.3417	100	132.78	128.5	18.9751	100	0.64	1.55833	46	0	0.000160757	3.37046e-25	1.8715e-16	3.49722e-24	54	73.3333	95.5556	0.2944
202716_at	protein tyrosine phosphatase, non-receptor type 1	PTPN1	234.12	222	47.5743	100	178.81	174.55	28.7145	100	0.413	1.33145	36	1	0.0051284	2.72323e-14	6.09249e-10	9.96943e-12	63	66.6667	86.6667	0.14868
202718_at	insulin-like growth factor binding protein 2, 36kDa	IGFBP2	93.4	91.4	34.1747	30	374.93	312.3	251.472	90	-1.706	-3.26255	1	72	0.000787952	2.02094e-25	5.17432e-25	3.7516e-16	27	64.4444	24.4444	-1.22832
202723_s_at	forkhead box O1	FOXO1	133.33	138.65	30.0777	10	246.43	188.4	104.183	60	-0.926	-1.9	0	47	0.00195025	5.13547e-19	6.35389e-17	6.75946e-13	53	82.2222	48.8889	-0.43522
202724_s_at	forkhead box O1	FOXO1	257.38	246.5	70.7353	100	423.31	432.35	70.6158	100	-0.656	-1.57571	0	57	0.000218957	1.94768e-21	8.52588e-14	1.30946e-19	43	68.8889	82.2222	-0.37392
202748_at	guanylate binding protein 2, interferon-inducible	GBP2	544.51	512.05	157.751	100	314.84	303.35	41.1482	100	0.821	1.76663	67	0	0.000374755	4.56932e-26	5.7949e-15	1.07998e-27	33	44.4444	95.5556	0.55007
202749_at	tryptophan rich basic protein	WRB	185.71	161.95	57.5074	100	292.36	299.35	75.4652	100	-0.464	-1.37936	3	35	0.00238391	1.11374e-18	5.65514e-11	5.77548e-19	62	64.4444	84.4444	-0.1624
202760_s_at	A kinase (PRKA) anchor protein 2 /// PALM2-AKAP2 readthrough	AKAP2 /// PALM2-AKAP2	233.57	216.75	79.3853	100	134.4	134.45	58.1401	90	0.878	1.83783	64	0	0.00906763	1.12395e-13	1.4389e-13	7.28941e-09	36	62.2222	33.3333	0.56192
202765_s_at	fibrillin 1	FBN1	386.12	336.4	224.792	90	552.44	520.25	165.826	100	-0.657	-1.5768	13	56	0.0450414	3.64141e-07	0.000120027	3.43693e-07	31	24.4444	48.8889	-0.36792
202770_s_at	cyclin G2	CCNG2	121.88	112.4	48.7022	100	145.31	143.7	15.6893	100	-0.431	-1.34817	3	37	0.0905141	2.46157e-09	1.11871e-05	1.33392e-10	60	44.4444	95.5556	-0.15947
202780_at	3-oxoacid CoA transferase 1	OXCT1	160.31	146.9	45.2801	70	219.28	240.2	49.0468	100	-0.469	-1.38415	1	52	0.0162437	3.62078e-16	4.26696e-12	4.20382e-13	47	91.1111	80	-0.24388
202803_s_at	integrin, beta 2 (complement component 3 receptor 3 and 4 subunit)	ITGB2	1053.91	972.3	301.934	100	738.49	657.5	285.986	100	0.54	1.45397	62	8	0.0244877	9.38068e-12	2.91428e-10	5.68453e-08	30	51.1111	42.2222	0.3348
202833_s_at	serpin peptidase inhibitor, clade A (alpha-1 antiproteinase, antitrypsin), member 1	SERPINA1	555.17	590.1	181.714	100	113.36	115.45	41.1009	80	2.206	4.61394	98	0	2.59999e-07	2.07871e-58	8.08425e-44	4.70787e-46	2	51.1111	33.3333	2.16188
202838_at	fucosidase, alpha-L- 1, tissue	FUCA1	928.62	817.95	258.789	100	1387.98	1312.85	513.908	100	-0.574	-1.48865	4	60	0.0111368	4.69917e-13	5.34097e-12	1.52674e-08	36	64.4444	44.4444	-0.3444
202839_s_at	NADH dehydrogenase (ubiquinone) 1 beta subcomplex, 7, 18kDa	NDUFB7	85.8	85.95	44.5268	70	143.09	123.9	64.6909	100	-0.705	-1.63014	2	50	0.0169268	2.90562e-10	1.94905e-06	4.45227e-10	48	51.1111	64.4444	-0.3525
202842_s_at	DnaJ (Hsp40) homolog, subfamily B, member 9	DNAJB9	882.49	832.65	222.266	100	649.7	643.7	101.181	100	0.475	1.38992	49	2	0.0102661	4.83647e-15	5.21169e-10	2.58506e-13	49	57.7778	77.7778	0.23275
202843_at	DnaJ (Hsp40) homolog, subfamily B, member 9	DNAJB9	76.27	69.1	29.2812	100	53.59	50.95	15.0279	90	0.5	1.41421	43	2	0.0489757	6.46343e-11	2.27863e-07	1.08698e-09	55	71.1111	82.2222	0.215
202854_at	hypoxanthine phosphoribosyltransferase 1	HPRT1	320.36	297.25	58.5636	100	223.07	219.1	31.7345	100	0.456	1.37173	54	0	0.000170609	1.59714e-25	6.37213e-18	6.07343e-21	46	82.2222	95.5556	0.24624
202856_s_at	microRNA 6787 /// solute carrier family 16 (monocarboxylate transporter), member 3	MIR6787 /// SLC16A3	295.42	264.35	139.782	100	202.97	166.65	102.83	100	0.506	1.42011	55	13	2.34424	1.61443e-06	6.39371e-05	2.27091e-05	32	24.4444	48.8889	0.2783
202859_x_at	chemokine (C-X-C motif) ligand 8	CXCL8	511.13	192.7	915.681	100	83.44	90.2	26.8393	40	1.793	3.46535	81	0	0.025079	3.93727e-18	2.33853e-10	5.48483e-20	19	28.8889	60	1.45233
202862_at	fumarylacetoacetate hydrolase (fumarylacetoacetase)	FAH	95.54	98.25	24.8049	90	232.18	217.5	42.1346	100	-1.156	-2.22839	0	95	4.59872e-07	1.26873e-58	1.54421e-41	2.80431e-49	5	80	77.7778	-1.0982
202863_at	SP100 nuclear antigen	SP100	292.06	279.7	60.7287	100	204.76	187.5	35.1425	100	0.406	1.32501	32	0	0.000954901	1.50298e-20	4.30435e-16	4.32303e-15	68	93.3333	93.3333	0.12992
202878_s_at	CD93 molecule	CD93	642.93	572.65	214.096	100	438.18	443.3	153.062	100	0.556	1.47019	57	3	0.0431792	9.7032e-09	9.0782e-07	1.16289e-06	40	46.6667	46.6667	0.31692
202880_s_at	cytohesin 1	CYTH1	209.64	197.7	57.3378	100	162.08	149.95	49.0659	100	0.425	1.34257	48	1	0.0672028	9.54836e-11	1.91701e-08	4.93063e-08	51	82.2222	73.3333	0.204
202887_s_at	DNA-damage-inducible transcript 4	DDIT4	1063.34	1054.95	594.954	100	346.83	370.35	139.68	100	1.395	2.62989	81	4	0.00334093	3.70371e-20	3.68582e-12	1.42919e-20	15	22.2222	40	1.12995
202898_at	syndecan 3	SDC3	335.98	301	138.625	80	211.64	185.5	91.54	50	0.742	1.67249	58	1	0.0522912	2.3056e-07	1.33754e-06	4.6981e-05	41	46.6667	75.5556	0.43036
202901_x_at	cathepsin S	CTSS	373.76	294.95	166.674	100	223.28	213.9	86.5839	100	0.762	1.69584	55	9	0.028229	4.22961e-11	1.5052e-09	7.06842e-08	36	46.6667	42.2222	0.4191
202902_s_at	cathepsin S	CTSS	1809.47	1763.4	463.496	100	1332.58	1222.05	651.105	100	0.5	1.41421	55	17	0.0696228	2.05443e-05	2.04785e-05	0.00138101	28	44.4444	24.4444	0.275
202907_s_at	nibrin	NBN	380.9	358.8	124.421	100	273.43	256.75	40.938	100	0.357	1.28076	40	2	0.0261852	1.45764e-10	3.22864e-06	1.22835e-11	58	57.7778	82.2222	0.1428
202910_s_at	CD97 molecule	CD97	259.23	280.7	92.1864	100	196.76	189.35	38.2609	100	0.351	1.27544	35	3	2.13638	4.73734e-10	2.51682e-06	2.51603e-09	62	66.6667	93.3333	0.12285
202917_s_at	S100 calcium binding protein A8	S100A8	2742.4	2765.8	757.549	100	1840.96	1777.5	965.806	100	0.678	1.59992	61	14	0.0310754	1.13289e-07	9.1803e-08	6.91133e-05	25	24.4444	15.5556	0.41358
202920_at	ankyrin 2, neuronal	ANK2	313.09	310.45	62.4203	100	548.46	495.45	217.282	100	-0.716	-1.64262	3	71	0.00378578	1.79192e-15	1.44056e-16	4.30659e-09	26	64.4444	33.3333	-0.50836
202921_s_at	ankyrin 2, neuronal	ANK2	93.45	90.7	29.2099	100	177.5	176	70.4323	100	-0.823	-1.76908	1	60	0.00206316	3.75943e-17	4.9938e-15	1.54309e-11	39	68.8889	51.1111	-0.4938
202932_at	YES proto-oncogene 1, Src family tyrosine kinase	YES1	109.32	114.1	45.8292	100	151.37	139.95	56.8234	100	-0.502	-1.41618	0	39	0.0663705	1.17895e-10	4.11811e-09	1.52203e-07	61	71.1111	68.8889	-0.19578
202935_s_at	SRY (sex determining region Y)-box 9	SOX9	86.77	84.35	21.2292	50	158.12	161.25	57.4183	80	-0.835	-1.78386	0	64	0.00244646	2.37694e-17	2.63453e-16	4.2327e-11	36	84.4444	42.2222	-0.5344
202936_s_at	SRY (sex determining region Y)-box 9	SOX9	98.02	82.25	40.7432	20	185.54	191.05	28.6357	100	-1.027	-2.03778	0	67	0.000342448	4.98908e-32	9.67345e-19	2.48245e-33	33	68.8889	91.1111	-0.68809
202942_at	electron-transfer-flavoprotein, beta polypeptide	ETFB	108.75	106.9	32.7213	90	195.75	184.75	83.8481	100	-0.907	-1.87514	0	62	0.00539754	2.70796e-31	4.70843e-25	6.72904e-25	38	97.7778	77.7778	-0.56234
202944_at	N-acetylgalactosaminidase, alpha-	NAGA	267.76	256.3	45.2035	100	177.77	182.6	38.4466	100	0.48	1.39474	40	0	0.00047703	1.06223e-22	8.36138e-22	3.40941e-14	60	93.3333	82.2222	0.192
202947_s_at	glycophorin C (Gerbich blood group)	GYPC	330.07	327.85	61.0748	90	386.04	376.75	47.4454	100	-0.344	-1.26927	0	34	0.0388888	1.49034e-14	3.70198e-08	2.85641e-16	66	68.8889	97.7778	-0.11696
202950_at	crystallin, zeta (quinone reductase)	CRYZ	148.43	133.2	52.7235	100	232.11	232.55	63.1801	100	-0.598	-1.51362	1	51	0.00752984	1.60417e-14	3.92128e-11	3.03217e-11	48	62.2222	71.1111	-0.30498
202951_at	serine/threonine kinase 38	STK38	310.73	284.55	90.1088	100	184.29	181.85	36.6423	100	0.65	1.56917	57	0	0.000623369	1.88587e-28	8.20024e-25	3.81733e-20	43	93.3333	88.8889	0.3705
202957_at	hematopoietic cell-specific Lyn substrate 1	HCLS1	953.85	913.5	246.587	100	582.65	625.4	146.148	100	0.73	1.65864	66	0	0.000984392	6.98279e-24	1.11887e-20	1.90972e-16	34	73.3333	53.3333	0.4818
202959_at	methylmalonyl CoA mutase	MUT	74.36	69.25	21.6197	100	99.18	99.2	14.2521	100	-0.389	-1.30949	2	29	0.0100989	1.32139e-11	4.62693e-08	8.48871e-11	69	84.4444	84.4444	-0.11281
202963_at	regulatory factor X, 5 (influences HLA class II expression)	RFX5	226.14	215.9	38.7586	100	169.79	170.85	18.5426	90	0.533	1.44693	47	0	0.000818263	1.81608e-27	2.54624e-15	6.62429e-29	53	71.1111	95.5556	0.25051
202967_at	glutathione S-transferase alpha 4	GSTA4	309.3	311.3	95.7185	100	613.9	637	143.795	100	-0.894	-1.85832	2	53	6.92932e-05	2.41612e-26	1.07313e-18	3.91127e-21	45	42.2222	77.7778	-0.47382
202973_x_at	family with sequence similarity 13, member A	FAM13A	293.78	272.8	69.3801	100	376.07	395.45	63.6179	100	-0.384	-1.30495	9	43	0.0148406	1.97622e-09	1.03107e-06	7.27252e-08	48	60	60	-0.16512
202976_s_at	Rho-related BTB domain containing 3	RHOBTB3	156.38	147.9	77.9229	100	222.21	218	66.5662	100	-0.765	-1.69937	9	62	0.050024	1.04054e-11	1.03225e-07	5.6494e-11	29	31.1111	42.2222	-0.4743
202983_at	helicase-like transcription factor	HLTF	173.61	180.6	47.1472	100	254	258.15	42.4615	100	-0.46	-1.37554	0	31	0.00323228	8.52731e-16	5.96382e-10	2.02482e-15	69	71.1111	97.7778	-0.1426
202988_s_at	regulator of G-protein signaling 1	RGS1	209.65	120.3	219.874	90	34.85	34.65	13.1312	60	1.921	3.78685	74	5	0.00244757	5.05451e-17	1.24202e-10	2.98436e-17	21	24.4444	57.7778	1.42154
202992_at	complement component 7	C7	96.54	71.2	94.6397	80	620.03	675.75	360.616	100	-2.434	-5.4039	2	91	3.42024e-05	3.02174e-33	1.40566e-24	6.39082e-26	7	46.6667	28.8889	-2.21494
202998_s_at	lysyl oxidase-like 2	LOXL2	582.17	592.45	270.345	100	295.7	277.55	134.455	100	0.955	1.93858	73	6	0.00809442	1.5299e-13	1.66519e-09	1.63067e-11	21	26.6667	31.1111	0.69715
203002_at	angiomotin like 2	AMOTL2	208.4	205.5	64.0742	100	263.24	277.35	58.7104	100	-0.524	-1.43794	1	44	0.0671093	1.08762e-13	2.4039e-09	4.11486e-12	55	75.5556	82.2222	-0.23056
203007_x_at	lysophospholipase I	LYPLA1	242.26	235.85	55.9241	100	159.7	146.85	49.0471	100	0.613	1.52944	53	1	0.00318774	1.8425e-18	5.4588e-14	5.03696e-14	46	71.1111	84.4444	0.32489
203037_s_at	metastasis suppressor 1	MTSS1	758.11	722.6	261.259	100	487.48	495.55	48.1965	100	0.524	1.43794	55	1	0.0203973	1.66107e-16	2.9438e-10	4.63258e-16	44	60	97.7778	0.2882
203042_at	lysosomal-associated membrane protein 2	LAMP2	345.48	368.05	77.8322	100	282.66	257.05	86.0867	100	0.416	1.33422	52	8	2.64806	9.30585e-10	5.05434e-09	1.44073e-06	40	71.1111	51.1111	0.21632
203047_at	serine/threonine kinase 10	STK10	137.24	135.4	46.2695	20	74.31	88.8	29.0269	0	0.975	1.96564	42	0	0.0115953	7.76041e-12	2.23628e-11	5.57332e-08	58	71.1111	97.7778	0.4095
203058_s_at	3'-phosphoadenosine 5'-phosphosulfate synthase 2	PAPSS2	277.89	290.15	84.1914	100	177.56	176.9	24.6171	100	0.738	1.66786	61	0	0.00835683	4.81177e-25	1.66263e-17	8.19514e-23	39	75.5556	95.5556	0.45018
203060_s_at	3'-phosphoadenosine 5'-phosphosulfate synthase 2	PAPSS2	501.67	476.6	79.0569	100	327.12	328.9	67.7352	100	0.704	1.62902	64	0	0.000181481	2.6723e-38	1.9203e-31	2.63036e-28	36	77.7778	80	0.45056
203066_at	carbohydrate (N-acetylgalactosamine 4-sulfate 6-O) sulfotransferase 15	CHST15	516.27	553.65	91.0169	100	362.81	361.95	109.555	100	0.526	1.43993	46	0	0.00857287	1.28849e-15	5.14625e-14	1.89195e-10	54	97.7778	60	0.24196
203088_at	fibulin 5	FBLN5	179.88	177.35	53.3426	70	317.54	319.1	48.0044	100	-0.785	-1.72309	0	55	9.22401e-05	1.76847e-30	3.67259e-20	9.50842e-28	45	68.8889	93.3333	-0.43175
203102_s_at	mannosyl (alpha-1,6-)-glycoprotein beta-1,2-N-acetylglucosaminyltransferase	MGAT2	427.78	471.85	86.9225	100	288.87	254.7	84.7161	100	0.55	1.46409	66	2	0.00287233	5.16593e-16	1.36793e-12	4.60693e-12	32	60	66.6667	0.363
203131_at	platelet-derived growth factor receptor, alpha polypeptide	PDGFRA	1303.45	1171.25	514.464	100	2034.01	1935.65	368.56	100	-0.913	-1.88296	2	79	0.00262504	1.53523e-26	7.49091e-16	6.63578e-27	19	37.7778	75.5556	-0.72127
203137_at	Wilms tumor 1 associated protein	WTAP	505.72	493.65	148.654	100	344.06	342.15	63.6009	100	0.527	1.44093	61	0	0.00915454	1.71373e-14	2.76937e-09	4.75035e-14	39	53.3333	88.8889	0.32147
203149_at	poliovirus receptor-related 2 (herpesvirus entry mediator B)	PVRL2	187.62	194.75	41.1444	70	156.71	161	44.6285	50	0.48	1.39474	46	3	2.53699	5.36052e-11	3.21206e-09	6.66371e-08	51	68.8889	82.2222	0.2208
203151_at	microtubule-associated protein 1A	MAP1A	350.39	321.4	105.21	100	494.05	524.65	123.419	100	-0.523	-1.43694	3	57	0.0210583	3.11241e-13	8.49987e-10	3.31347e-10	40	48.8889	66.6667	-0.29811
203167_at	TIMP metallopeptidase inhibitor 2	TIMP2	333.48	357.9	57.2782	100	458.56	490.8	106.869	100	-0.368	-1.29056	0	37	0.0086298	8.05732e-15	7.45899e-11	8.27655e-12	63	75.5556	75.5556	-0.13616
203180_at	aldehyde dehydrogenase 1 family, member A3	ALDH1A3	317.2	294.95	125.448	100	390.18	414.7	101.23	100	-0.532	-1.44593	5	51	2.40725	2.46697e-10	1.58412e-06	6.50011e-11	44	48.8889	77.7778	-0.27132
203185_at	Ras association (RalGDS/AF-6) domain family member 2	RASSF2	346.01	337.3	92.2305	100	226.58	237.95	29.8306	100	0.596	1.51152	31	0	0.000851917	1.23249e-22	1.61161e-14	3.46831e-19	69	77.7778	80	0.18476
203188_at	UDP-GlcNAc:betaGal beta-1,3-N-acetylglucosaminyltransferase 1	B3GNT1	197.27	200.6	40.9101	90	229.21	206	75.7502	100	-0.521	-1.43495	0	59	0.981676	7.71486e-20	6.55665e-14	9.29844e-17	41	77.7778	75.5556	-0.30739
203242_s_at	PDZ and LIM domain 5	PDLIM5	108.02	99.85	29.1293	80	242.54	245.85	79.6321	100	-0.912	-1.88165	0	81	4.05421e-05	1.8114e-39	5.28565e-37	5.96845e-25	19	93.3333	48.8889	-0.73872
203244_at	peroxisomal biogenesis factor 5	PEX5	183.81	179.75	50.6378	100	227.61	225.85	37.2905	100	-0.411	-1.32961	0	38	0.0391599	3.75934e-13	3.2651e-10	4.35966e-10	62	82.2222	64.4444	-0.15618
203245_s_at	long intergenic non-protein coding RNA 94	LINC00094	61.75	54.7	19.6771	10	87.67	90.45	22.1543	60	-0.549	-1.46307	1	38	0.0203097	8.38643e-14	4.17074e-10	1.16844e-10	61	82.2222	88.8889	-0.20862
203259_s_at	HD domain containing 2	HDDC2	523.11	429.3	185.321	100	755.15	687.6	247.474	100	-0.497	-1.41128	8	61	0.0153218	1.56483e-10	3.78669e-07	1.74847e-09	31	44.4444	64.4444	-0.30317
203274_at	coagulation factor VIII-associated 1 /// coagulation factor VIII-associated 2 /// coagulation factor VIII-associated 3	F8A1 /// F8A2 /// F8A3	416.28	425.65	98.7964	100	315.43	305.65	52.8907	100	0.321	1.2492	32	0	0.0205505	6.10338e-10	6.00324e-07	1.03444e-08	68	86.6667	82.2222	0.10272
203275_at	interferon regulatory factor 2	IRF2	298.72	256.45	90.7771	100	235.24	205.3	55.6966	100	0.447	1.3632	50	1	0.0781025	4.86005e-16	1.08593e-12	1.08546e-11	49	86.6667	73.3333	0.2235
203296_s_at	ATPase, Na+/K+ transporting, alpha 2 polypeptide	ATP1A2	40.58	23.55	63.8608	20	51.55	43.15	27.7901	80	-1.126	-2.18253	9	52	0.0505098	5.00302e-09	1.14917e-05	2.24416e-09	39	80	64.4444	-0.58552
203302_at	deoxycytidine kinase	DCK	148.98	148.7	39.9588	100	98.38	91.4	26.9265	100	0.553	1.46713	57	0	0.00531275	1.20874e-17	1.09924e-12	1.34514e-13	43	62.2222	75.5556	0.31521
203305_at	coagulation factor XIII, A1 polypeptide	F13A1	1941.41	2019.8	594.221	100	828	691.5	405.336	100	1.216	2.32302	89	1	5.07122e-05	7.85234e-37	2.72852e-31	2.57112e-25	10	53.3333	57.7778	1.08224
203317_at	pleckstrin and Sec7 domain containing 4	PSD4	106.54	111.55	26.6484	100	64.71	68.1	12.941	100	0.486	1.40056	31	0	0.000403901	3.71365e-13	2.12868e-10	7.20306e-10	69	84.4444	77.7778	0.15066
203332_s_at	inositol polyphosphate-5-phosphatase, 145kDa	INPP5D	397.88	364.95	73.3868	100	338.43	326.6	64.2631	100	0.331	1.25788	32	1	0.0714598	9.98038e-12	1.56107e-08	1.23987e-09	67	75.5556	91.1111	0.10592
203337_x_at	integrin beta 1 binding protein 1	ITGB1BP1	67.51	62.8	36.2922	70	132.57	137.7	30.2624	100	-1.023	-2.03214	1	42	0.00501577	1.16331e-18	6.79638e-12	6.46979e-20	57	82.2222	93.3333	-0.42966
203357_s_at	calpain 7	CAPN7	78.83	84.5	26.7105	80	126.43	126.1	33.8074	100	-0.72	-1.64718	2	56	0.0101923	1.42223e-13	1.35364e-08	9.28598e-14	42	62.2222	71.1111	-0.4032
203379_at	ribosomal protein S6 kinase, 90kDa, polypeptide 1	RPS6KA1	110.16	110.3	19.093	90	75.85	76.65	21.8437	70	0.366	1.28877	34	2	0.00582553	4.07945e-18	2.33474e-15	2.31559e-12	64	86.6667	82.2222	0.12444
203381_s_at	apolipoprotein E	APOE	610.3	400.25	515.14	100	2391.11	2152.85	1245.36	100	-1.933	-3.81848	5	85	0.000213126	3.45892e-26	1.67891e-19	1.42392e-20	10	15.5556	26.6667	-1.64305
203382_s_at	apolipoprotein E	APOE	578.58	456.9	387.817	100	1736.21	1562.7	870.229	100	-1.451	-2.73397	10	81	0.00133676	2.07979e-18	3.68873e-14	1.48305e-13	9	20	24.4444	-1.17531
203385_at	diacylglycerol kinase, alpha 80kDa	DGKA	177.14	183.4	25.7535	100	155.02	146.9	41.4796	100	0.313	1.24229	33	2	2.44865	7.80482e-10	4.78975e-08	6.84042e-07	65	71.1111	80	0.10329
203394_s_at	hes family bHLH transcription factor 1	HES1	63.83	58.6	21.5715	90	108.76	96.4	35.2364	100	-0.605	-1.52098	5	42	0.000787319	2.86534e-15	8.17912e-11	3.07607e-13	53	71.1111	66.6667	-0.2541
203403_s_at	ring finger protein (C3H2C3 type) 6	RNF6	303.47	304.8	60.5092	100	231.85	243.8	40.9898	100	0.387	1.30767	36	1	0.014732	1.77197e-12	1.8434e-09	7.7388e-10	63	77.7778	84.4444	0.13932
203404_at	armadillo repeat containing, X-linked 2	ARMCX2	222.47	209.3	83.9434	100	315.55	322.55	72.7526	100	-0.552	-1.46612	3	53	0.0222571	9.97141e-14	1.90329e-09	8.77423e-12	44	53.3333	77.7778	-0.29256
203407_at	periplakin	PPL	119.16	114.2	38.8937	90	283.05	223.9	170.375	100	-1.153	-2.22376	4	77	0.00211883	1.85208e-19	5.91936e-20	1.40394e-11	19	55.5556	26.6667	-0.88781
203408_s_at	SATB homeobox 1	SATB1	230.56	230.75	50.6303	100	186.96	177.6	39.9848	90	0.334	1.2605	31	4	0.0628546	3.83382e-09	8.86399e-07	1.68469e-07	65	75.5556	80	0.10354
203414_at	monocyte to macrophage differentiation-associated	MMD	188.55	176.7	76.0953	100	344.4	316.5	102.518	100	-0.87	-1.82766	1	72	0.00153781	1.72105e-25	3.26989e-18	9.62483e-22	27	60	66.6667	-0.6264
203416_at	CD53 molecule	CD53	1755.95	1714.25	530.034	100	1276.01	1208.55	394.319	100	0.633	1.55079	65	0	0.0482947	5.61679e-14	6.14671e-12	1.26657e-09	35	75.5556	44.4444	0.41145
203424_s_at	insulin-like growth factor binding protein 5	IGFBP5	39.02	34.15	32.4498	0	95.62	77.05	59.9504	40	-1.65	-3.13834	4	64	0.0104783	6.43693e-17	1.21945e-10	5.80736e-16	32	68.8889	48.8889	-1.056
203425_s_at	insulin-like growth factor binding protein 5	IGFBP5	57.11	55.35	13.4396	40	186.44	153	103.43	100	-1.452	-2.73587	0	91	1.51072e-05	3.71515e-36	2.77963e-34	3.57278e-23	9	84.4444	46.6667	-1.32132
203426_s_at	insulin-like growth factor binding protein 5	IGFBP5	36.89	42.05	16.9044	30	119.62	111.45	67.9511	90	-1.507	-2.84218	0	67	0.00424361	6.29625e-21	1.62812e-18	1.90711e-14	33	91.1111	57.7778	-1.00969
203454_s_at	antioxidant 1 copper chaperone	ATOX1	361.5	349.7	84.1334	90	247.58	244.65	38.0527	70	0.405	1.32409	34	0	0.00267445	5.51217e-16	1.77765e-10	2.01765e-14	66	68.8889	86.6667	0.1377
203470_s_at	pleckstrin	PLEK	341.28	342.5	125.687	90	200.74	195.95	73.7921	90	0.673	1.59438	41	2	0.0123601	2.57575e-11	1.4639e-08	9.82365e-09	57	64.4444	77.7778	0.27593
203471_s_at	pleckstrin	PLEK	351.53	339.3	131.796	100	223.2	202	68.5514	100	0.638	1.55617	63	3	0.0100957	3.52066e-18	7.06292e-14	6.23535e-14	34	51.1111	60	0.40194
203474_at	IQ motif containing GTPase activating protein 2	IQGAP2	262.3	246.8	87.2344	100	137.84	131.9	21.1833	100	1.01	2.01391	81	0	0.000440364	2.43135e-46	4.45283e-32	6.86927e-44	19	51.1111	95.5556	0.8181
203477_at	collagen, type XV, alpha 1	COL15A1	941.24	952.9	283.764	100	691.24	652.15	269.874	100	0.465	1.38032	51	6	0.0480248	6.92001e-09	1.72455e-07	1.99849e-06	43	62.2222	44.4444	0.23715
203508_at	tumor necrosis factor receptor superfamily, member 1B	TNFRSF1B	238.88	256.45	48.0138	100	115.8	101.2	35.0364	100	1.042	2.05908	78	0	1.07104e-05	1.58566e-32	1.16095e-24	1.22519e-27	22	82.2222	77.7778	0.81276
203523_at	lymphocyte-specific protein 1	LSP1	206.2	210.25	67.6783	100	265.05	250.45	89.4191	100	-0.512	-1.42603	0	47	2.38352	2.43981e-10	1.93179e-06	1.595e-10	53	64.4444	68.8889	-0.24064
203528_at	sema domain, immunoglobulin domain (Ig), transmembrane domain (TM) and short cytoplasmic domain, (semaphorin) 4D	SEMA4D	143.85	152.1	42.1008	70	45.6	39.25	31.5303	10	2.013	4.03621	88	0	0.000459695	1.96305e-43	7.30164e-42	1.53961e-28	12	51.1111	97.7778	1.77144
203535_at	S100 calcium binding protein A9	S100A9	936.46	918.55	404.476	100	344.48	267.05	215.077	90	1.809	3.50399	89	2	0.000272082	2.19024e-30	2.71054e-23	3.13723e-23	9	28.8889	31.1111	1.61001
203548_s_at	lipoprotein lipase	LPL	67.78	54.4	53.4441	10	263.24	232.3	116.943	50	-2.241	-4.72725	0	83	0.000658026	8.30449e-24	1.16441e-13	1.08103e-24	17	60	42.2222	-1.86003
203549_s_at	lipoprotein lipase	LPL	159.9	162	53.3243	90	397.34	394.25	127.818	100	-1.287	-2.4402	0	64	4.09057e-05	2.44747e-30	8.7084e-29	1.09865e-21	36	82.2222	51.1111	-0.82368
203554_x_at	pituitary tumor-transforming 1	PTTG1	376.32	377.35	57.4919	100	251.63	251.1	28.7162	40	0.454	1.36983	36	0	7.7237e-06	4.45651e-47	2.67268e-33	2.42404e-36	64	95.5556	100	0.16344
203560_at	gamma-glutamyl hydrolase (conjugase, folylpolygammaglutamyl hydrolase)	GGH	75.19	76.6	17.7316	100	51.28	49.55	8.66646	100	0.454	1.36983	37	0	0.00195433	1.72184e-22	1.34514e-14	7.20325e-23	63	86.6667	100	0.16798
203561_at	Fc fragment of IgG, low affinity IIa, receptor (CD32)	FCGR2A	708.76	639	300.022	100	384.51	349.9	135.206	100	0.747	1.6783	63	0	0.00285343	1.43646e-18	1.40449e-13	5.24652e-15	37	60	64.4444	0.47061
203570_at	lysyl oxidase-like 1	LOXL1	488.3	471.7	209.911	90	329.88	298.15	89.6399	90	0.378	1.29954	56	14	0.105995	0.000305838	0.00552214	0.000431689	30	26.6667	46.6667	0.21168
203571_s_at	adipogenesis regulatory factor	ADIRF	147.24	144.1	68.5347	100	567.46	573.15	261.939	100	-1.503	-2.83431	2	86	2.11299e-05	1.00385e-27	2.06367e-22	1.48497e-21	12	37.7778	31.1111	-1.29258
203574_at	nuclear factor, interleukin 3 regulated	NFIL3	206.35	209.75	36.4384	100	188.97	154.8	166.569	100	0.411	1.32961	56	10	1.94298	0.000221037	4.90595e-05	0.00766127	34	57.7778	40	0.23016
203620_s_at	FCH and double SH3 domains 2	FCHSD2	179.34	177.7	29.2453	100	130.12	136.55	25.7369	90	0.449	1.36509	41	0	0.00179495	2.03418e-19	9.27304e-17	1.57695e-13	59	88.8889	86.6667	0.18409
203632_s_at	G protein-coupled receptor, class C, group 5, member B	GPRC5B	171.18	167.6	74.6364	50	97.26	99.45	23.2867	20	0.55	1.46409	41	1	0.0195856	5.84737e-10	9.10878e-07	7.83254e-09	58	53.3333	93.3333	0.2255
203645_s_at	CD163 molecule	CD163	3137.75	3092.55	560.234	100	1928.87	1950.15	586.471	100	0.761	1.69466	69	2	0.00081975	1.36386e-22	1.36837e-22	5.1858e-14	29	66.6667	42.2222	0.52509
203657_s_at	cathepsin F	CTSF	194.37	191.15	42.3775	100	299.79	277.65	63.8686	100	-0.532	-1.44593	0	37	0.000414217	1.53027e-20	2.46793e-14	1.13722e-17	63	93.3333	84.4444	-0.19684
203661_s_at	tropomodulin 1	TMOD1	116.56	105.85	35.1475	60	184.16	183.05	50.3452	90	-0.596	-1.51152	0	54	0.00271419	1.97145e-19	6.27372e-16	3.82991e-13	46	95.5556	55.5556	-0.32184
203663_s_at	cytochrome c oxidase subunit Va	COX5A	736.99	756.15	152.454	100	527.96	494.6	148.589	100	0.43	1.34723	48	3	0.00754441	1.00598e-10	9.88e-10	3.5811e-07	49	68.8889	71.1111	0.2064
203666_at	chemokine (C-X-C motif) ligand 12	CXCL12	1061.42	1049.25	241.06	100	1520.4	1581.4	310.773	100	-0.548	-1.46206	5	61	0.00372996	2.8048e-16	9.55641e-13	3.90031e-12	34	60	66.6667	-0.33428
203688_at	polycystic kidney disease 2 (autosomal dominant)	PKD2	166.44	151.9	44.6184	100	224.9	206.65	60.4644	100	-0.402	-1.32134	2	40	0.0216228	2.4434e-09	7.69278e-07	1.07181e-07	58	64.4444	73.3333	-0.1608
203700_s_at	deiodinase, iodothyronine, type II	DIO2	116.05	116.95	36.7116	100	175.67	179.45	72.5759	100	-0.711	-1.63694	3	55	0.0867135	5.93181e-11	6.89399e-10	1.54773e-07	42	60	48.8889	-0.39105
203705_s_at	frizzled class receptor 7	FZD7	128.99	128.1	37.8725	100	203.67	189.3	51.8772	100	-0.628	-1.54542	0	50	0.00223835	9.5438e-21	6.83849e-14	1.14248e-18	50	73.3333	71.1111	-0.314
203706_s_at	frizzled class receptor 7	FZD7	182.07	153.7	90.8001	100	337.66	299.05	112.324	100	-0.693	-1.61664	4	63	0.00219802	3.99663e-16	6.15073e-10	2.62603e-15	33	37.7778	60	-0.43659
203741_s_at	adenylate cyclase 7	ADCY7	254.38	256.95	55.0737	100	175.74	171.6	31.9805	100	0.466	1.38127	43	3	0.000996969	2.14508e-14	4.64536e-11	1.20253e-10	54	71.1111	68.8889	0.20038
203758_at	cathepsin O	CTSO	648.46	640	134.319	100	820.66	769.35	147.325	100	-0.382	-1.30315	0	48	0.012624	1.72819e-12	2.88227e-08	9.0138e-12	52	48.8889	77.7778	-0.18336
203762_s_at	dynein, cytoplasmic 2, light intermediate chain 1	DYNC2LI1	31.71	34.95	17.3693	0	79.3	69.5	31.347	60	-1.369	-2.58291	0	51	0.00208103	9.34015e-22	3.40711e-12	4.28086e-24	49	88.8889	95.5556	-0.69819
203763_at	dynein, cytoplasmic 2, light intermediate chain 1	DYNC2LI1	50.15	49.2	20.7086	100	80.55	77.55	12.6467	100	-0.553	-1.46713	2	44	0.00457367	2.44916e-18	1.97143e-12	1.98999e-17	54	73.3333	97.7778	-0.24332
203765_at	grancalcin, EF-hand calcium binding protein	GCA	178.48	176.75	34.3915	100	84.47	78.35	20.2379	100	1.026	2.03637	86	0	7.47261e-07	1.08944e-38	6.89783e-36	4.08586e-27	14	68.8889	73.3333	0.88236
203766_s_at	leiomodin 1 (smooth muscle)	LMOD1	37.23	15.8	36.5998	0	94.61	84.1	62.028	20	-1.562	-2.95263	1	49	0.00866889	9.33893e-13	2.52172e-09	1.05209e-10	50	57.7778	55.5556	-0.76538
203767_s_at	steroid sulfatase (microsomal), isozyme S	STS	95.47	95.75	23.4965	100	143.01	122.2	68.8253	100	-0.442	-1.35849	0	35	0.0382357	1.42466e-11	3.73016e-10	4.71587e-08	65	84.4444	64.4444	-0.1547
203769_s_at	steroid sulfatase (microsomal), isozyme S	STS	123.37	123	17.7629	80	167.77	168.5	50.8626	100	-0.465	-1.38032	1	49	0.0255974	2.12084e-12	5.18459e-11	2.95652e-08	50	91.1111	64.4444	-0.22785
203773_x_at	biliverdin reductase A	BLVRA	559.46	549.6	82.107	100	418.19	395.5	80.3049	100	0.473	1.38799	65	0	0.0011272	6.61761e-20	3.57763e-18	6.53254e-13	35	80	66.6667	0.30745
203786_s_at	tumor protein D52-like 1	TPD52L1	492.78	314.4	376.546	40	1498.53	1477.9	368.44	100	-1.859	-3.62756	1	89	0.000107751	1.05974e-35	3.65037e-22	3.50236e-36	10	46.6667	55.5556	-1.65451
203788_s_at	sema domain, immunoglobulin domain (Ig), short basic domain, secreted, (semaphorin) 3C	SEMA3C	226.69	185.95	94.1007	100	269.51	289.05	72.1121	100	-0.525	-1.43893	10	55	1.36094	9.6752e-08	1.61552e-05	6.42391e-07	35	35.5556	57.7778	-0.28875
203812_at	slit homolog 3 (Drosophila)	SLIT3	123.46	123.9	32.7902	50	172.14	169.1	38.5616	100	-0.552	-1.46612	0	45	0.00898863	4.26075e-16	3.06956e-11	2.21233e-13	55	66.6667	64.4444	-0.2484
203813_s_at	slit homolog 3 (Drosophila)	SLIT3	57.32	46.15	36.736	20	117.65	104.6	37.5821	50	-1.144	-2.20993	3	32	0.00276706	4.62389e-18	3.98029e-10	2.40149e-20	65	62.2222	86.6667	-0.36608
203815_at	glutathione S-transferase theta 1	GSTT1	25.09	14.95	31.1023	10	97.92	93.8	44.557	60	-2.493	-5.62947	1	68	0.000176097	1.64804e-32	2.89031e-21	1.05618e-31	31	35.5556	46.6667	-1.69524
203821_at	heparin-binding EGF-like growth factor	HBEGF	313.32	208.6	276.254	40	1162.25	1012.3	512.489	90	-2.071	-4.20178	3	84	0.00102593	3.60526e-23	3.34308e-14	7.28751e-23	13	42.2222	46.6667	-1.73964
203827_at	WD repeat domain, phosphoinositide interacting 1	WIPI1	130.17	130.25	22.8123	100	94.13	94.35	20.9604	90	0.426	1.3435	47	0	0.00267475	5.45263e-12	1.79747e-09	1.20091e-08	53	82.2222	80	0.20022
203828_s_at	interleukin 32	IL32	164.39	144.85	117.179	10	10.7	10.85	2.70518	0	2.868	7.30052	84	0	3.24645e-05	4.79655e-36	6.04761e-23	1.6483e-35	16	42.2222	97.7778	2.40912
203836_s_at	mitogen-activated protein kinase kinase kinase 5	MAP3K5	162.41	171.2	36.7809	100	117.44	115.6	31.8905	80	0.556	1.47019	36	1	0.0165588	4.5614e-14	1.84199e-11	7.60504e-10	63	71.1111	73.3333	0.20016
203837_at	mitogen-activated protein kinase kinase kinase 5	MAP3K5	215.32	220.45	54.9909	100	178.55	166.95	35.1157	100	0.387	1.30767	38	3	2.3231	3.34335e-10	3.34059e-07	1.10829e-08	59	71.1111	77.7778	0.14706
203851_at	insulin-like growth factor binding protein 6	IGFBP6	416.33	332.65	221.097	100	729.76	565.1	438.102	100	-0.676	-1.5977	14	57	0.0443052	4.80759e-07	4.69845e-06	4.90386e-05	29	35.5556	20	-0.38532
203854_at	complement factor I	CFI	794.53	794.9	434.037	100	1406.76	1486.4	397.642	100	-0.966	-1.95342	4	72	0.00989757	5.45695e-14	9.10175e-09	1.10451e-13	24	24.4444	53.3333	-0.69552
203879_at	phosphatidylinositol-4,5-bisphosphate 3-kinase, catalytic subunit delta	PIK3CD	284.81	265.5	77.6344	100	171.23	170.25	30.0715	100	0.633	1.55079	56	0	0.00016119	8.44121e-31	1.67718e-19	5.05792e-30	44	71.1111	91.1111	0.35448
203882_at	interferon regulatory factor 9	IRF9	507.99	517.9	70.5396	100	382.6	387.25	56.6514	100	0.428	1.34537	47	0	0.000701161	1.6621e-23	4.1543e-17	3.03877e-19	53	73.3333	93.3333	0.20116
203915_at	chemokine (C-X-C motif) ligand 9	CXCL9	969.35	719.7	718.8	100	123.46	114.15	44.4811	100	2.665	6.34227	97	0	0.000111988	5.69553e-38	1.47846e-23	1.08117e-37	3	17.7778	77.7778	2.58505
203919_at	transcription elongation factor A (SII), 2	TCEA2	61.87	65.15	28.9623	0	104.58	92.3	41.7898	20	-0.991	-1.98756	0	43	0.0287171	1.80669e-15	2.33173e-09	3.27892e-15	57	100	86.6667	-0.42613
203923_s_at	cytochrome b-245, beta polypeptide	CYBB	868.68	905.2	340.925	100	528.51	556.1	177.062	100	0.669	1.58997	67	13	0.0321239	6.81809e-09	2.90998e-06	1.32165e-07	20	33.3333	48.8889	0.44823
203927_at	nuclear factor of kappa light polypeptide gene enhancer in B-cells inhibitor, epsilon	NFKBIE	136.79	139.4	29.9792	70	83.89	79.35	15.5495	30	0.64	1.55833	46	0	0.000195203	2.91336e-26	1.27245e-17	8.17732e-24	54	80	97.7778	0.2944
203932_at	major histocompatibility complex, class II, DM beta	HLA-DMB	2109.41	1931.1	554.993	100	1472.89	1222.9	618.128	100	0.63	1.54756	63	1	0.0252197	4.76929e-20	3.8626e-17	3.278e-14	36	71.1111	53.3333	0.3969
203936_s_at	matrix metallopeptidase 9 (gelatinase B, 92kDa gelatinase, 92kDa type IV collagenase)	MMP9	456.63	229	504.677	100	653.58	483	483.937	100	-0.603	-1.51887	22	55	1.31205	0.00161518	0.0064504	0.0083101	23	44.4444	22.2222	-0.33165
203961_at	nebulette	NEBL	56.14	52.7	21.8791	80	92.15	74.3	44.5986	90	-0.577	-1.49174	2	39	0.0131362	8.00522e-14	2.24138e-12	1.74427e-09	59	84.4444	73.3333	-0.22503
203963_at	carbonic anhydrase XII	CA12	387.8	308.65	185.114	100	149.94	154.8	42.0661	100	1.454	2.73967	91	0	0.00011964	1.90092e-36	4.39188e-24	1.71633e-33	9	42.2222	86.6667	1.32314
203964_at	N-myc (and STAT) interactor	NMI	420.05	403.65	150.752	100	193.45	191.3	37.5108	100	0.876	1.83528	70	0	9.85822e-05	5.17327e-36	1.28342e-24	1.76869e-32	30	66.6667	95.5556	0.6132
203971_at	solute carrier family 31 (copper transporter), member 1	SLC31A1	108.13	92.6	41.3433	100	75.72	71.25	20.6885	80	0.628	1.54542	52	0	0.0296007	2.35083e-16	7.61174e-12	2.36853e-13	48	77.7778	88.8889	0.32656
203980_at	fatty acid binding protein 4, adipocyte	FABP4	179.94	154.55	124.019	80	1347.44	995.95	976.977	100	-2.459	-5.49835	1	91	4.77441e-05	3.04928e-34	6.33503e-29	4.11902e-24	8	28.8889	22.2222	-2.23769
203987_at	frizzled class receptor 6	FZD6	121.94	120.1	33.5105	100	75.91	71.75	17.5976	100	0.566	1.48041	51	0	0.000864815	1.06457e-18	5.48443e-13	1.05809e-15	49	60	86.6667	0.28866
203988_s_at	fucosyltransferase 8 (alpha (1,6) fucosyltransferase)	FUT8	167.64	157.3	51.2603	100	114.9	124.05	36.2144	80	0.531	1.44493	32	0	0.0286654	6.95032e-11	2.15069e-11	8.31136e-07	68	91.1111	95.5556	0.16992
203989_x_at	coagulation factor II (thrombin) receptor	F2R	111.1	104.85	47.2008	100	47.85	44.55	19.5223	80	0.918	1.88949	51	0	0.000957211	2.50637e-17	1.43412e-12	3.76708e-15	49	62.2222	80	0.46818
204007_at	Fc fragment of IgG, low affinity IIIb, receptor (CD16b)	FCGR3B	441.21	428.4	103.673	100	249.13	255.25	91.0966	100	0.703	1.62789	70	0	0.00266099	1.75514e-21	1.45386e-23	3.00886e-12	30	100	55.5556	0.4921
204011_at	sprouty homolog 2 (Drosophila)	SPRY2	83.52	85.75	23.1265	80	143.67	141.3	38.2618	100	-0.587	-1.50212	0	45	0.00102375	4.69136e-17	1.26592e-11	1.93084e-15	55	64.4444	91.1111	-0.26415
204018_x_at	hemoglobin, alpha 1 /// hemoglobin, alpha 2	HBA1 /// HBA2	759.36	381.05	934.257	80	1441.35	1066	1011.8	90	-0.96	-1.94531	18	65	0.0400506	1.30532e-06	6.21183e-05	2.12475e-05	17	15.5556	11.1111	-0.624
204019_s_at	SH3 and SYLF domain containing 1	SH3YL1	232.32	186.15	92.4296	100	274.58	275.1	42.1083	100	-0.397	-1.31677	5	48	0.105893	1.43745e-10	1.51583e-06	7.10704e-11	47	51.1111	84.4444	-0.19056
204020_at	purine-rich element binding protein A	PURA	439.55	419.95	143.491	100	607.94	648.75	127.89	100	-0.486	-1.40056	6	53	0.0170295	4.47502e-12	2.50036e-08	3.29011e-10	41	46.6667	62.2222	-0.25758
204036_at	lysophosphatidic acid receptor 1	LPAR1	532.2	531.9	180.858	100	741.12	739.55	156.508	100	-0.381	-1.30224	1	40	0.0144512	4.72656e-11	4.64413e-07	5.78404e-11	59	64.4444	84.4444	-0.1524
204037_at	lysophosphatidic acid receptor 1	LPAR1	186.62	169.25	60.0435	100	311.5	271.05	125.826	100	-0.462	-1.37745	2	33	0.00862236	8.39697e-12	3.14776e-09	1.63041e-08	65	80	66.6667	-0.15246
204039_at	CCAAT/enhancer binding protein (C/EBP), alpha	CEBPA	191.3	168.2	80.9606	100	453.09	447.65	188.374	100	-1.184	-2.27206	0	69	0.00160155	2.26826e-23	5.02946e-18	2.77339e-17	31	73.3333	48.8889	-0.81696
204042_at	WAS protein family, member 3	WASF3	121.9	128	33.2442	90	193.55	178.7	50.9382	100	-0.528	-1.44193	0	50	0.00246227	9.75498e-14	4.88198e-11	1.2353e-09	50	86.6667	75.5556	-0.264
204057_at	interferon regulatory factor 8	IRF8	471.13	440.7	153.519	100	313.81	290.9	70.2076	100	0.697	1.62113	55	0	0.00337352	1.10383e-21	3.95092e-13	1.90465e-21	45	71.1111	66.6667	0.38335
204058_at	malic enzyme 1, NADP(+)-dependent, cytosolic	ME1	178.82	153.65	74.4384	100	119.33	96.7	50.4806	100	0.592	1.50733	51	8	0.0410022	6.1403e-10	5.99921e-09	8.88224e-07	41	68.8889	46.6667	0.30192
204059_s_at	malic enzyme 1, NADP(+)-dependent, cytosolic	ME1	454.14	420.7	142.973	100	304.23	292.65	107.366	100	0.638	1.55617	58	6	0.0155231	2.07997e-13	3.47334e-11	1.96236e-09	36	62.2222	60	0.37004
204061_at	protein kinase, X-linked	PRKX	87.78	86.6	25.1191	80	58.41	57.25	14.3437	30	0.456	1.37173	32	0	0.0077102	4.02303e-11	9.44429e-09	9.77271e-09	68	82.2222	88.8889	0.14592
204070_at	retinoic acid receptor responder (tazarotene induced) 3	RARRES3	441.21	425.05	175.439	100	256.63	259.55	74.4674	100	0.717	1.64376	57	4	0.00855931	3.73944e-12	5.20468e-09	1.16438e-09	39	37.7778	66.6667	0.40869
204076_at	ectonucleoside triphosphate diphosphohydrolase 4	ENTPD4	284.72	266.85	98.0227	100	166.81	148.55	60.384	100	0.568	1.48247	61	2	0.00210017	6.50883e-16	2.49317e-11	1.57272e-12	37	75.5556	77.7778	0.34648
204103_at	chemokine (C-C motif) ligand 4	CCL4	239.42	210.4	131.815	90	151.38	143.55	41.1249	50	0.709	1.63467	55	0	0.036326	1.29309e-11	4.69689e-08	6.97017e-10	45	55.5556	68.8889	0.38995
204114_at	nidogen 2 (osteonidogen)	NID2	537.22	489.5	145.883	100	793.67	784.1	301.355	100	-0.52	-1.43396	11	62	0.0495348	4.01577e-08	2.23428e-07	1.58513e-05	27	51.1111	46.6667	-0.3224
204116_at	interleukin 2 receptor, gamma	IL2RG	340.29	290.55	146.341	100	142.78	132.25	32.9312	90	1.045	2.06337	81	0	8.73916e-05	9.87238e-34	1.98159e-19	6.23066e-31	19	46.6667	73.3333	0.84645
204118_at	CD48 molecule	CD48	369.86	327.05	179.846	100	181.51	179.75	43.6021	60	1.017	2.02371	73	0	0.00160998	2.68079e-29	7.05386e-19	9.1714e-26	27	55.5556	57.7778	0.74241
204119_s_at	adenosine kinase	ADK	230.06	220.4	55.088	50	292.99	300.95	50.5426	90	-0.322	-1.25006	4	43	0.0256988	3.75384e-11	1.35658e-07	3.59995e-09	53	64.4444	80	-0.13846
204140_at	tyrosylprotein sulfotransferase 1	TPST1	110.14	95.4	35.9838	100	166.19	163.35	37.5859	100	-0.563	-1.47734	0	49	0.00233912	1.61859e-15	1.51598e-11	5.45827e-12	51	86.6667	73.3333	-0.27587
204151_x_at	aldo-keto reductase family 1, member C1	AKR1C1	1383.47	1354.3	330.802	100	2149.73	1646.3	1021.5	100	-0.556	-1.47019	7	56	0.0387345	8.86944e-09	5.34293e-09	1.86238e-05	37	48.8889	44.4444	-0.31136
204154_at	cysteine dioxygenase type 1	CDO1	526.03	458.65	302.927	100	969.16	786.85	544.968	100	-0.838	-1.78757	10	71	0.0176564	7.89109e-11	4.4319e-08	1.16964e-08	19	42.2222	37.7778	-0.59498
204159_at	cyclin-dependent kinase inhibitor 2C (p18, inhibits CDK4)	CDKN2C	133.24	118.8	64.7855	100	180.6	159.05	58.2872	100	-0.634	-1.55186	2	51	0.0598175	1.24563e-11	4.26766e-08	4.63653e-10	47	40	71.1111	-0.32334
204160_s_at	ectonucleotide pyrophosphatase/phosphodiesterase 4 (putative)	ENPP4	168.46	127.15	68.8725	100	286.86	251.75	91.9555	100	-0.557	-1.47121	8	54	0.00304731	1.89343e-11	3.21084e-08	1.93946e-09	38	44.4444	48.8889	-0.30078
204170_s_at	CDC28 protein kinase regulatory subunit 2	CKS2	117.86	120.75	34.5488	70	65.84	68.8	17.1307	70	0.828	1.77522	53	0	0.000878665	9.49111e-24	7.77644e-18	1.10124e-18	47	77.7778	91.1111	0.43884
204174_at	arachidonate 5-lipoxygenase-activating protein	ALOX5AP	703.62	611.55	379.802	100	983.1	1025.05	407.329	100	-0.403	-1.32225	21	53	2.22039	0.000889563	0.00348495	0.00621255	26	35.5556	33.3333	-0.21359
204192_at	CD37 molecule	CD37	317.48	311.8	120.177	100	204.72	184.35	70.2359	100	0.538	1.45196	60	9	0.0645805	3.31637e-09	2.83503e-06	3.11393e-08	31	48.8889	51.1111	0.3228
204194_at	BTB and CNC homology 1, basic leucine zipper transcription factor 1	BACH1	233.64	209.75	92.9066	100	155.51	148.85	35.4805	100	0.456	1.37173	47	0	0.0515679	1.25157e-18	6.31447e-11	2.57853e-20	53	71.1111	95.5556	0.21432
204197_s_at	runt-related transcription factor 3	RUNX3	126.69	127.65	32.4947	90	88.32	87.45	17.277	80	0.705	1.63014	50	0	0.00863695	4.98653e-25	6.49141e-18	2.36114e-21	50	80	100	0.3525
204198_s_at	runt-related transcription factor 3	RUNX3	166.44	152.65	28.6558	100	80.95	83.1	24.8855	20	1.004	2.00555	74	0	2.45921e-05	2.65227e-33	5.09067e-30	2.33524e-25	26	84.4444	93.3333	0.74296
204204_at	solute carrier family 31 (copper transporter), member 2	SLC31A2	347.92	338.7	105.467	100	180.25	168.35	55.4852	100	0.938	1.91587	63	0	0.000165672	9.93206e-23	2.69995e-17	1.43137e-17	37	62.2222	68.8889	0.59094
204205_at	apolipoprotein B mRNA editing enzyme, catalytic polypeptide-like 3G	APOBEC3G	170.58	136.95	59.8854	100	94.47	81.5	37.1664	90	0.942	1.92119	69	0	0.00156993	1.03399e-22	3.11478e-15	3.16093e-19	31	68.8889	100	0.64998
204220_at	glia maturation factor, gamma	GMFG	324.81	310	92.8457	100	191.51	197.6	58.4366	100	0.669	1.58997	62	0	0.000979633	9.35662e-16	1.02783e-11	2.96061e-12	38	42.2222	62.2222	0.41478
204223_at	proline/arginine-rich end leucine-rich repeat protein	PRELP	424.27	411.8	179.964	90	771.11	694.25	422.845	100	-0.633	-1.55079	20	53	0.051263	4.6381e-06	1.42888e-05	0.000348969	27	35.5556	20	-0.33549
204224_s_at	GTP cyclohydrolase 1	GCH1	201.38	182.95	91.2932	100	54.21	45.9	19.1255	100	1.838	3.57514	100	0	2.10663e-06	9.42502e-60	1.92218e-39	2.0589e-56	0	53.3333	82.2222	1.838
204232_at	Fc fragment of IgE, high affinity I, receptor for; gamma polypeptide	FCER1G	1437.68	1440.65	485.899	100	1068.54	1145.4	477.349	100	0.444	1.36037	57	15	1.36784	0.00141935	0.00657601	0.00665529	28	40	31.1111	0.25308
204235_s_at	GULP, engulfment adaptor PTB domain containing 1	GULP1	127.8	99.75	81.5416	100	323.69	328.7	83.5323	100	-1.222	-2.3327	3	79	7.78324e-05	9.79576e-30	1.00279e-18	7.64194e-28	18	62.2222	42.2222	-0.96538
204236_at	Fli-1 proto-oncogene, ETS transcription factor	FLI1	138.35	136.6	58.5968	100	84.66	79.15	21.6995	100	0.52	1.43396	43	0	0.00608111	1.84446e-23	1.32873e-13	3.47455e-24	57	75.5556	100	0.2236
204237_at	GULP, engulfment adaptor PTB domain containing 1	GULP1	172.11	130.8	135.07	100	247.53	220.2	91.2361	100	-0.928	-1.90264	10	63	0.0558685	4.61781e-11	4.0731e-07	7.39867e-11	27	31.1111	64.4444	-0.58464
204254_s_at	vitamin D (1,25- dihydroxyvitamin D3) receptor	VDR	163.88	164	26.6392	100	129.46	128.75	33.9167	100	0.498	1.41225	42	0	0.0323716	6.77174e-13	6.01773e-10	3.97771e-10	58	82.2222	66.6667	0.20916
204258_at	chromodomain helicase DNA binding protein 1	CHD1	133.28	135.9	24.9715	100	100.36	101.3	22.1245	100	0.44	1.3566	36	0	0.00873337	2.92197e-21	7.33424e-17	2.41919e-16	64	86.6667	100	0.1584
204265_s_at	G-protein signaling modulator 3	GPSM3	373.56	348.25	106.456	100	191.9	164.45	83.9311	100	0.727	1.65519	61	1	0.000675179	4.84753e-20	2.56609e-14	9.69938e-16	38	55.5556	75.5556	0.44347
204269_at	Pim-2 proto-oncogene, serine/threonine kinase	PIM2	233.51	229.35	73.2452	100	90.28	78.35	45.8821	30	1.678	3.19984	79	0	5.73525e-05	2.67723e-34	5.17988e-33	4.5434e-24	21	80	84.4444	1.32562
204273_at	endothelin receptor type B	EDNRB	21.97	18.4	9.91948	70	40.06	32.25	22.5298	100	-1.13	-2.18859	0	53	0.0317839	1.1418e-18	4.48458e-16	5.42857e-13	47	80	53.3333	-0.5989
204279_at	proteasome (prosome, macropain) subunit, beta type, 9	PSMB9	835.9	942.05	300.69	100	374.7	356.2	56.552	100	1.043	2.06051	83	0	0.000157547	2.41441e-33	1.22e-20	1.63317e-33	17	40	73.3333	0.86569
204284_at	protein phosphatase 1, regulatory subunit 3C	PPP1R3C	204.1	173.8	94.1475	100	490	411.55	243.491	100	-1.101	-2.14503	1	81	0.00213688	1.58637e-19	2.45376e-18	3.94711e-12	18	73.3333	40	-0.89181
204288_s_at	sorbin and SH3 domain containing 2	SORBS2	139.58	119.15	54.6087	80	421.88	371.9	110.49	100	-1.635	-3.10588	0	93	8.4927e-07	2.57235e-52	7.39559e-34	1.10358e-47	7	57.7778	62.2222	-1.52055
204290_s_at	aldehyde dehydrogenase 6 family, member A1	ALDH6A1	149.02	151.15	54.2212	100	243.07	230.1	100.233	100	-0.621	-1.53794	0	42	0.0128468	1.10087e-18	8.27864e-18	4.84266e-12	58	88.8889	51.1111	-0.26082
204306_s_at	CD151 molecule (Raph blood group)	CD151	192.59	167.85	72.5649	100	280.37	286.6	53.9574	100	-0.578	-1.49278	3	53	0.00963318	2.562e-13	1.2631e-08	7.56739e-13	44	60	97.7778	-0.30634
204314_s_at	cAMP responsive element binding protein 1	CREB1	160.76	147.45	59.6996	100	100.58	93	51.3756	90	0.688	1.61105	47	2	0.0242092	1.82135e-13	7.96824e-13	4.33075e-09	51	68.8889	51.1111	0.32336
204342_at	solute carrier family 25 (mitochondrial carrier; phosphate carrier), member 24	SLC25A24	347.02	355.3	55.0985	100	301.95	333.9	87.3617	100	0.394	1.31403	33	2	1.78753	6.2316e-14	3.76057e-12	1.02769e-09	65	91.1111	64.4444	0.13002
204345_at	collagen, type XVI, alpha 1	COL16A1	121.65	104.4	42.6722	70	223.66	177.65	146.729	100	-0.632	-1.54971	3	51	0.0172959	5.23865e-09	1.20537e-07	1.5728e-06	46	46.6667	53.3333	-0.32232
204362_at	src kinase associated phosphoprotein 2	SKAP2	203.42	198.25	39.2715	100	126.2	126.6	40.2177	100	0.743	1.67365	63	0	0.00222652	2.87998e-21	3.13221e-20	2.24753e-13	37	62.2222	57.7778	0.46809
204385_at	kynureninase	KYNU	390.77	364.35	124.892	100	253.63	224.25	157.576	100	0.546	1.46003	56	9	0.02275	3.62991e-10	8.79911e-09	5.03662e-07	35	57.7778	44.4444	0.30576
204395_s_at	G protein-coupled receptor kinase 5	GRK5	169.54	176.05	50.0545	0	288.88	324.5	80.3292	60	-0.669	-1.58997	1	50	0.00310081	8.58355e-16	5.9836e-13	5.29725e-11	49	93.3333	68.8889	-0.3345
204396_s_at	G protein-coupled receptor kinase 5	GRK5	320.34	286.25	112.611	100	536.95	457	220.874	100	-0.592	-1.50733	8	57	0.00927602	2.25027e-11	5.64096e-09	1.6029e-08	35	46.6667	37.7778	-0.33744
204400_at	embryonal Fyn-associated substrate	EFS	95.88	88.05	27.9572	100	127.3	124.3	14.7735	100	-0.629	-1.54649	0	53	0.0106684	6.06794e-22	8.32818e-13	1.76399e-22	47	71.1111	97.7778	-0.33337
204416_x_at	apolipoprotein C-I	APOC1	439.56	389.75	378.229	80	914.66	1014.05	527.8	90	-1.052	-2.0734	15	64	0.0693104	2.70058e-08	2.06727e-07	8.90176e-06	21	33.3333	15.5556	-0.67328
204418_x_at	glutathione S-transferase mu 2 (muscle)	GSTM2	231.41	188.35	82.2386	100	391.87	340.8	148.456	100	-0.588	-1.50316	4	44	0.00466205	4.77987e-14	1.42978e-11	6.29328e-10	52	71.1111	60	-0.25872
204430_s_at	solute carrier family 2 (facilitated glucose/fructose transporter), member 5	SLC2A5	306	284.85	100.29	90	227.83	231.6	73.2445	90	0.481	1.39571	52	7	2.74221	2.84102e-07	1.2548e-05	8.2971e-06	41	51.1111	42.2222	0.25012
204438_at	mannose receptor, C type 1	MRC1	870.95	829.9	151.871	100	691.61	642.4	217.417	100	0.341	1.26663	44	5	0.0416066	6.16962e-10	3.87829e-09	1.24698e-06	51	77.7778	60	0.15004
204442_x_at	latent transforming growth factor beta binding protein 4	LTBP4	82.41	79.85	41.8904	10	196.88	179.2	96.4277	70	-1.299	-2.46058	4	66	0.00419849	5.06247e-16	2.17987e-11	1.71869e-12	30	71.1111	28.8889	-0.85734
204445_s_at	arachidonate 5-lipoxygenase	ALOX5	132.81	134.35	28.6255	90	91.34	94.8	24.2975	50	0.457	1.37268	25	6	0.00676278	1.64805e-10	2.38049e-08	9.57328e-08	69	73.3333	75.5556	0.11425
204446_s_at	arachidonate 5-lipoxygenase	ALOX5	1046.45	990.05	251.187	100	385.66	346.15	144.557	100	1.297	2.45717	94	0	1.17539e-06	2.72742e-42	5.14932e-39	6.55943e-29	6	77.7778	44.4444	1.21918
204456_s_at	growth arrest-specific 1	GAS1	13.87	7.25	15.8338	0	99.99	98.15	55.0276	60	-3.277	-9.69338	0	69	1.01173e-05	7.52665e-46	1.09802e-27	3.02533e-45	31	77.7778	46.6667	-2.26113
204457_s_at	growth arrest-specific 1	GAS1	602.92	691.25	182.325	100	1334.46	1212.15	342.663	100	-1.306	-2.47255	0	91	5.75228e-05	4.73005e-34	5.90008e-23	3.58441e-30	9	42.2222	46.6667	-1.18846
204458_at	phospholipase A2, group XV	PLA2G15	88.76	81.9	20.7139	100	162.55	147.6	56.6657	100	-0.575	-1.48968	0	39	0.000401744	1.13209e-20	3.81986e-14	2.68698e-17	61	95.5556	66.6667	-0.22425
204470_at	chemokine (C-X-C motif) ligand 1 (melanoma growth stimulating activity, alpha)	CXCL1	440.98	372.2	330.915	100	106.84	72.75	110.511	80	2.096	4.27522	73	7	0.00155797	7.12705e-19	1.22769e-15	1.22474e-13	20	20	40	1.53008
204472_at	GTP binding protein overexpressed in skeletal muscle	GEM	372.66	341.75	113.193	100	651.37	605	281.089	100	-0.693	-1.61664	2	63	0.0139306	7.09445e-17	1.18926e-13	1.58896e-11	35	66.6667	51.1111	-0.43659
204475_at	matrix metallopeptidase 1 (interstitial collagenase)	MMP1	2505.29	2651.55	1483.03	90	433.04	264.1	332.718	100	2.152	4.44443	82	14	0.0147572	1.10803e-12	1.17751e-07	3.05396e-13	4	22.2222	22.2222	1.76464
204479_at	osteoclast stimulating factor 1	OSTF1	201.37	194.75	39.233	90	153.97	147.7	21.6209	80	0.469	1.38415	37	0	0.0034188	2.50123e-22	2.39402e-15	2.08013e-18	63	86.6667	86.6667	0.17353
204497_at	adenylate cyclase 9	ADCY9	128.24	129.5	24.1518	90	184.9	184.3	45.7282	100	-0.455	-1.37078	0	34	0.00418365	9.06311e-14	4.95924e-15	4.19819e-08	66	100	68.8889	-0.1547
204501_at	nephroblastoma overexpressed	NOV	146.36	119.9	103.155	70	264.87	252.65	85.2063	100	-0.978	-1.96973	10	58	0.00568769	1.61423e-13	1.23228e-08	3.73555e-13	32	60	60	-0.56724
204508_s_at	carbonic anhydrase XII	CA12	106.46	91.2	60.1545	40	15.67	9.3	13.8741	0	2.807	6.99828	69	0	0.000137423	6.06872e-33	5.40343e-22	3.35968e-31	31	35.5556	86.6667	1.93683
204518_s_at	peptidylprolyl isomerase C (cyclophilin C)	PPIC	347.21	339.8	72.7752	100	525.75	524.8	98.6193	100	-0.473	-1.38799	4	47	0.000290279	5.99435e-11	5.25853e-07	4.47416e-10	49	46.6667	51.1111	-0.22231
204529_s_at	thymocyte selection-associated high mobility group box	TOX	54.79	39.35	35.1207	100	25.2	26.55	7.97672	80	1.081	2.1155	57	0	0.00171816	5.42823e-24	8.24118e-15	6.6876e-24	43	57.7778	100	0.61617
204533_at	chemokine (C-X-C motif) ligand 10	CXCL10	606.35	458.8	450.323	100	138.6	121.1	68.3091	70	1.793	3.46535	74	1	3.22856e-05	1.24182e-28	2.01538e-19	1.32707e-26	25	33.3333	80	1.32682
204547_at	RAB40B, member RAS oncogene family	RAB40B	65.5	67	13.3925	100	84.74	91	24.687	100	-0.5	-1.41421	1	37	0.107364	1.0666e-13	8.45395e-11	3.95717e-10	62	77.7778	88.8889	-0.185
204550_x_at	glutathione S-transferase mu 1	GSTM1	161.67	143.15	56.3096	80	245.73	206.3	102.996	90	-0.58	-1.49485	4	39	0.0254098	2.87937e-12	1.08757e-09	3.70717e-09	57	71.1111	55.5556	-0.2262
204562_at	interferon regulatory factor 4	IRF4	167.6	142.35	77.9086	90	64.37	52.85	35.7597	0	1.174	2.25636	69	0	0.000172518	7.07181e-23	3.47672e-18	1.91176e-17	31	64.4444	95.5556	0.81006
204567_s_at	ATP-binding cassette, sub-family G (WHITE), member 1	ABCG1	191.02	185.3	55.5843	100	89.95	80.5	46.0088	100	1.169	2.24856	76	3	0.000934865	1.62542e-22	1.14275e-21	2.59078e-14	21	46.6667	33.3333	0.88844
204570_at	cytochrome c oxidase subunit VIIa polypeptide 1 (muscle)	COX7A1	254.07	230.65	95.1768	100	422	415.45	102.664	100	-0.788	-1.72668	2	70	0.00161383	9.3564e-20	6.90163e-13	1.79402e-18	28	44.4444	68.8889	-0.5516
204604_at	cyclin-dependent kinase 14	CDK14	305.28	308.25	129.677	100	383.88	352.95	67.3732	100	-0.588	-1.50316	1	42	0.0648795	1.94715e-15	2.67534e-09	6.10429e-17	57	77.7778	97.7778	-0.24696
204613_at	phospholipase C, gamma 2 (phosphatidylinositol-specific)	PLCG2	282.87	302.95	65.488	100	156.48	154.9	18.4848	100	0.698	1.62225	60	0	2.51165e-05	2.78696e-33	2.93971e-27	1.08679e-30	40	86.6667	86.6667	0.4188
204619_s_at	versican	VCAN	437.76	437.85	182.086	100	623.75	655.15	123.984	100	-0.595	-1.51047	0	47	0.0302352	1.17743e-11	3.42001e-07	4.17805e-12	53	48.8889	86.6667	-0.27965
204620_s_at	versican	VCAN	1772.73	1821.8	569.748	100	2799.42	3047.15	802.045	100	-0.68	-1.60214	8	78	0.0253011	8.56068e-10	7.56119e-08	2.51844e-07	14	53.3333	46.6667	-0.5304
204639_at	adenosine deaminase	ADA	161.75	134.7	44.1944	100	115.82	112.8	29.6424	30	0.696	1.62001	62	0	0.0130518	1.09404e-29	1.01064e-23	1.20213e-22	38	86.6667	100	0.43152
204655_at	chemokine (C-C motif) ligand 5	CCL5	295.08	238.45	116.547	100	106.37	84.45	52.4336	90	1.384	2.60991	78	0	1.11339e-05	2.90511e-41	2.39792e-28	5.4581e-36	22	46.6667	66.6667	1.07952
204661_at	CD52 molecule	CD52	315.28	279.5	194.753	50	104.42	77.85	67.0514	0	1.58	2.9897	69	1	0.00225049	6.45326e-17	1.21971e-16	1.01465e-10	30	48.8889	53.3333	1.0902
204702_s_at	nuclear factor, erythroid 2-like 3	NFE2L3	85.89	87.95	20.2299	100	39.8	39.6	11.186	100	1.11	2.15846	49	0	1.10831e-05	2.09356e-38	7.89254e-30	2.24942e-33	51	73.3333	91.1111	0.5439
204712_at	WNT inhibitory factor 1	WIF1	9.76	4.6	10.3235	10	62.07	41.3	58.0253	70	-2.648	-6.26798	0	55	0.00100409	3.08241e-23	2.32027e-22	5.07365e-15	45	93.3333	42.2222	-1.4564
204719_at	ATP-binding cassette, sub-family A (ABC1), member 8	ABCA8	112.36	92.6	71.6473	90	332.14	345.1	106.506	100	-1.777	-3.42713	2	88	0.000101079	4.26663e-29	2.99393e-18	6.07121e-28	10	26.6667	48.8889	-1.56376
204731_at	transforming growth factor, beta receptor III	TGFBR3	293.43	271.4	114.337	100	590.55	607.85	152.163	100	-1.074	-2.10526	2	82	0.000173983	8.02558e-28	1.35566e-19	3.24631e-23	16	40	64.4444	-0.88068
204749_at	nucleosome assembly protein 1-like 3	NAP1L3	80.84	67.85	49.4183	50	180.67	179.65	37.844	100	-1.159	-2.23303	1	76	0.000247782	3.73252e-29	1.12656e-17	3.92958e-30	23	71.1111	77.7778	-0.88084
204753_s_at	hepatic leukemia factor	HLF	40.11	39.75	25.5858	10	120.47	116.05	56.0637	60	-1.706	-3.26255	0	74	0.00254778	7.80715e-17	8.63855e-10	1.68437e-17	26	73.3333	42.2222	-1.26244
204754_at	hepatic leukemia factor	HLF	56.7	59.6	19.0731	10	124.47	114.9	57.2849	70	-1.09	-2.12874	2	52	0.00499636	4.52362e-18	3.5959e-16	2.44333e-12	46	93.3333	48.8889	-0.5668
204755_x_at	hepatic leukemia factor	HLF	33.09	34.7	16.9799	0	119.12	112.5	64.3507	60	-1.625	-3.08442	0	59	0.00116121	1.30444e-17	1.87014e-11	2.2272e-16	41	88.8889	53.3333	-0.95875
204773_at	interleukin 11 receptor, alpha	IL11RA	92.04	95	18.8745	50	200.69	192.35	57.3095	100	-1.023	-2.03214	0	84	3.99428e-06	1.47045e-41	1.45245e-31	3.71633e-37	16	95.5556	88.8889	-0.85932
204774_at	ecotropic viral integration site 2A	EVI2A	464.01	445.5	132.112	100	265.89	251.2	82.4075	100	0.886	1.84805	68	0	0.000391719	1.12563e-24	1.6967e-20	8.71013e-18	32	77.7778	68.8889	0.60248
204776_at	thrombospondin 4	THBS4	1851.95	1413.7	1418.31	100	4957.35	4651.6	1105.93	100	-1.7	-3.24901	1	86	0.000556303	1.23346e-29	5.66189e-17	2.16987e-31	13	26.6667	60	-1.462
204777_s_at	mal, T-cell differentiation protein	MAL	67.09	65	19.4161	80	137.45	107.45	76.8304	80	-0.722	-1.64947	1	30	0.00562225	2.03108e-15	4.77837e-16	4.5233e-09	69	95.5556	48.8889	-0.2166
204780_s_at	Fas cell surface death receptor	FAS	191.86	187.1	56.6728	100	141.4	123.65	34.2302	100	0.617	1.53368	51	0	0.0342517	3.478e-17	5.56271e-12	1.80869e-14	49	66.6667	71.1111	0.31467
204785_x_at	interferon (alpha, beta and omega) receptor 2	IFNAR2	260.72	253.7	37.2205	20	158.88	154.45	28.5821	0	0.63	1.54756	38	0	3.9821e-06	8.49417e-41	1.0729e-40	2.38624e-25	62	100	93.3333	0.2394
204793_at	G protein-coupled receptor associated sorting protein 1	GPRASP1	87.1	77.95	36.9733	90	169.06	165.7	44.904	100	-0.704	-1.62902	1	57	0.000192181	4.39068e-22	2.51435e-15	2.47745e-19	42	75.5556	73.3333	-0.40128
204796_at	echinoderm microtubule associated protein like 1	EML1	71.34	66.9	34.9345	100	185.54	176.3	53.3369	100	-1.341	-2.53327	0	87	3.69964e-05	1.46597e-32	2.41777e-19	3.53839e-33	13	53.3333	66.6667	-1.16667
204797_s_at	echinoderm microtubule associated protein like 1	EML1	269.4	239.95	101.611	100	581.29	536.4	108.52	100	-1.158	-2.23148	0	83	1.26708e-05	5.70936e-37	9.23534e-25	9.68175e-36	17	55.5556	68.8889	-0.96114
204806_x_at	major histocompatibility complex, class I, F	HLA-F	1907.49	1883.65	606.149	100	1294.23	1140.3	484.571	100	0.506	1.42011	42	0	0.0184544	1.32543e-17	2.60316e-12	1.47327e-15	58	66.6667	80	0.21252
204820_s_at	butyrophilin, subfamily 3, member A2 /// butyrophilin, subfamily 3, member A3	BTN3A2 /// BTN3A3	1116.73	1092.2	367.978	100	612.48	574.35	132.818	100	0.786	1.72429	81	0	0.000444352	1.39338e-23	1.39829e-15	6.81759e-22	19	46.6667	64.4444	0.63666
204821_at	butyrophilin, subfamily 3, member A3	BTN3A3	174.71	175.15	34.252	100	103.19	99.05	26.9625	100	0.747	1.6783	77	0	0.000108602	1.73384e-28	1.30063e-19	2.03894e-24	23	82.2222	100	0.57519
204834_at	fibrinogen-like 2	FGL2	411.12	356.35	180.258	100	657.18	610.15	302.603	100	-0.593	-1.50838	11	54	0.0598254	1.1484e-06	3.66847e-05	3.04956e-05	35	40	35.5556	-0.32022
204846_at	ceruloplasmin (ferroxidase)	CP	149.81	151.6	76.5496	70	537.41	479.4	342.977	100	-1.678	-3.19984	5	87	0.000270833	1.13584e-22	8.30526e-17	3.65919e-18	8	31.1111	33.3333	-1.45986
204852_s_at	protein tyrosine phosphatase, non-receptor type 7	PTPN7	116.19	111.25	37.8701	40	69.27	66.85	21.1402	0	0.823	1.76908	31	0	0.00777535	2.29582e-15	2.15649e-13	7.78658e-10	69	91.1111	100	0.25513
204858_s_at	thymidine phosphorylase	TYMP	508.37	408.85	328.465	100	269.62	251.7	102.435	100	0.799	1.73989	54	14	0.0696983	3.34635e-07	7.16366e-05	7.03097e-07	32	22.2222	37.7778	0.43146
204861_s_at	NLR family, apoptosis inhibitory protein	NAIP	84.81	79.9	20.3	40	67.5	59.95	18.7764	30	0.49	1.40444	42	0	0.0600416	1.44839e-09	4.21082e-08	3.99403e-07	58	80	82.2222	0.2058
204862_s_at	NME/NM23 nucleoside diphosphate kinase 3	NME3	92.9	84.6	37.8653	0	151.38	148.05	28.7252	10	-1.005	-2.00694	0	35	0.00403523	1.25772e-23	1.16118e-13	1.1805e-24	65	80	71.1111	-0.35175
204867_at	GTP cyclohydrolase I feedback regulator	GCHFR	74.67	74.4	27.0006	100	292.94	206.55	190.741	100	-1.293	-2.45037	0	75	0.000298034	1.86593e-29	3.00663e-29	3.93983e-17	25	95.5556	28.8889	-0.96975
204881_s_at	UDP-glucose ceramide glucosyltransferase	UGCG	510.77	464.4	135.704	100	281.65	278.85	127.98	100	1.04	2.05623	71	2	0.00436628	2.17726e-16	2.20595e-17	7.05895e-10	27	64.4444	35.5556	0.7384
204882_at	Rho GTPase activating protein 25	ARHGAP25	161.27	139.15	55.1421	10	95.73	84.8	52.1009	0	0.922	1.89474	31	0	0.0361016	9.01825e-18	8.80994e-16	1.57734e-11	69	91.1111	86.6667	0.28582
204890_s_at	LCK proto-oncogene, Src family tyrosine kinase	LCK	93.94	99.35	36.081	10	27.93	18	18.6822	0	1.862	3.63511	46	0	0.000134606	2.0321e-29	1.44274e-24	4.77946e-21	54	84.4444	100	0.85652
204891_s_at	LCK proto-oncogene, Src family tyrosine kinase	LCK	166.34	154.75	84.8328	90	42.5	40.2	20.4089	0	1.829	3.55291	89	0	0.000323795	7.49803e-23	4.22008e-18	1.49126e-17	11	51.1111	80	1.62781
204894_s_at	amine oxidase, copper containing 3	AOC3	142.88	131.5	40.8798	80	215.69	190.2	117.292	100	-0.638	-1.55617	8	52	2.25848	5.01655e-07	6.20444e-07	0.000132282	40	64.4444	35.5556	-0.33176
204897_at	prostaglandin E receptor 4 (subtype EP4)	PTGER4	760.88	531.2	406.086	100	1048.84	1018.5	399.85	100	-0.6	-1.51572	16	58	0.0759213	5.19935e-07	0.000100665	1.67112e-06	26	26.6667	33.3333	-0.348
204912_at	interleukin 10 receptor, alpha	IL10RA	602.81	607.8	110.635	100	443.5	429.15	118.021	100	0.453	1.36888	59	4	0.00711151	5.10347e-14	6.34599e-11	1.04051e-10	37	73.3333	60	0.26727
204923_at	SAM and SH3 domain containing 3	SASH3	209.28	195.5	38.3458	100	169.21	151.4	43.6376	100	0.441	1.35754	51	3	0.0364679	2.83182e-14	2.69759e-12	2.06402e-09	46	75.5556	62.2222	0.22491
204924_at	toll-like receptor 2	TLR2	383.75	365.9	125.444	100	242.79	213.75	87.8739	90	0.801	1.74231	73	0	0.00757592	7.26698e-28	5.63185e-20	1.27132e-22	27	62.2222	64.4444	0.58473
204929_s_at	vesicle-associated membrane protein 5	VAMP5	199.23	210.85	64.7589	100	144.87	131.05	35.2786	90	0.633	1.55079	60	6	0.0545717	1.30547e-10	1.14146e-06	1.11227e-10	34	31.1111	75.5556	0.3798
204932_at	tumor necrosis factor receptor superfamily, member 11b	TNFRSF11B	27.12	21.45	16.6701	90	55.04	63.2	18.6736	100	-1.024	-2.03355	2	66	0.00542027	3.16672e-16	2.51413e-11	7.24908e-13	32	60	71.1111	-0.67584
204933_s_at	tumor necrosis factor receptor superfamily, member 11b	TNFRSF11B	5.11	2.35	4.91395	0	64.74	64.55	47.9391	10	-3.154	-8.9012	0	74	3.9175e-06	7.40851e-41	3.24799e-40	3.10295e-29	26	71.1111	62.2222	-2.33396
204939_s_at	phospholamban	PLN	67.3	63.85	51.7176	20	125.16	111.9	47.3625	60	-1.387	-2.61534	9	56	0.0326402	9.925e-10	1.13884e-05	1.31589e-11	35	37.7778	57.7778	-0.77672
204949_at	intercellular adhesion molecule 3	ICAM3	163.31	165.2	51.2061	80	79.97	84.8	36.9437	50	1.161	2.23612	69	0	0.00143505	4.20136e-27	8.12902e-22	2.18227e-19	31	53.3333	77.7778	0.80109
204950_at	caspase recruitment domain family, member 8	CARD8	147.94	152.65	32.1691	100	98.47	97.9	29.5985	100	0.531	1.44493	38	0	0.0051979	4.60474e-18	1.25189e-14	7.5056e-13	62	75.5556	86.6667	0.20178
204955_at	sushi-repeat containing protein, X-linked	SRPX	434.33	427.05	147.15	100	632.6	571.7	196.595	100	-0.503	-1.41716	7	44	0.025661	1.35153e-09	1.48629e-07	2.82964e-07	49	62.2222	53.3333	-0.22132
204960_at	protein tyrosine phosphatase, receptor type, C-associated protein	PTPRCAP	85.38	82.7	39.4587	40	20.79	20.9	10.7859	0	1.827	3.54799	68	0	2.93604e-05	4.29761e-33	1.57681e-26	1.24405e-23	32	60	100	1.24236
204961_s_at	neutrophil cytosolic factor 1 /// neutrophil cytosolic factor 1B pseudogene /// neutrophil cytosolic factor 1C pseudogene	NCF1 /// NCF1B /// NCF1C	546.47	481.65	214.381	90	245.09	209.75	110.53	40	1.181	2.26734	75	3	0.000383522	3.26995e-23	2.43702e-17	1.36173e-17	22	22.2222	48.8889	0.88575
204963_at	sarcospan	SSPN	92.08	81.3	29.5474	100	201.57	187.4	104.653	100	-1.035	-2.04911	0	63	0.00207309	1.08214e-22	2.23614e-21	9.10857e-15	37	71.1111	75.5556	-0.65205
204964_s_at	sarcospan	SSPN	198.39	211.4	55.3583	80	304.26	306	136.04	90	-0.444	-1.36037	13	53	2.03701	0.000541243	0.000382951	0.0105946	34	55.5556	33.3333	-0.23532
204972_at	2'-5'-oligoadenylate synthetase 2, 69/71kDa	OAS2	200.34	198.8	49.8426	80	162.79	165.4	40.1319	70	0.444	1.36037	43	0	0.119207	1.89637e-13	8.4643e-11	7.20517e-10	57	73.3333	93.3333	0.19092
204975_at	epithelial membrane protein 2	EMP2	287.38	301.25	56.7185	90	400.28	397.5	81.2819	100	-0.566	-1.48041	0	57	0.00371065	1.26592e-22	4.29719e-15	1.2363e-19	43	75.5556	88.8889	-0.32262
204992_s_at	profilin 2	PFN2	406.21	398.3	105.561	100	599.03	610.45	60.6391	100	-0.617	-1.53368	0	65	0.000873989	5.32705e-25	1.87624e-16	4.64835e-24	35	60	93.3333	-0.40105
204994_at	myxovirus (influenza virus) resistance 2 (mouse)	MX2	308.81	305.7	70.8687	100	171.3	176.45	20.4991	100	0.717	1.64376	65	0	1.05685e-05	1.33935e-40	2.99612e-30	2.93637e-35	35	84.4444	93.3333	0.46605
204998_s_at	activating transcription factor 5	ATF5	183.55	181.8	59.6699	100	111.69	112.8	26.6816	100	0.665	1.58557	57	0	0.00461337	1.19765e-16	4.48958e-12	8.91237e-14	43	68.8889	82.2222	0.37905
205011_at	von Willebrand factor A domain containing 5A	VWA5A	318.92	297.15	87.5984	100	455.27	474	95.1649	100	-0.434	-1.35097	1	40	0.0080884	1.90812e-09	6.91599e-06	3.49471e-09	59	53.3333	73.3333	-0.1736
205027_s_at	mitogen-activated protein kinase kinase kinase 8	MAP3K8	83.7	83.35	28.8942	100	50.41	41.45	23.6506	100	0.879	1.8391	57	0	0.00972424	1.60619e-20	5.68968e-19	1.54073e-13	43	77.7778	71.1111	0.50103
205049_s_at	CD79a molecule, immunoglobulin-associated alpha	CD79A	247.8	208.1	93.7226	80	89.49	84.45	42.3812	0	1.668	3.17774	87	0	7.40491e-05	2.50773e-32	1.55577e-27	1.37069e-23	13	37.7778	86.6667	1.45116
205051_s_at	v-kit Hardy-Zuckerman 4 feline sarcoma viral oncogene homolog	KIT	97.93	109.65	37.386	80	246.09	216.4	95.6118	100	-1.465	-2.76063	0	77	0.000911496	1.55278e-23	1.96536e-15	1.66539e-19	23	88.8889	33.3333	-1.12805
205066_s_at	ectonucleotide pyrophosphatase/phosphodiesterase 1	ENPP1	100.71	94	49.3777	100	319.86	254.9	206.347	100	-1.365	-2.57576	1	76	0.00080554	6.93157e-23	4.23926e-22	8.34887e-15	23	71.1111	44.4444	-1.0374
205076_s_at	myotubularin related protein 11	MTMR11	114.75	109.4	23.8614	50	177.18	200.6	50.6854	70	-0.476	-1.39088	3	34	0.00602551	1.09217e-13	5.82085e-12	2.01351e-09	63	88.8889	51.1111	-0.16184
205098_at	chemokine (C-C motif) receptor 1	CCR1	842.57	830.65	271.652	100	476.83	446.25	196.318	100	0.907	1.87514	78	1	0.00421171	3.19967e-19	1.12374e-13	2.56281e-15	21	51.1111	57.7778	0.70746
205099_s_at	chemokine (C-C motif) receptor 1	CCR1	348.53	299.75	104.322	100	203.32	201.85	72.8575	100	1.151	2.22068	69	1	0.00289799	5.26561e-23	3.63619e-21	9.09742e-15	30	55.5556	51.1111	0.79419
205105_at	mannosidase, alpha, class 2A, member 1	MAN2A1	356.92	385.45	90.3556	100	251.62	200.8	107.718	100	0.518	1.43197	56	7	0.0213263	1.92477e-09	2.21002e-08	1.75049e-06	37	66.6667	51.1111	0.29008
205116_at	laminin, alpha 2	LAMA2	39.82	24.3	35.5262	40	70.64	62.05	35.963	90	-0.926	-1.9	9	55	0.0224019	1.78665e-10	1.91461e-07	8.19091e-09	36	66.6667	44.4444	-0.5093
205119_s_at	formyl peptide receptor 1	FPR1	547.43	461.1	243.971	100	203.83	194.75	97.0659	90	1.366	2.57755	90	0	0.00024614	1.2083e-35	3.83494e-27	3.04073e-25	10	46.6667	51.1111	1.2294
205120_s_at	sarcoglycan, beta (43kDa dystrophin-associated glycoprotein)	SGCB	157.15	147.05	37.8254	100	249.59	233.7	73.8385	100	-0.673	-1.59438	0	68	0.00187017	4.92129e-23	1.4439e-17	1.11438e-16	32	68.8889	60	-0.45764
205126_at	vaccinia related kinase 2	VRK2	201.44	198	28.8003	80	149.17	147.45	28.7222	80	0.425	1.34257	32	1	0.000720493	2.13766e-19	2.17361e-14	1.15687e-15	67	75.5556	91.1111	0.136
205139_s_at	uronyl-2-sulfotransferase	UST	161.7	121.15	92.8318	100	305.44	315.95	94.3305	100	-1.003	-2.00416	6	71	0.00336229	7.67951e-16	4.16939e-10	7.01335e-15	23	42.2222	40	-0.71213
205147_x_at	neutrophil cytosolic factor 4, 40kDa	NCF4	270.84	262.6	72.9125	100	205.04	211.1	37.7831	100	0.381	1.30224	41	1	0.0246865	3.6998e-10	2.01454e-07	3.56186e-08	58	64.4444	62.2222	0.15621
205150_s_at	TLR4 interactor with leucine-rich repeats	TRIL	60.2	54.75	25.2622	90	160.15	147.9	69.1419	100	-1.042	-2.05908	1	57	0.000144853	1.80656e-24	4.46507e-19	2.32053e-18	42	82.2222	48.8889	-0.59394
205153_s_at	CD40 molecule, TNF receptor superfamily member 5	CD40	135.6	135.1	52.8303	50	89.35	89.55	21.7905	10	0.539	1.45297	45	3	0.0485195	3.71814e-09	4.57162e-06	1.15793e-08	52	42.2222	86.6667	0.24255
205158_at	ribonuclease, RNase A family, 4	RNASE4	142.08	127.05	68.007	100	420.55	393.05	194.286	100	-1.356	-2.55974	1	83	8.26903e-05	8.72944e-30	3.10394e-24	6.00963e-22	16	64.4444	28.8889	-1.12548
205159_at	colony stimulating factor 2 receptor, beta, low-affinity (granulocyte-macrophage)	CSF2RB	564.42	544.8	143.338	100	218.09	218	59.5801	100	1.348	2.54559	95	0	2.3103e-07	5.62693e-56	1.25846e-45	1.37774e-43	5	80	55.5556	1.2806
205168_at	discoidin domain receptor tyrosine kinase 2	DDR2	197.15	192.15	61.2572	100	347.11	370.45	120.104	90	-0.688	-1.61105	11	58	0.0157631	4.19078e-10	4.74895e-10	1.81956e-06	31	57.7778	35.5556	-0.39904
205174_s_at	glutaminyl-peptide cyclotransferase	QPCT	77.02	71.25	37.8198	90	16.53	15.65	9.52618	20	2.086	4.24569	90	0	0.000862998	8.26577e-22	3.26739e-15	3.44323e-18	10	40	97.7778	1.8774
205180_s_at	ADAM metallopeptidase domain 8	ADAM8	58.72	55.75	34.0057	30	30.47	25.75	16.7737	0	1.285	2.43682	58	0	0.0616937	2.54556e-10	1.13134e-07	1.60653e-08	42	57.7778	100	0.7453
205191_at	retinitis pigmentosa 2 (X-linked recessive)	RP2	78.53	83.2	27.3306	100	43.56	37.9	17.6799	100	0.655	1.57462	49	3	0.00408339	3.9284e-12	6.84216e-09	1.21564e-09	48	60	66.6667	0.32095
205200_at	C-type lectin domain family 3, member B /// exosome component 7	CLEC3B /// EXOSC7	2095.98	2177	696.67	100	3403.44	3298.3	676.193	100	-0.831	-1.77892	3	74	0.00468486	1.63443e-15	3.26312e-09	2.08583e-16	23	24.4444	51.1111	-0.61494
205206_at	Kallmann syndrome 1 sequence	KAL1	149.21	98.05	147.673	100	331.11	303.55	143.621	100	-1.263	-2.39994	6	74	0.00155333	1.14078e-20	7.67611e-14	3.84149e-18	20	42.2222	35.5556	-0.93462
205207_at	interleukin 6	IL6	146.13	137.4	68.1327	80	72.29	62	49.3839	60	0.986	1.98069	48	2	0.0118458	1.49122e-15	2.12116e-10	3.03765e-13	50	46.6667	68.8889	0.47328
205214_at	serine/threonine kinase 17b	STK17B	107.17	108.85	27.5488	100	50.42	55.3	24.5621	30	1.364	2.57398	63	0	0.00673228	6.13821e-17	4.30962e-20	4.26071e-09	37	80	97.7778	0.85932
205225_at	estrogen receptor 1	ESR1	146.11	141	61.558	90	230.69	234.3	47.4522	100	-0.763	-1.69702	1	61	0.00381969	6.10365e-25	2.2055e-16	3.66886e-22	38	62.2222	82.2222	-0.46543
205237_at	ficolin (collagen/fibrinogen domain containing) 1	FCN1	158.26	146.3	69.1199	90	58.09	58.65	13.0245	20	1.324	2.50359	84	0	0.000258934	9.94234e-42	3.74704e-25	2.85986e-41	16	44.4444	100	1.11216
205240_at	G-protein signaling modulator 2	GPSM2	36.35	29.45	26.8541	20	107.31	110.9	28.5604	100	-1.564	-2.95672	0	34	0.000825485	1.52427e-20	2.12488e-10	1.8947e-24	66	86.6667	95.5556	-0.53176
205241_at	SCO2 cytochrome c oxidase assembly protein	SCO2	219.26	191.55	89.25	100	116.49	117.4	17.9646	80	0.647	1.56591	52	3	0.00325292	5.4959e-15	5.09658e-09	4.26141e-16	45	40	77.7778	0.33644
205242_at	chemokine (C-X-C motif) ligand 13	CXCL13	469.71	268.6	362.315	100	7.86	4.5	10.2902	0	5.528	46.1417	99	0	1.85379e-08	3.71684e-62	7.38321e-48	3.72658e-58	1	22.2222	88.8889	5.47272
205259_at	nuclear receptor subfamily 3, group C, member 2	NR3C2	56.94	58.1	25.7704	60	91.22	88	22.0861	100	-1.048	-2.06766	0	54	0.0334623	6.27831e-12	2.06321e-06	7.74898e-15	46	75.5556	82.2222	-0.56592
205263_at	B-cell CLL/lymphoma 10	BCL10	369.39	335	97.4939	100	245.33	215.7	82.0572	100	0.437	1.35379	40	0	0.00608799	2.24008e-12	1.26367e-08	6.57241e-11	60	82.2222	82.2222	0.1748
205267_at	uncharacterized LOC101928620 /// POU class 2 associating factor 1	LOC101928620 /// POU2AF1	554.89	565.5	255.893	100	59.26	46.45	40.1738	60	3.622	12.3121	100	0	6.66247e-06	4.99194e-48	2.08746e-46	2.91248e-31	0	40	33.3333	3.622
205269_at	lymphocyte cytosolic protein 2 (SH2 domain containing leukocyte protein of 76kDa)	LCP2	181.27	163.1	83.5789	100	88.88	90.85	20.3122	100	1.055	2.07772	89	0	0.00203765	4.88338e-45	3.72369e-33	1.78583e-36	11	57.7778	62.2222	0.93895
205270_s_at	lymphocyte cytosolic protein 2 (SH2 domain containing leukocyte protein of 76kDa)	LCP2	221.96	231.9	59.0367	90	143.36	134.75	46.1986	80	0.661	1.58118	54	0	0.00776894	2.7219e-17	9.45169e-14	6.21651e-12	46	62.2222	77.7778	0.35694
205285_s_at	FYN binding protein	FYB	149.6	145.15	30.0854	100	78.89	83.7	43.8721	50	1.093	2.13317	51	1	0.0092379	1.90319e-15	6.42549e-17	3.27068e-09	48	68.8889	53.3333	0.55743
205291_at	interleukin 2 receptor, beta	IL2RB	203.42	203.6	39.1126	100	164.18	144.95	45.3448	70	0.662	1.58227	41	0	0.0478091	2.94356e-21	4.44991e-17	6.92129e-16	59	75.5556	80	0.27142
205298_s_at	butyrophilin, subfamily 2, member A2	BTN2A2	188.43	175.65	46.5009	100	124.76	127.5	12.0622	60	0.5	1.41421	49	0	0.000642529	3.44048e-21	1.19195e-14	1.97668e-18	51	95.5556	95.5556	0.245
205324_s_at	FtsJ RNA methyltransferase homolog 1 (E. coli)	FTSJ1	258.13	272.65	52.6323	100	204.23	209.45	24.9966	100	0.34	1.26576	41	0	0.0249059	7.75186e-16	4.21501e-12	3.72577e-13	59	95.5556	97.7778	0.1394
205330_at	meningioma (disrupted in balanced translocation) 1	MN1	160.25	129.7	78.3359	90	313.44	320.5	70.7024	100	-1.279	-2.42671	2	85	0.000301774	6.31429e-32	7.00216e-20	8.79936e-32	13	64.4444	60	-1.08715
205335_s_at	signal recognition particle 19kDa	SRP19	384.14	377.35	57.6252	100	284.93	272.8	55.5171	100	0.421	1.33886	51	0	0.00131783	1.34355e-19	2.73494e-18	1.11841e-12	49	88.8889	86.6667	0.21471
205353_s_at	phosphatidylethanolamine binding protein 1	PEBP1	335.59	337.35	107.022	100	408.9	375.4	93.8938	100	-0.423	-1.34071	0	36	0.103409	1.07399e-13	5.93502e-09	2.89827e-13	64	75.5556	88.8889	-0.15228
205357_s_at	angiotensin II receptor, type 1	AGTR1	138.99	134.3	58.4901	100	312.99	297.4	97.3839	100	-1.053	-2.07484	0	78	0.000221715	2.04908e-28	1.48796e-19	6.28948e-25	22	62.2222	60	-0.82134
205381_at	leucine rich repeat containing 17	LRRC17	157.96	156.75	62.7693	100	387.78	325.45	237.793	100	-1.166	-2.24389	0	72	0.00126799	1.78156e-19	4.01696e-15	2.44233e-14	28	44.4444	44.4444	-0.83952
205382_s_at	complement factor D (adipsin)	CFD	1371.65	1316.3	518.576	100	3188.19	2767.95	1369.78	100	-1.175	-2.25793	1	76	0.000360494	1.68851e-26	4.51008e-22	8.43497e-19	23	53.3333	33.3333	-0.893
205383_s_at	zinc finger and BTB domain containing 20	ZBTB20	504.25	461.55	112.679	100	847.15	845.15	177.075	100	-0.717	-1.64376	0	75	4.9194e-05	1.75492e-29	4.78176e-23	1.52806e-23	25	77.7778	64.4444	-0.53775
205384_at	FXYD domain containing ion transport regulator 1	FXYD1	188.86	170.85	80.1093	70	375.02	383.9	56.725	100	-0.967	-1.95477	0	68	0.0004035	1.24942e-26	7.16811e-16	6.49704e-28	32	68.8889	75.5556	-0.65756
205396_at	SMAD family member 3	SMAD3	55.6	60.2	26.7585	50	125.32	122.8	35.9732	80	-1.075	-2.10672	0	35	0.00638203	2.04284e-15	3.74845e-09	6.29415e-17	65	93.3333	80	-0.37625
205407_at	reversion-inducing-cysteine-rich protein with kazal motifs	RECK	98.47	91.75	39.352	100	165.98	149.3	32.9107	100	-0.738	-1.66786	2	66	0.00107396	2.85053e-22	4.6113e-13	1.13141e-23	32	62.2222	86.6667	-0.48708
205417_s_at	dystroglycan 1 (dystrophin-associated glycoprotein 1)	DAG1	306.42	297.7	55.7292	100	474.41	473.7	71.8491	100	-0.467	-1.38223	0	33	2.90089e-05	6.16904e-33	8.16961e-27	1.32862e-26	67	97.7778	91.1111	-0.15411
205419_at	G protein-coupled receptor 183	GPR183	245.62	205.85	126.45	100	88.79	75.2	38.0411	90	1.102	2.14652	77	0	8.01219e-05	1.20611e-28	2.58396e-19	6.71254e-27	23	55.5556	80	0.84854
205422_s_at	integrin, beta-like 1 (with EGF-like repeat domains)	ITGBL1	382.81	272.35	288.057	100	1199.44	1149.35	421.868	100	-1.936	-3.82643	2	89	3.65906e-05	2.22918e-36	2.53212e-22	1.54281e-35	9	42.2222	44.4444	-1.72304
205423_at	adaptor-related protein complex 1, beta 1 subunit	AP1B1	115.89	115.55	33.8174	100	213.88	204.55	70.3943	100	-0.523	-1.43694	4	46	0.000641209	4.69656e-14	1.41253e-12	2.05103e-10	50	73.3333	68.8889	-0.24058
205456_at	CD3e molecule, epsilon (CD3-TCR complex)	CD3E	166.16	164.7	33.0671	90	80.98	70.1	22.596	20	0.917	1.88818	58	0	4.7689e-06	1.40325e-35	2.76336e-33	4.87364e-23	42	80	88.8889	0.53186
205474_at	cytokine receptor-like factor 3	CRLF3	449.47	433.1	59.7316	100	292.21	295.2	52.366	100	0.573	1.48761	65	0	2.5758e-05	7.67662e-36	2.5683e-28	1.19199e-28	35	80	93.3333	0.37245
205475_at	stimulator of chondrogenesis 1	SCRG1	221.04	147.2	187.979	100	1186.61	1016.85	717.654	100	-2.113	-4.3259	2	89	2.56496e-05	5.48676e-30	5.10474e-26	1.31633e-21	9	60	22.2222	-1.88057
205478_at	protein phosphatase 1, regulatory (inhibitor) subunit 1A	PPP1R1A	41.3	8.45	51.5514	10	107.63	106.7	40.5914	70	-1.943	-3.84504	1	68	0.00493157	4.52324e-16	2.17138e-09	6.63314e-18	31	46.6667	80	-1.32124
205488_at	granzyme A (granzyme 1, cytotoxic T-lymphocyte-associated serine esterase 3)	GZMA	128.91	125.5	20.4857	100	58.36	57.5	15.7347	40	1.465	2.76063	91	0	3.27843e-06	1.56527e-64	2.76655e-41	1.26962e-55	9	51.1111	100	1.33315
205498_at	growth hormone receptor	GHR	78.08	66.8	28.2617	90	215.48	175.55	109.876	100	-1.416	-2.66845	0	86	2.6881e-05	5.79235e-37	9.14573e-29	4.319e-27	14	60	55.5556	-1.21776
205514_at	zinc finger protein 415	ZNF415	34.15	31.8	14.2792	50	58.61	53.05	16.2482	100	-0.65	-1.56917	0	59	0.00213137	5.7264e-20	1.42055e-17	3.28789e-14	41	82.2222	75.5556	-0.3835
205529_s_at	runt-related transcription factor 1; translocated to, 1 (cyclin D-related)	RUNX1T1	174.53	171.85	63.7298	100	289.81	266.2	113.254	100	-0.622	-1.53901	9	62	0.0201834	1.77505e-09	3.09615e-07	2.69719e-07	29	40	33.3333	-0.38564
205551_at	synaptic vesicle glycoprotein 2B	SV2B	165.96	133.7	116.41	30	466.75	483.6	115.712	100	-1.643	-3.12315	2	84	0.00220557	3.36351e-20	2.27606e-11	1.85108e-22	14	53.3333	62.2222	-1.38012
205554_s_at	deoxyribonuclease I-like 3	DNASE1L3	110.99	100.95	48.5368	100	365.93	279	216.441	100	-1.513	-2.85403	4	78	0.00191518	4.44316e-18	3.10766e-16	5.0824e-12	18	55.5556	33.3333	-1.18014
205568_at	aquaporin 9	AQP9	203.94	197.75	86.4978	20	52.41	19.55	61.5674	0	2.457	5.49074	42	1	0.000681297	6.44842e-28	2.54947e-29	2.38395e-16	57	68.8889	91.1111	1.03194
205569_at	lysosomal-associated membrane protein 3	LAMP3	122.92	109.8	66.1705	70	14.77	14.85	9.31644	0	2.572	5.94633	65	0	4.30182e-06	6.54059e-41	6.70289e-34	1.71908e-31	35	44.4444	100	1.6718
205572_at	angiopoietin 2	ANGPT2	68.75	70.2	21.7683	100	34.38	32.5	20.0952	40	1.462	2.7549	53	0	0.0174088	9.89822e-13	8.65976e-15	3.37296e-07	47	66.6667	88.8889	0.77486
205573_s_at	sorting nexin 7	SNX7	335.64	258.85	137.695	100	547.29	586.7	131.952	100	-0.777	-1.71356	2	70	0.00240101	9.12789e-24	7.61195e-15	7.12075e-22	28	55.5556	73.3333	-0.5439
205590_at	RAS guanyl releasing protein 1 (calcium and DAG-regulated)	RASGRP1	80.82	71.85	35.8426	100	21.83	19.2	11.7129	20	1.812	3.51129	89	0	0.000212058	1.25197e-36	3.18116e-34	2.34127e-22	11	66.6667	97.7778	1.61268
205596_s_at	SMAD specific E3 ubiquitin protein ligase 2	SMURF2	254.38	261.1	28.1873	100	193.02	201.75	46.8143	100	0.431	1.34817	41	0	0.011689	1.62473e-15	1.17852e-13	1.20144e-10	59	84.4444	66.6667	0.17671
205608_s_at	angiopoietin 1	ANGPT1	110.36	102.65	29.0784	20	236.07	199.6	96.4794	100	-1.103	-2.14801	0	68	0.000228005	3.61724e-28	2.52945e-23	4.54291e-19	32	84.4444	44.4444	-0.75004
205609_at	angiopoietin 1	ANGPT1	101.6	72.55	67.5542	100	216.8	201.55	105.039	100	-1.173	-2.2548	5	62	0.00500161	3.97313e-18	4.7479e-13	7.46153e-15	33	66.6667	51.1111	-0.72726
205619_s_at	mesenchyme homeobox 1	MEOX1	168.87	165.85	42.4568	100	93.17	93.45	40.2295	100	0.999	1.99861	68	0	0.00266335	1.636e-20	1.35699e-20	1.75022e-12	32	73.3333	57.7778	0.67932
205624_at	carboxypeptidase A3 (mast cell)	CPA3	283.54	272	102.565	40	684.43	525.1	400.251	100	-1.168	-2.247	1	69	0.00885125	3.33024e-15	3.98552e-14	4.39081e-10	30	44.4444	28.8889	-0.80592
205638_at	brain-specific angiogenesis inhibitor 3	BAI3	53.41	41.9	34.4088	50	110.44	108.5	42.1264	100	-1.173	-2.2548	1	82	0.00134518	1.41529e-22	5.56753e-14	8.37668e-22	17	51.1111	66.6667	-0.96186
205656_at	protocadherin 17	PCDH17	165.31	154.2	42.1833	90	112.63	87.9	73.2168	40	0.68	1.60214	36	7	0.0233767	1.99505e-11	1.50894e-11	2.75957e-07	57	84.4444	62.2222	0.2448
205668_at	lymphocyte antigen 75	LY75	184.53	190.2	66.0081	100	96.98	98.7	15.0039	100	0.835	1.78386	67	1	0.00247456	7.03649e-22	3.93481e-13	2.87878e-22	32	48.8889	80	0.55945
205671_s_at	major histocompatibility complex, class II, DO beta	HLA-DOB	155.84	151.15	55.8238	60	15.37	16.1	4.34581	0	2.972	7.84623	75	0	7.94875e-11	1.02707e-94	4.97477e-67	1.68678e-81	25	64.4444	93.3333	2.229
205681_at	BCL2-related protein A1	BCL2A1	126.34	101.45	89.5712	90	31.13	33.6	12.7494	20	1.9	3.73213	78	0	0.000218687	5.75779e-30	4.86078e-23	1.38522e-22	22	31.1111	86.6667	1.482
205683_x_at	tryptase alpha/beta 1	TPSAB1	289.73	234.6	124.787	100	1042.31	927.55	596.043	100	-1.633	-3.10157	0	83	0.000300211	1.10618e-24	3.66315e-21	1.20544e-17	17	35.5556	28.8889	-1.35539
205685_at	CD86 molecule	CD86	143.32	129.7	35.9121	100	68.81	69.55	30.0847	80	0.937	1.91454	32	0	0.00532395	1.45572e-13	5.6942e-15	1.45805e-08	68	86.6667	97.7778	0.29984
205692_s_at	CD38 molecule	CD38	185.85	183.25	50.0374	90	43.18	49.85	18.5054	0	1.93	3.81055	86	0	1.68215e-06	1.04268e-46	2.63646e-46	1.92335e-27	14	82.2222	97.7778	1.6598
205713_s_at	cartilage oligomeric matrix protein	COMP	530.03	379.1	518.472	90	1040.61	1010	503.424	100	-1.425	-2.68515	13	69	0.0305047	9.57145e-10	3.39309e-06	6.53964e-10	18	26.6667	24.4444	-0.98325
205717_x_at	protocadherin gamma subfamily A, 1 /// protocadherin gamma subfamily A, 10 /// protocadherin gamma subfamily A, 11 /// protocadherin gamma subfamily A, 12 /// protocadherin gamma subfamily A, 2 /// protocadherin gamma subfamily A, 3 /// protocadherin gamma subfamily A, 4 /// protocadherin gamma subfamily A, 5 /// protocadherin gamma subfamily A, 6 /// protocadherin gamma subfamily A, 7 /// protoc…	PCDHGA1 /// PCDHGA10 /// PCDHGA11 /// PCDHGA12 /// PCDHGA2 /// PCDHGA3 /// PCDHGA4 /// PCDHGA5 /// PCDHGA6 /// PCDHGA7 /// PCDHGA8 /// PCDHGA9 /// PCDHGB1 /// PCDHGB2 /// PCDHGB3 /// PCDHGB4 /// PCDHGB5 /// PCDHGB6 /// PCDHGB7 /// PCDHGC3 /// PCDHGC4 /// PCDHGC5	685.41	572.45	319.64	100	919.71	837.8	237.224	100	-0.59	-1.50525	1	58	0.0440237	6.84346e-12	2.91524e-07	3.86345e-12	41	40	73.3333	-0.3422
205721_at	GDNF family receptor alpha 2	GFRA2	89.68	85.95	41.2912	20	22.12	17.35	12.4586	0	1.97	3.91768	58	0	0.00010059	4.23321e-25	4.93058e-19	3.00432e-19	42	71.1111	100	1.1426
205726_at	diaphanous-related formin 2	DIAPH2	231.66	223.05	35.0171	100	310.16	304.85	71.0909	100	-0.363	-1.2861	0	38	0.00800172	4.39265e-11	1.22151e-11	1.00311e-06	62	95.5556	62.2222	-0.13794
205758_at	CD8a molecule	CD8A	194.92	201.9	44.6797	10	85.71	82.3	30.0331	0	0.998	1.99723	45	0	5.8435e-05	3.55001e-21	3.4042e-21	4.08713e-13	55	77.7778	93.3333	0.4491
205792_at	WNT1 inducible signaling pathway protein 2	WISP2	868	858.25	359.483	100	2196.47	2134.65	778.919	100	-1.242	-2.36526	0	83	8.9453e-05	4.37204e-28	7.75959e-17	1.1946e-27	17	31.1111	48.8889	-1.03086
205794_s_at	neuro-oncological ventral antigen 1	NOVA1	135.29	123.5	55.1021	100	319.12	320.9	56.7121	100	-1.441	-2.71509	0	69	2.33504e-06	3.39536e-60	1.19468e-44	2.89323e-56	31	86.6667	88.8889	-0.99429
205798_at	interleukin 7 receptor	IL7R	516.06	500.1	295.386	100	89.78	87.75	41.3958	30	2.327	5.01761	96	0	7.58837e-06	3.08304e-39	7.7846e-30	2.37153e-31	4	37.7778	62.2222	2.23392
205803_s_at	transient receptor potential cation channel, subfamily C, member 1	TRPC1	49.37	52.6	18.8959	100	77.16	80.35	20.886	100	-0.606	-1.52203	0	50	0.0177245	1.67546e-11	1.21618e-07	7.95058e-11	50	62.2222	73.3333	-0.303
205804_s_at	TRAF3 interacting protein 3	TRAF3IP3	75.4	77.55	38.0344	10	23.97	17.15	15.9987	0	1.828	3.55045	34	0	0.00142814	4.45972e-20	4.0266e-17	4.3166e-14	66	80	97.7778	0.62152
205808_at	aspartate beta-hydroxylase	ASPH	19.59	9.15	18.1802	10	106.26	91.85	61.2826	50	-2.507	-5.68437	0	59	0.000254473	3.97394e-24	3.5466e-17	5.56794e-21	41	77.7778	55.5556	-1.47913
205817_at	SIX homeobox 1	SIX1	36.54	39.2	15.2225	0	84.37	83.6	23.672	60	-1.093	-2.13317	0	50	0.000534581	1.94056e-15	7.31838e-09	1.63263e-16	50	86.6667	66.6667	-0.5465
205818_at	bone morphogenetic protein/retinoic acid inducible neural-specific 1	BRINP1	45.7	41.45	22.937	10	98.66	88.75	43.5227	40	-1.02	-2.02792	3	35	0.00152225	2.4972e-15	3.8401e-12	3.33354e-11	62	84.4444	64.4444	-0.357
205821_at	KLRC4-KLRK1 readthrough /// killer cell lectin-like receptor subfamily K, member 1	KLRC4-KLRK1 /// KLRK1	188.9	191.7	47.4859	20	129.57	121.1	57.5598	10	0.62	1.53688	31	8	0.0184704	3.62615e-11	5.24659e-10	8.03997e-08	61	75.5556	66.6667	0.1922
205824_at	heat shock 27kDa protein 2	HSPB2	55.43	52	24.8594	30	117.52	110.65	26.4544	70	-0.994	-1.9917	1	34	0.00313388	1.09118e-16	1.27702e-09	1.85427e-18	65	66.6667	86.6667	-0.33796
205828_at	matrix metallopeptidase 3 (stromelysin 1, progelatinase)	MMP3	6185.85	6554.6	3417.44	100	3212.94	3315.3	1853.88	100	0.63	1.54756	65	17	1.34571	0.0131306	0.0555462	0.015293	18	28.8889	26.6667	0.4095
205831_at	CD2 molecule	CD2	337.34	306.35	148.298	100	132.72	121.9	35.5694	100	1.427	2.68887	90	0	4.28832e-05	5.1757e-45	1.14971e-28	2.92567e-42	10	48.8889	80	1.2843
205833_s_at	prostate androgen-regulated transcript 1 (non-protein coding)	PART1	24.09	22.65	15.5791	0	97.61	93.6	40.653	90	-1.924	-3.79474	0	76	0.000349877	6.1026e-24	1.32633e-18	1.88466e-17	24	95.5556	64.4444	-1.46224
205882_x_at	adducin 3 (gamma)	ADD3	442.46	452	112.223	100	711.71	638.8	228.49	100	-0.516	-1.42998	3	46	0.00367043	7.34781e-18	4.58465e-14	1.86692e-13	51	60	71.1111	-0.23736
205883_at	zinc finger and BTB domain containing 16	ZBTB16	78.01	77.8	24.0022	10	181.62	175.6	74.2962	50	-1.038	-2.05338	1	53	0.000381459	4.01647e-31	1.83533e-25	2.34806e-21	46	86.6667	60	-0.55014
205890_s_at	gamma-aminobutyric acid (GABA) B receptor, 1 /// ubiquitin D	GABBR1 /// UBD	463.56	399.2	295.574	100	32.53	28.8	23.6938	0	4.027	16.3023	97	0	9.87672e-07	2.01652e-54	5.36354e-44	1.76857e-36	3	26.6667	100	3.90619
205898_at	chemokine (C-X3-C motif) receptor 1	CX3CR1	161.64	117.45	141.71	80	380.27	324.7	160.573	100	-1.308	-2.47598	4	70	0.00122217	5.4487e-21	1.40505e-13	4.3351e-19	26	60	55.5556	-0.9156
205913_at	perilipin 1	PLIN1	19.91	12.6	15.0161	0	421.82	294.9	366.332	40	-4.147	-17.7162	0	81	1.60332e-05	7.628e-38	3.42501e-36	1.47315e-26	19	88.8889	15.5556	-3.35907
205931_s_at	cAMP responsive element binding protein 5 /// uncharacterized LOC401317	CREB5 /// LOC401317	130.33	92.35	72.4459	100	246.35	207.15	104.078	100	-0.883	-1.84421	9	55	0.00325641	3.28297e-13	7.63259e-10	1.75178e-10	36	46.6667	42.2222	-0.48565
205933_at	SET binding protein 1	SETBP1	108.97	101.25	28.3576	90	172.52	169.1	30.9112	100	-0.644	-1.56266	1	59	0.000338956	4.99406e-20	2.11356e-13	4.64706e-17	40	68.8889	80	-0.37996
205945_at	interleukin 6 receptor	IL6R	118.56	122.95	25.2819	100	100.68	103.2	38.5599	100	0.534	1.44794	42	2	1.80682	8.59842e-14	1.00821e-12	4.41658e-09	56	82.2222	80	0.22428
205961_s_at	PC4 and SFRS1 interacting protein 1	PSIP1	97.53	86.6	23.9981	100	149.41	156.15	44.4578	100	-0.504	-1.41814	4	42	0.00611109	1.31613e-13	1.24842e-10	8.07506e-10	54	68.8889	73.3333	-0.21168
205991_s_at	paired related homeobox 1	PRRX1	271.88	269.75	109.711	100	396.84	383.65	123.578	100	-0.608	-1.52414	11	61	0.027298	2.30992e-08	4.23885e-06	7.68013e-07	28	31.1111	35.5556	-0.37088
205992_s_at	interleukin 15	IL15	161.92	165.55	46.5427	100	98.36	84.9	31.317	100	0.695	1.61888	58	0	0.00391874	1.49228e-30	3.40755e-22	4.81275e-28	42	68.8889	100	0.4031
205997_at	ADAM metallopeptidase domain 28	ADAM28	100.22	85.3	76.7536	40	15.5	7.45	17.6667	0	2.43	5.38893	43	0	0.00119174	6.00666e-21	5.96395e-16	1.73142e-17	57	51.1111	80	1.0449
206002_at	G protein-coupled receptor 64	GPR64	181.7	194	84.7059	100	524.53	440.6	212.036	100	-1.491	-2.81084	0	86	0.000134808	5.81537e-26	4.62263e-19	3.63701e-21	14	42.2222	37.7778	-1.28226
206007_at	proteoglycan 4	PRG4	2355.19	2446.6	1016.02	100	3718.44	3580.65	1077.53	100	-0.832	-1.78015	2	61	0.0319676	5.84847e-10	5.26682e-06	1.00202e-10	37	31.1111	46.6667	-0.50752
206011_at	caspase 1, apoptosis-related cysteine peptidase	CASP1	177.16	180.6	38.1806	70	125.31	134.8	19.1856	40	0.51	1.42405	41	0	0.00236993	6.99594e-19	1.56832e-13	7.78964e-16	59	71.1111	84.4444	0.2091
206020_at	suppressor of cytokine signaling 6	SOCS6	54.25	46.6	22.2461	100	89.4	94.5	33.758	100	-0.663	-1.58337	2	52	0.0234978	4.02301e-11	9.44111e-10	1.79035e-07	46	73.3333	48.8889	-0.34476
206025_s_at	tumor necrosis factor, alpha-induced protein 6	TNFAIP6	2285.43	1906.25	1442.19	100	877.05	871.85	378.423	100	1.13	2.18859	66	16	0.0191076	1.96845e-10	1.1727e-06	3.57521e-10	18	15.5556	37.7778	0.7458
206026_s_at	tumor necrosis factor, alpha-induced protein 6	TNFAIP6	1804.17	2030.85	863.17	100	868.99	852.5	368.162	100	1.028	2.0392	71	15	0.0284189	1.81831e-11	4.92643e-07	1.10043e-11	14	26.6667	51.1111	0.72988
206036_s_at	v-rel avian reticuloendotheliosis viral oncogene homolog	REL	80.58	78.75	16.4665	100	63.6	65.1	17.8856	80	0.431	1.34817	32	2	0.0526657	2.17618e-10	8.64887e-10	8.36957e-07	66	82.2222	62.2222	0.13792
206042_x_at	small nuclear ribonucleoprotein polypeptide N /// SNRPN upstream reading frame	SNRPN /// SNURF	218.69	218.25	53.7571	100	359.59	356.55	56.2873	100	-0.569	-1.48349	1	59	0.000432513	3.18647e-24	1.90268e-16	2.3361e-22	40	68.8889	75.5556	-0.33571
206070_s_at	EPH receptor A3	EPHA3	146.38	106.25	113.007	100	378.34	382.05	107.426	100	-1.684	-3.21318	6	81	0.000331681	1.33622e-25	5.47553e-15	4.1431e-27	13	53.3333	51.1111	-1.36404
206074_s_at	high mobility group AT-hook 1	HMGA1	132.2	147.7	65.4195	40	54.35	51.2	32.4576	10	1.014	2.0195	44	0	0.0174611	9.54011e-10	1.21965e-07	4.45596e-07	56	62.2222	93.3333	0.44616
206082_at	HLA complex P5 (non-protein coding)	HCP5	102.4	93.35	45.3858	40	37.97	35.85	22.9678	0	1.551	2.9302	62	0	0.000520526	2.48326e-25	1.96077e-24	2.90342e-15	38	68.8889	100	0.96162
206093_x_at	tenascin XA (pseudogene) /// tenascin XB	TNXA /// TNXB	949.97	973.3	284.606	100	1852.12	1837.25	648.716	100	-0.952	-1.93455	2	77	0.00188129	5.59109e-22	4.48249e-17	9.88571e-17	21	48.8889	55.5556	-0.73304
206115_at	early growth response 3	EGR3	83.86	75.8	18.4987	90	122.91	109.8	29.9651	100	-0.852	-1.805	0	64	0.00228109	1.68874e-27	1.94338e-25	9.58236e-18	36	84.4444	62.2222	-0.54528
206134_at	ADAM-like, decysin 1	ADAMDEC1	401.81	305.8	260.918	100	36.76	35.95	14.5353	100	2.965	7.80825	100	0	4.71423e-08	1.40869e-60	4.0174e-43	3.61942e-57	0	37.7778	75.5556	2.965
206150_at	CD27 molecule	CD27	287.23	282.25	128.398	100	72.36	56.15	41.3883	40	1.753	3.37059	77	0	9.93007e-06	1.03964e-37	5.11589e-29	7.23822e-26	23	53.3333	82.2222	1.34981
206163_at	mab-21-like 1 (C. elegans) /// microRNA 548f-5	MAB21L1 /// MIR548F5	40.28	37.3	19.8191	10	70.94	68.3	19.3452	90	-0.988	-1.98343	0	82	0.00882654	1.37947e-18	1.45698e-11	3.87323e-18	18	80	66.6667	-0.81016
206171_at	adenosine A3 receptor	ADORA3	174.44	158.95	66.3508	100	356.26	380.55	140.611	100	-0.925	-1.89868	4	57	0.00172439	1.31301e-17	4.1149e-15	2.08596e-12	39	60	46.6667	-0.52725
206181_at	signaling lymphocytic activation molecule family member 1	SLAMF1	116.14	111	23.0927	100	50.71	46.55	18.4285	100	1.176	2.25949	66	0	3.516e-06	2.80647e-38	2.16891e-35	3.291e-29	34	75.5556	82.2222	0.77616
206211_at	selectin E	SELE	115.1	106.45	58.5728	90	38.05	35.6	28.9904	50	1.277	2.42335	65	3	0.00111659	4.97449e-17	1.64254e-13	2.27947e-12	32	35.5556	64.4444	0.83005
206227_at	cartilage intermediate layer protein, nucleotide pyrophosphohydrolase	CILP	318.12	179.2	324.768	70	509.65	322.45	417.134	100	-0.657	-1.5768	16	59	0.112128	0.000109786	0.000982091	0.00098319	25	42.2222	31.1111	-0.38763
206243_at	TIMP metallopeptidase inhibitor 4	TIMP4	68.9	56.55	38.3861	50	147.46	130.1	75.9534	80	-1.091	-2.13022	3	45	0.0102318	3.25063e-13	5.59546e-08	1.81966e-13	52	64.4444	60	-0.49095
206247_at	MHC class I polypeptide-related sequence B	MICB	185.57	184.85	33.6756	100	88.98	85.8	20.8626	100	1.13	2.18859	85	0	5.88762e-07	6.90584e-49	3.15295e-44	2.39856e-32	15	86.6667	80	0.9605
206315_at	cytokine receptor-like factor 1	CRLF1	142.16	125.05	82.6949	80	713.55	509.4	450.815	100	-2.429	-5.3852	2	91	0.000236465	5.27359e-26	3.81732e-18	6.55981e-21	7	33.3333	20	-2.21039
206336_at	chemokine (C-X-C motif) ligand 6	CXCL6	270.5	164.15	233.344	100	60.64	50.5	30.3266	80	1.794	3.46775	73	7	0.00386363	6.32729e-16	1.37502e-09	1.67274e-16	20	13.3333	55.5556	1.30962
206337_at	chemokine (C-C motif) receptor 7	CCR7	144.98	113.2	82.3206	80	58.36	53.2	22.809	30	1.197	2.29262	72	1	0.00174888	1.25972e-23	2.58692e-15	8.52176e-22	27	31.1111	80	0.86184
206373_at	Zic family member 1	ZIC1	306.14	136.3	497.377	60	1402.1	1330.75	506.977	100	-3.199	-9.18322	4	90	0.00179511	2.32695e-22	6.55058e-13	1.50653e-24	6	22.2222	42.2222	-2.8791
206385_s_at	ankyrin 3, node of Ranvier (ankyrin G)	ANK3	173.76	143.35	135.538	100	521.42	502.7	180.939	100	-1.923	-3.79211	4	88	0.000364982	7.98055e-27	4.81158e-16	2.78212e-27	8	22.2222	35.5556	-1.69224
206398_s_at	CD19 molecule	CD19	95.43	89.75	38.3519	30	44.31	41.6	11.7146	0	0.885	1.84676	35	0	9.07736e-05	1.22619e-26	2.91574e-23	5.50167e-18	65	82.2222	100	0.30975
206407_s_at	chemokine (C-C motif) ligand 13	CCL13	461.81	390.8	282.532	80	80.31	72.3	35.925	10	2.145	4.42292	85	1	0.000100798	2.60127e-39	3.4409e-25	9.85307e-35	14	26.6667	73.3333	1.82325
206414_s_at	ArfGAP with SH3 domain, ankyrin repeat and PH domain 2	ASAP2	279.27	237.65	96.7411	100	453.12	449.75	85.004	100	-0.686	-1.60882	1	72	0.000374013	4.51467e-28	8.40455e-18	4.14874e-27	27	73.3333	86.6667	-0.49392
206420_at	immunoglobulin superfamily, member 6	IGSF6	163.04	166	47.7209	100	108.73	97.95	42.2575	100	0.761	1.69466	47	3	0.0176442	2.35543e-13	1.34538e-12	1.25483e-08	50	62.2222	60	0.35767
206439_at	epiphycan	EPYC	49.2	24.25	64.4709	30	131.42	88	119.106	100	-1.897	-3.72438	8	82	0.00550518	1.5291e-15	6.90167e-11	1.45261e-13	10	48.8889	24.4444	-1.55554
206453_s_at	NDRG family member 2	NDRG2	205.68	185.15	119.548	20	386.19	344.35	81.988	100	-0.855	-1.80876	4	58	0.000728919	4.20554e-25	2.60142e-16	7.08198e-24	38	68.8889	86.6667	-0.4959
206478_at	KIAA0125	KIAA0125	133.7	112.55	63.7159	100	68.13	66.15	24.0103	60	0.89	1.85318	58	0	0.00199683	6.07502e-21	3.11781e-16	4.09187e-15	42	57.7778	84.4444	0.5162
206480_at	leukotriene C4 synthase	LTC4S	13.44	8.25	9.73203	0	101.22	98.2	27.0269	40	-2.819	-7.05673	0	44	8.70004e-07	5.53867e-54	2.71159e-35	5.1209e-52	56	86.6667	88.8889	-1.24036
206513_at	absent in melanoma 2	AIM2	276.53	251.9	117.013	100	64	64.8	18.8569	30	1.759	3.38463	78	0	2.40835e-07	8.36284e-46	1.03413e-32	2.0506e-43	22	64.4444	97.7778	1.37202
206544_x_at	SWI/SNF related, matrix associated, actin dependent regulator of chromatin, subfamily a, member 2	SMARCA2	151.1	146.2	51.7409	100	202.89	208.35	29.8803	100	-0.609	-1.5252	1	62	0.0175433	2.1164e-21	5.86188e-13	3.21351e-21	37	62.2222	80	-0.37758
206552_s_at	tachykinin, precursor 1	TAC1	51.48	13.5	79.3607	30	126.84	45.55	133.07	90	-2.035	-4.09823	12	71	0.0337516	4.03563e-10	2.93759e-07	1.52409e-08	17	53.3333	24.4444	-1.44485
206574_s_at	protein tyrosine phosphatase type IVA, member 3	PTP4A3	113.62	114.15	65.3051	70	30.93	28.25	16.0441	0	1.506	2.84021	72	1	0.00151479	1.60612e-16	6.35999e-11	1.36e-14	27	33.3333	88.8889	1.08432
206580_s_at	EGF containing fibulin-like extracellular matrix protein 2	EFEMP2	373.05	386.55	70.4636	100	527.55	499.4	106.441	100	-0.446	-1.36226	0	44	0.0013603	2.07114e-24	5.98129e-18	2.93647e-18	56	88.8889	86.6667	-0.19624
206584_at	lymphocyte antigen 96	LY96	663.93	715.85	156.758	100	391.87	364.9	109.113	100	0.672	1.59328	72	3	0.00058035	1.74758e-17	6.90544e-13	5.84594e-14	25	53.3333	57.7778	0.48384
206634_at	SIX homeobox 3	SIX3	61.13	51.8	35.2658	10	123.92	116.05	42.9236	70	-1.052	-2.0734	0	38	0.0122182	8.75485e-10	9.56714e-06	1.9386e-11	62	77.7778	84.4444	-0.39976
206641_at	tumor necrosis factor receptor superfamily, member 17	TNFRSF17	131.11	132.05	57.6969	60	8.14	3.8	9.25788	0	4.041	16.4612	97	0	2.64453e-07	4.81368e-64	1.64481e-59	1.25922e-48	3	28.8889	91.1111	3.91977
206666_at	granzyme K (granzyme 3; tryptase II)	GZMK	203.55	184.6	97.8154	100	76.99	79.3	25.6114	10	1.481	2.79142	75	0	0.000523518	1.4692e-29	1.07189e-19	5.13333e-25	25	37.7778	88.8889	1.11075
206668_s_at	secretory carrier membrane protein 1	SCAMP1	49.53	45.3	16.9088	90	77.72	77.05	23.4696	100	-0.49	-1.40444	0	34	0.0106005	5.27546e-09	1.09491e-06	4.0866e-07	66	71.1111	75.5556	-0.1666
206682_at	C-type lectin domain family 10, member A	CLEC10A	167.24	158.55	61.219	90	64.3	56.15	19.4027	40	1.201	2.29899	74	0	1.57007e-05	5.11942e-33	8.45213e-25	5.13092e-30	26	55.5556	86.6667	0.88874
206687_s_at	protein tyrosine phosphatase, non-receptor type 6	PTPN6	301.81	294.15	55.9152	100	205.67	204.65	37.235	100	0.553	1.46713	49	1	0.00033563	4.6291e-22	1.45439e-17	1.97277e-16	50	73.3333	71.1111	0.27097
206693_at	interleukin 7	IL7	56.37	59.25	21.9932	100	24.3	25.15	14.9636	70	1.226	2.33918	55	0	0.00430357	2.44082e-14	3.87621e-13	8.97724e-10	45	53.3333	84.4444	0.6743
206701_x_at	endothelin receptor type B	EDNRB	70.65	62.75	31.4673	0	113.56	100	57.3877	40	-0.672	-1.59328	0	33	0.0424353	8.14798e-11	6.29236e-08	1.12236e-08	67	93.3333	66.6667	-0.22176
206726_at	hematopoietic prostaglandin D synthase	HPGDS	113	102.9	44.2447	90	272.24	272	74.7676	100	-1.361	-2.56863	0	81	2.5109e-05	2.15607e-36	4.63894e-25	3.26469e-32	19	48.8889	55.5556	-1.10241
206765_at	potassium inwardly-rectifying channel, subfamily J, member 2	KCNJ2	153.84	165.3	58.1541	60	89.49	85.9	19.0871	10	0.638	1.55617	50	0	0.0132047	2.13541e-12	5.51173e-07	1.8785e-14	50	42.2222	97.7778	0.319
206805_at	sema domain, immunoglobulin domain (Ig), short basic domain, secreted, (semaphorin) 3A	SEMA3A	75.3	62.45	29.7355	90	180.39	151.95	79.4612	100	-1.015	-2.0209	2	71	0.000175453	2.03304e-21	1.43202e-17	8.90177e-16	27	57.7778	51.1111	-0.72065
206932_at	cholesterol 25-hydroxylase	CH25H	130.85	108.85	110.205	90	48.25	44.35	30.5611	20	1.482	2.79336	66	3	0.00889011	9.2942e-16	1.8432e-10	5.59197e-14	31	51.1111	73.3333	0.97812
206941_x_at	sema domain, immunoglobulin domain (Ig), short basic domain, secreted, (semaphorin) 3E	SEMA3E	46.82	28.7	47.9243	10	133.49	133.35	25.3885	80	-2.3	-4.92458	0	78	0.00511986	3.05224e-21	8.98181e-12	8.39802e-24	22	66.6667	51.1111	-1.794
206958_s_at	UPF3 regulator of nonsense transcripts homolog A (yeast)	UPF3A	138.94	124.8	36.5717	100	188.15	173.6	46.9007	100	-0.379	-1.30044	2	38	0.0168493	9.65635e-11	5.01013e-08	2.05987e-08	60	66.6667	62.2222	-0.14402
206976_s_at	heat shock 105kDa/110kDa protein 1	HSPH1	360.3	329.95	86.2188	100	242.45	246.15	45.6523	100	0.41	1.32869	49	0	0.00145734	1.39957e-21	2.20211e-17	2.76466e-16	51	93.3333	86.6667	0.2009
206978_at	chemokine (C-C motif) receptor 2	CCR2	168.25	169.8	31.8467	100	87.54	87	21.0219	70	0.872	1.8302	63	0	7.46176e-06	5.21674e-36	2.92171e-30	5.81507e-26	37	84.4444	91.1111	0.54936
206991_s_at	chemokine (C-C motif) receptor 5 (gene/pseudogene)	CCR5	231.45	221.1	62.1988	60	99.22	113.15	40.5582	10	1.523	2.87388	53	0	0.000471828	4.16609e-29	5.18517e-26	7.10402e-21	47	80	100	0.80719
207010_at	gamma-aminobutyric acid (GABA) A receptor, beta 1	GABRB1	78.18	64.75	53.5538	70	170.82	140.05	89.4181	100	-1.218	-2.32624	5	73	0.00409171	6.58831e-17	3.20905e-11	7.57554e-15	22	44.4444	37.7778	-0.88914
207040_s_at	suppression of tumorigenicity 13 (colon carcinoma) (Hsp70 interacting protein)	ST13	839.95	802.3	142.73	100	1273.8	1193.95	321.598	100	-0.407	-1.32593	0	44	0.00119835	8.01425e-19	5.74073e-14	3.75547e-15	56	75.5556	82.2222	-0.17908
207057_at	solute carrier family 16 (monocarboxylate transporter), member 7	SLC16A7	126.35	140.4	44.461	100	59.32	57.45	33.6882	60	0.87	1.82766	45	3	0.00734257	3.20114e-10	6.9475e-11	3.12317e-06	52	62.2222	46.6667	0.3915
207104_x_at	leukocyte immunoglobulin-like receptor, subfamily B (with TM and ITIM domains), member 1	LILRB1	241.91	251.45	75.4686	90	101.31	83.6	71.3942	20	1.122	2.17648	55	3	0.000944394	4.71415e-16	4.63763e-14	4.14799e-11	42	71.1111	62.2222	0.6171
207134_x_at	tryptase beta 2 (gene/pseudogene)	TPSB2	230.93	166.35	124.434	90	836.55	718.65	480.596	100	-1.632	-3.09942	1	82	0.000177765	3.1721e-24	1.34085e-19	2.84907e-17	17	33.3333	33.3333	-1.33824
207135_at	5-hydroxytryptamine (serotonin) receptor 2A, G protein-coupled	HTR2A	96.51	100.1	29.6429	100	149.37	136	53.0961	100	-0.557	-1.47121	3	43	0.0107208	5.685e-13	4.29771e-11	5.72616e-09	54	82.2222	55.5556	-0.23951
207168_s_at	H2A histone family, member Y	H2AFY	1266.85	1249.3	172.083	100	940.26	891.65	232.072	100	0.464	1.37936	52	0	0.00289538	2.25037e-21	4.42196e-21	4.8873e-13	48	77.7778	73.3333	0.24128
207174_at	glypican 5	GPC5	8.39	6.55	5.3065	0	42.15	36.2	24.1255	40	-2.184	-4.54412	1	56	6.80331e-05	2.27951e-27	1.52935e-20	2.35222e-22	43	88.8889	53.3333	-1.22304
207175_at	adiponectin, C1Q and collagen domain containing	ADIPOQ	37.93	26.4	34.8516	60	328.56	198.85	258.284	100	-3.233	-9.40221	1	66	0.000424731	1.34162e-24	1.10597e-17	9.84599e-20	33	64.4444	28.8889	-2.13378
207191_s_at	immunoglobulin superfamily containing leucine-rich repeat	ISLR	856.28	873.9	270.564	100	1423.87	1345.25	250.769	100	-0.707	-1.63241	0	70	0.000743951	1.37301e-24	1.06764e-15	6.73927e-24	30	44.4444	77.7778	-0.4949
207196_s_at	TNFAIP3 interacting protein 1	TNIP1	290.56	280.9	88.4755	100	172.62	168.2	25.1996	100	0.572	1.48658	45	0	0.00133016	5.31538e-18	2.94345e-12	3.83208e-16	55	80	93.3333	0.2574
207238_s_at	protein tyrosine phosphatase, receptor type, C	PTPRC	517.17	458.85	289.283	90	214.42	188.15	81.1967	60	1.095	2.13613	74	1	0.00118909	5.32844e-17	1.07045e-11	6.03627e-15	25	40	42.2222	0.8103
207265_s_at	KDEL (Lys-Asp-Glu-Leu) endoplasmic reticulum protein retention receptor 3	KDELR3	456.24	430.35	108.52	100	632.99	612.7	86.9576	100	-0.447	-1.3632	1	39	0.0016848	2.45858e-21	1.23775e-14	1.94943e-18	60	82.2222	86.6667	-0.17433
207277_at	CD209 molecule	CD209	215.12	212.2	58.9729	100	146.56	148.4	32.7748	90	0.601	1.51677	47	1	0.0102389	9.70979e-14	1.10949e-08	8.08365e-14	52	53.3333	77.7778	0.28247
207326_at	betacellulin	BTC	6.31	2.25	6.01123	0	59.3	60.65	29.4566	80	-3.346	-10.1683	0	68	2.0375e-05	4.14228e-40	9.78051e-27	8.57315e-40	32	86.6667	84.4444	-2.27528
207332_s_at	transferrin receptor	TFRC	607.43	578.2	298.791	100	165.86	157.9	66.1262	90	1.778	3.4295	87	0	7.24945e-05	5.36639e-35	1.75553e-22	7.58039e-32	13	31.1111	57.7778	1.54686
207336_at	SRY (sex determining region Y)-box 5	SOX5	71.88	51.5	74.5447	40	154.63	147.7	113.49	70	-1.618	-3.06949	16	56	0.0681898	1.53795e-07	1.64487e-05	2.3503e-06	28	37.7778	33.3333	-0.90608
207339_s_at	lymphotoxin beta (TNF superfamily, member 3)	LTB	216.59	136.15	186.994	100	71.22	64.15	34.5357	60	1.227	2.3408	56	3	0.00674486	6.63556e-14	5.49726e-10	5.5548e-11	41	40	53.3333	0.68712
207351_s_at	SH2 domain containing 2A	SH2D2A	116.69	113.7	28.2853	40	83.59	85.65	30.4692	10	0.643	1.56157	32	0	0.0247197	4.37447e-11	1.14588e-12	1.79307e-06	68	100	86.6667	0.20576
207357_s_at	polypeptide N-acetylgalactosaminyltransferase 10	GALNT10	77.11	72.05	27.7189	30	193.12	177.95	79.19	90	-1.321	-2.49839	0	74	0.00066886	3.17054e-23	6.03261e-19	5.14587e-17	26	86.6667	44.4444	-0.97754
207375_s_at	interleukin 15 receptor, alpha	IL15RA	180.38	172.75	61.4778	50	28.45	23.65	15.7912	0	2.607	6.09235	41	0	3.81694e-08	3.41072e-57	2.88749e-54	1.1469e-44	59	88.8889	95.5556	1.06887
207414_s_at	uncharacterized LOC100507472 /// proprotein convertase subtilisin/kexin type 6	LOC100507472 /// PCSK6	226.37	206.7	108.837	90	605.25	613	159.776	100	-1.38	-2.60268	1	91	2.04372e-05	4.64522e-33	1.63251e-22	2.93227e-26	8	48.8889	51.1111	-1.2558
207447_s_at	mannosyl (alpha-1,3-)-glycoprotein beta-1,4-N-acetylglucosaminyltransferase, isozyme C (putative)	MGAT4C	13.36	11.8	7.40746	50	55.14	52.3	23.309	90	-1.901	-3.73472	0	66	2.73571e-06	3.66014e-32	5.82579e-27	3.79426e-22	34	84.4444	40	-1.25466
207480_s_at	Meis homeobox 2	MEIS2	72.1	73.3	20.4933	100	109.53	100.4	24.351	100	-0.565	-1.47939	0	43	0.00231165	1.81568e-17	3.86212e-11	2.07508e-15	57	91.1111	82.2222	-0.24295
207496_at	membrane-spanning 4-domains, subfamily A, member 2	MS4A2	25.83	13.25	21.9938	0	83.3	77.3	39.3461	50	-2.12	-4.34694	0	68	0.00106533	1.24337e-24	3.13061e-14	8.42922e-24	32	95.5556	62.2222	-1.4416
207497_s_at	membrane-spanning 4-domains, subfamily A, member 2	MS4A2	50.17	51.2	11.0627	10	94.3	89.95	34.4262	50	-0.735	-1.6644	0	38	0.000952478	1.36271e-21	3.35709e-22	7.06726e-13	62	100	57.7778	-0.2793
207540_s_at	spleen tyrosine kinase	SYK	245	242.85	72.5569	100	123.74	108.05	53.6899	50	1.261	2.39662	71	0	0.00106455	7.53687e-35	1.53009e-31	3.9171e-22	29	82.2222	77.7778	0.89531
207551_s_at	male-specific lethal 3 homolog (Drosophila)	MSL3	325.56	320.3	54.1761	100	208.6	202.2	30.4811	100	0.464	1.37936	36	0	1.08381e-05	5.68954e-31	1.82986e-25	5.71991e-22	64	88.8889	88.8889	0.16704
207571_x_at	thymocyte selection associated family member 2	THEMIS2	347.34	356.15	83.781	100	189.94	192.3	49.7484	100	0.891	1.85446	72	0	0.000101649	7.65783e-33	6.2273e-28	3.68175e-24	28	68.8889	73.3333	0.64152
207606_s_at	Rho GTPase activating protein 12	ARHGAP12	78.38	80.35	15.1393	90	130.19	140.05	35.0492	100	-0.533	-1.44693	0	46	0.000682699	4.45269e-19	1.82453e-14	3.36384e-14	54	88.8889	86.6667	-0.24518
207610_s_at	egf-like module containing, mucin-like, hormone receptor-like 2	EMR2	89	74.1	48.8808	100	36.51	34.05	10.9147	0	1.098	2.14058	55	0	0.000123584	1.28957e-25	1.44012e-17	1.11955e-21	45	73.3333	100	0.6039
207655_s_at	B-cell linker	BLNK	285.1	262.35	84.345	100	175.43	165.65	50.58	100	0.696	1.62001	68	3	0.00189797	9.96166e-21	1.07623e-15	4.38399e-16	29	57.7778	66.6667	0.47328
207677_s_at	neutrophil cytosolic factor 4, 40kDa	NCF4	202.01	188	56.7633	100	116.13	117.2	40.1322	100	0.639	1.55725	52	2	0.0028705	1.9954e-17	1.07624e-13	5.14298e-13	46	57.7778	71.1111	0.33228
207697_x_at	leukocyte immunoglobulin-like receptor, subfamily B (with TM and ITIM domains), member 2	LILRB2	362.21	348.9	99.9499	100	184.17	162.25	66.0622	80	0.768	1.70291	55	0	0.000184138	1.27428e-29	7.69009e-26	6.80147e-22	45	71.1111	80	0.4224
207700_s_at	nuclear receptor coactivator 3	NCOA3	219.46	188.7	78.5401	100	143.14	145.8	37.2678	100	0.504	1.41814	48	2	0.0155919	1.61887e-10	3.2805e-07	2.69225e-09	50	46.6667	60	0.24192
207734_at	lymphocyte transmembrane adaptor 1	LAX1	159.57	165.15	41.1731	100	83.69	82.3	24.5233	100	0.914	1.88426	59	0	9.14032e-05	4.14386e-34	6.29898e-25	1.59749e-27	41	53.3333	77.7778	0.53926
207741_x_at	tryptase alpha/beta 1	TPSAB1	197.65	163.8	87.8218	50	577.1	508.65	318.506	100	-1.353	-2.55443	2	80	0.000758594	4.38854e-23	3.46954e-18	1.55794e-16	18	40	35.5556	-1.0824
207761_s_at	methyltransferase like 7A	METTL7A	1267.88	1149.35	313.515	100	1877.36	1897	279.816	100	-0.585	-1.50004	3	60	0.000744832	4.86345e-17	2.59288e-11	8.2227e-15	37	48.8889	80	-0.351
207788_s_at	sorbin and SH3 domain containing 3	SORBS3	53.14	57.65	28.9425	70	101.58	108.1	26.136	100	-0.827	-1.77399	0	34	0.00452485	3.91536e-19	1.66821e-13	1.6035e-18	66	73.3333	97.7778	-0.28118
207808_s_at	protein S (alpha)	PROS1	415.53	377.4	173.78	100	792.12	826.95	130.101	100	-0.921	-1.89343	1	82	7.82787e-05	4.47937e-33	1.3171e-20	1.97005e-32	17	73.3333	77.7778	-0.75522
207826_s_at	inhibitor of DNA binding 3, dominant negative helix-loop-helix protein	ID3	272.7	258.05	121.157	50	393.96	393.5	88.6115	90	-0.53	-1.44393	1	52	0.0141544	2.63756e-19	2.21706e-12	1.07883e-17	47	64.4444	80	-0.2756
207850_at	chemokine (C-X-C motif) ligand 3	CXCL3	85.96	59.75	87.8631	70	17.04	19.65	9.62499	0	1.853	3.61251	65	1	0.0145309	2.56338e-11	6.59627e-08	1.93473e-09	34	26.6667	88.8889	1.20445
207857_at	leukocyte immunoglobulin-like receptor, subfamily A (with TM domain), member 2	LILRA2	45.9	45.5	23.5545	70	103.55	99.55	31.5078	100	-1.236	-2.35545	0	68	0.00134921	8.68894e-18	8.32272e-12	8.612e-16	32	46.6667	46.6667	-0.84048
207949_s_at	islet cell autoantigen 1, 69kDa	ICA1	62.28	59.2	31.5369	20	107.65	106.85	33.6633	30	-1.061	-2.08638	0	41	0.00788729	4.03293e-17	7.50452e-10	1.67855e-18	59	86.6667	91.1111	-0.43501
207988_s_at	actin related protein 2/3 complex, subunit 2, 34kDa	ARPC2	972.62	914.5	203.728	100	676.07	623.95	146.239	100	0.423	1.34071	42	0	0.0017263	8.87232e-21	1.95887e-13	5.99856e-19	58	75.5556	97.7778	0.17766
207992_s_at	adenosine monophosphate deaminase 3	AMPD3	210.21	235.7	64.9704	100	126.41	121.35	31.7789	90	0.645	1.56374	46	1	0.00253865	6.05166e-22	2.39117e-18	5.12713e-16	53	93.3333	82.2222	0.2967
208016_s_at	angiotensin II receptor, type 1	AGTR1	52.25	53.65	16.2278	20	101.04	100.95	31.0564	90	-0.95	-1.93187	0	58	0.000532594	4.17118e-27	4.40058e-19	1.4324e-23	42	82.2222	75.5556	-0.551
208070_s_at	REV3-like, polymerase (DNA directed), zeta, catalytic subunit	REV3L	255.71	244.05	48.0139	100	270.58	286	57.8715	100	-0.441	-1.35754	1	46	0.438526	3.22353e-15	1.84434e-09	2.20097e-14	53	66.6667	88.8889	-0.20286
208073_x_at	tetratricopeptide repeat domain 3 /// tetratricopeptide repeat domain 3 pseudogene 1	TTC3 /// TTC3P1	938.37	911.85	225.825	100	1268.09	1167.05	206.756	100	-0.484	-1.39862	1	62	0.0031841	2.07369e-18	1.28273e-12	2.93933e-16	37	66.6667	75.5556	-0.30008
208078_s_at	salt-inducible kinase 1	SIK1	288.06	232.45	193.991	70	73.69	58.9	30.8072	0	1.43	2.69447	86	0	0.000219418	1.30699e-33	3.86332e-22	6.72362e-29	14	44.4444	95.5556	1.2298
208091_s_at	vesicular, overexpressed in cancer, prosurvival protein 1	VOPP1	1202.59	1124.1	254.33	100	627.08	606.85	94.557	100	0.836	1.78509	95	0	1.95976e-06	2.0421e-54	8.08728e-36	4.025e-49	5	64.4444	100	0.7942
208095_s_at	signal recognition particle 72kDa	SRP72	423.58	454.15	100.348	100	308.86	269.9	104.298	100	0.461	1.3765	51	8	0.0294581	4.59701e-09	1.47546e-08	6.55747e-06	41	55.5556	46.6667	0.23511
208161_s_at	ATP-binding cassette, sub-family C (CFTR/MRP), member 3	ABCC3	170.98	160.4	47.0737	90	272.14	292.5	95.9143	90	-0.508	-1.42208	5	42	0.050758	6.17295e-10	9.38736e-08	1.54718e-07	53	55.5556	71.1111	-0.21336
208216_at	distal-less homeobox 4	DLX4	144.53	166.5	52.6995	100	224.5	224.2	60.3601	100	-0.703	-1.62789	0	48	0.0256464	7.96661e-11	1.13629e-06	7.13027e-11	52	60	55.5556	-0.33744
208248_x_at	amyloid beta (A4) precursor-like protein 2	APLP2	1853.28	1839.55	283.169	100	3331.68	3404.95	625.404	100	-0.661	-1.58118	0	71	1.66063e-06	3.89783e-39	9.37086e-32	1.7957e-28	29	71.1111	73.3333	-0.46931
208296_x_at	tumor necrosis factor, alpha-induced protein 8	TNFAIP8	517.37	454.65	136.052	100	228.08	235.4	42.7904	100	0.992	1.98894	88	0	6.20443e-07	2.96939e-50	1.14422e-37	1.20753e-42	12	57.7778	82.2222	0.87296
208336_s_at	trans-2,3-enoyl-CoA reductase	TECR	227.17	205.35	63.1367	60	294.44	291.5	67.4588	80	-0.36	-1.28343	5	42	0.0327495	4.2671e-09	9.94492e-06	5.63785e-09	53	51.1111	77.7778	-0.1512
208350_at	casein alpha s1	CSN1S1	254.6	166.75	289.072	60	1591.37	1110.4	1518.09	90	-3.147	-8.85812	11	80	0.00603478	7.44291e-16	4.18195e-11	3.94542e-13	9	20	17.7778	-2.5176
208374_s_at	capping protein (actin filament) muscle Z-line, alpha 1	CAPZA1	890.56	986.1	175.895	100	674.61	653.95	141.462	100	0.322	1.25006	34	0	0.0135562	9.75613e-15	1.15244e-10	2.24402e-11	66	91.1111	91.1111	0.10948
208383_s_at	phosphoenolpyruvate carboxykinase 1 (soluble)	PCK1	10.82	1.9	13.5207	10	76.11	77.65	51.6974	70	-3.674	-12.7639	1	72	0.000408647	1.69719e-26	2.28677e-17	1.25036e-24	27	91.1111	35.5556	-2.64528
208396_s_at	phosphodiesterase 1A, calmodulin-dependent	PDE1A	110.7	97.15	41.8008	90	291.64	290.35	68.7888	100	-1.481	-2.79142	0	90	8.5319e-07	8.96653e-43	1.43345e-31	1.06626e-36	10	57.7778	55.5556	-1.3329
208436_s_at	interferon regulatory factor 7	IRF7	155.36	156.3	38.291	80	109.51	106.5	29.6586	80	0.554	1.46815	41	1	0.0185839	8.27121e-16	2.33288e-11	7.90153e-13	58	71.1111	95.5556	0.22714
208438_s_at	FGR proto-oncogene, Src family tyrosine kinase	FGR	300.1	289.65	67.4288	100	152.82	139.8	52.2009	60	0.838	1.78757	77	1	0.000106353	1.28553e-27	5.22867e-25	1.10473e-18	22	77.7778	71.1111	0.64526
208450_at	lectin, galactoside-binding, soluble, 2	LGALS2	77.94	47.45	76.6878	50	8.22	6.05	5.7487	0	2.192	4.56938	57	0	0.000226227	1.81771e-22	3.11092e-15	1.39858e-20	43	40	100	1.24944
208451_s_at	complement component 4A (Rodgers blood group) /// complement component 4B (Chido blood group) /// complement component 4B (Chido blood group), copy 2	C4A /// C4B /// C4B_2	436.8	400.85	245.601	100	1322.41	1308.8	448.506	100	-1.668	-3.17774	3	91	0.000215898	5.59276e-28	3.16189e-19	2.37675e-24	6	24.4444	31.1111	-1.51788
208454_s_at	carboxypeptidase Q	CPQ	255.64	246.75	44.2216	100	389.18	411.15	82.021	100	-0.618	-1.53475	5	64	0.000726578	2.51699e-26	2.16925e-25	3.29849e-16	31	88.8889	71.1111	-0.39552
208463_at	gamma-aminobutyric acid (GABA) A receptor, alpha 4	GABRA4	210.07	234.6	109.567	90	348.75	366.65	76.6976	100	-0.847	-1.79876	6	54	0.013513	1.38071e-11	4.01289e-07	4.90881e-12	40	40	53.3333	-0.45738
208609_s_at	tenascin XA (pseudogene) /// tenascin XB	TNXA /// TNXB	625.82	659.25	259.489	100	1361.24	1321.9	463.417	100	-1.263	-2.39994	4	77	0.000691189	3.80057e-21	6.55666e-14	2.44189e-19	19	28.8889	35.5556	-0.97251
208610_s_at	serine/arginine repetitive matrix 2	SRRM2	435.66	432.95	122.102	100	354.53	333.75	233.356	90	0.514	1.428	51	20	2.14656	0.000214958	6.44859e-05	0.00791804	29	53.3333	26.6667	0.26214
208611_s_at	spectrin, alpha, non-erythrocytic 1	SPTAN1	281.7	237.85	103.654	100	427.58	421.45	99.1371	100	-0.485	-1.39959	3	54	0.00932382	9.35233e-10	3.07512e-06	1.71212e-09	43	40	60	-0.2619
208613_s_at	filamin B, beta	FLNB	70.6	69.55	16.0988	0	124.52	116.2	56.1498	10	-0.732	-1.66094	0	44	0.0249334	4.05143e-13	1.64128e-13	1.88497e-08	56	88.8889	55.5556	-0.32208
208614_s_at	filamin B, beta	FLNB	142.81	140.1	25.5231	90	350.26	317.8	106.897	100	-1.196	-2.29104	0	97	2.5584e-06	4.67739e-51	3.63569e-46	6.81869e-34	3	84.4444	46.6667	-1.16012
208616_s_at	protein tyrosine phosphatase type IVA, member 2	PTP4A2	1347.05	1299.2	283.641	100	1033.39	1018.7	200.856	100	0.334	1.2605	54	0	0.0140593	3.26549e-13	6.58689e-09	1.40477e-11	46	53.3333	77.7778	0.18036
208623_s_at	ezrin	EZR	532.83	508.4	168.542	100	323.58	344.9	67.1598	100	0.674	1.59549	72	1	0.00278409	1.66612e-21	7.07564e-13	1.42436e-21	27	44.4444	88.8889	0.48528
208627_s_at	Y box binding protein 1	YBX1	1326.61	1210.9	368.236	100	1689.6	1677.65	345.71	100	-0.377	-1.29864	6	46	0.0393785	7.82006e-09	6.24997e-06	3.60016e-08	48	46.6667	62.2222	-0.17342
208629_s_at	hydroxyacyl-CoA dehydrogenase/3-ketoacyl-CoA thiolase/enoyl-CoA hydratase (trifunctional protein), alpha subunit	HADHA	246.23	249.3	64.0765	80	320.91	282.95	100.647	90	-0.416	-1.33422	3	31	0.0604923	3.3736e-09	3.40665e-07	2.86831e-07	66	80	75.5556	-0.12896
208636_at	actinin, alpha 1	ACTN1	889.88	899.05	231.062	100	477.1	512.3	124.705	100	0.769	1.70409	67	2	0.000231744	4.8361e-20	2.25291e-15	7.75405e-16	31	55.5556	57.7778	0.51523
208637_x_at	actinin, alpha 1	ACTN1	402.4	444	182.496	100	280.06	277.75	83.8538	100	0.386	1.30677	56	16	1.42491	0.000253944	0.00495695	0.00033259	28	28.8889	44.4444	0.21616
208641_s_at	ras-related C3 botulinum toxin substrate 1 (rho family, small GTP binding protein Rac1)	RAC1	1341.3	1378.25	292.199	100	1010.35	1043	210.297	100	0.349	1.27368	43	0	0.0150987	3.79485e-11	3.80953e-08	7.45314e-09	57	64.4444	77.7778	0.15007
208652_at	protein phosphatase 2, catalytic subunit, alpha isozyme	PPP2CA	515.17	539.1	55.4516	100	394.9	393.7	71.9015	100	0.348	1.27279	44	1	0.00179751	1.88833e-16	6.06966e-13	2.45684e-12	55	82.2222	82.2222	0.15312
208653_s_at	CD164 molecule, sialomucin	CD164	342.65	255.4	246.051	100	489.35	527.3	230.497	100	-0.574	-1.48865	15	55	2.06666	5.88305e-05	0.000615211	0.000579332	30	35.5556	31.1111	-0.3157
208661_s_at	tetratricopeptide repeat domain 3 /// tetratricopeptide repeat domain 3 pseudogene 1	TTC3 /// TTC3P1	299.43	277.3	83.3572	100	380.75	429.55	128.451	100	-0.254	-1.19251	18	55	1.39971	0.0109995	0.00553883	0.0671947	27	62.2222	48.8889	-0.1397
208664_s_at	tetratricopeptide repeat domain 3 /// tetratricopeptide repeat domain 3 pseudogene 1	TTC3 /// TTC3P1	67.28	70.05	26.3049	0	160.97	166.4	40.7482	40	-1.242	-2.36526	0	67	9.56183e-05	1.86541e-27	1.12375e-19	7.04096e-23	33	91.1111	75.5556	-0.83214
208666_s_at	suppression of tumorigenicity 13 (colon carcinoma) (Hsp70 interacting protein)	ST13	186.15	178.4	56.1457	100	270.23	272.35	57.6282	100	-0.495	-1.40932	4	51	0.00677276	2.20559e-12	3.94234e-08	1.60464e-11	45	55.5556	64.4444	-0.25245
208667_s_at	suppression of tumorigenicity 13 (colon carcinoma) (Hsp70 interacting protein)	ST13	510.17	472.25	126.826	100	683.1	693.8	67.7976	100	-0.344	-1.26927	3	35	0.00155753	3.84264e-11	6.47044e-07	2.57125e-11	62	77.7778	93.3333	-0.1204
208668_x_at	high mobility group nucleosomal binding domain 2	HMGN2	1786.3	1759.25	291.229	100	2150.23	2054.2	331.212	100	-0.347	-1.27191	2	41	0.0145596	4.04263e-18	6.21981e-13	2.43356e-14	57	77.7778	77.7778	-0.14227
208670_s_at	EP300 interacting inhibitor of differentiation 1	EID1	145.1	119.8	57.9306	90	252.91	221.05	97.7616	100	-0.617	-1.53368	2	47	0.00195548	2.78685e-16	1.43188e-13	1.0982e-11	51	71.1111	57.7778	-0.28999
208677_s_at	basigin (Ok blood group)	BSG	306.47	303.95	60.5445	100	364.01	353.9	54.6576	100	-0.357	-1.28076	2	41	0.0424445	2.11372e-12	2.39781e-09	7.0832e-10	57	71.1111	57.7778	-0.14637
208679_s_at	actin related protein 2/3 complex, subunit 2, 34kDa	ARPC2	1983.07	1910.45	374.11	100	1604.98	1547.3	338.546	100	0.329	1.25614	43	2	0.0359331	9.72524e-13	6.90523e-09	2.10937e-10	55	60	62.2222	0.14147
208682_s_at	melanoma antigen family D, 2	MAGED2	251.01	238.95	30.8369	100	327.73	336.9	83.8756	100	-0.418	-1.33607	0	59	0.0263872	8.33941e-26	1.56824e-22	3.46704e-18	41	88.8889	73.3333	-0.24662
208683_at	calpain 2, (m/II) large subunit	CAPN2	1734.83	1789.15	333.672	100	2295.01	2166.9	385.616	100	-0.394	-1.31403	0	46	0.00353265	1.28888e-15	1.23708e-12	1.54502e-11	54	73.3333	77.7778	-0.18124
208690_s_at	PDZ and LIM domain 1	PDLIM1	1401.22	1263.75	393.496	100	860.37	854.35	249.477	100	0.692	1.61552	57	1	0.00190851	5.13746e-20	3.16195e-16	3.92525e-14	42	68.8889	64.4444	0.39444
208691_at	transferrin receptor	TFRC	1075.06	973.2	409.033	100	158.09	136.85	68.5526	90	2.633	6.20315	98	0	9.01321e-08	5.43076e-55	1.01622e-44	1.81633e-42	2	40	31.1111	2.58034
208697_s_at	eukaryotic translation initiation factor 3, subunit E	EIF3E	1529.98	1646.35	403.859	100	2071.09	2237.25	462.348	100	-0.458	-1.37364	2	57	0.0379289	7.99318e-08	1.82978e-05	8.09009e-07	41	51.1111	75.5556	-0.26106
208702_x_at	amyloid beta (A4) precursor-like protein 2	APLP2	947.01	816.8	408.99	100	2143.02	1877.45	727.856	100	-1.108	-2.15547	2	82	0.000295085	2.23207e-30	1.09548e-23	5.09476e-22	16	48.8889	42.2222	-0.90856
208703_s_at	amyloid beta (A4) precursor-like protein 2	APLP2	1020.54	999.4	165.028	100	2015.04	2040.25	425.824	100	-1.02	-2.02792	0	92	1.43576e-06	4.54807e-50	1.86499e-44	9.65191e-34	8	66.6667	60	-0.9384
208704_x_at	amyloid beta (A4) precursor-like protein 2	APLP2	1708.16	1624.85	291.575	100	3358.38	3220.4	618.444	100	-0.706	-1.63127	0	77	1.72879e-07	1.53977e-43	6.11598e-35	1.89032e-31	23	84.4444	73.3333	-0.54362
208712_at	cyclin D1	CCND1	170.86	164.1	44.5782	100	242.73	228.05	73.1326	100	-0.529	-1.44293	1	44	0.0196601	1.33803e-10	1.27981e-07	6.87194e-09	55	53.3333	64.4444	-0.23276
208723_at	ubiquitin specific peptidase 11	USP11	289.13	296.5	40.9055	100	363.81	362.35	78.2491	100	-0.365	-1.28788	1	39	0.0245296	1.25763e-10	1.30792e-08	2.48118e-07	60	77.7778	62.2222	-0.14235
208727_s_at	cell division cycle 42	CDC42	420.37	259.05	282.329	100	243.22	170.35	172.108	40	0.797	1.73748	58	8	0.0763034	6.27944e-09	2.37049e-06	1.49881e-07	34	48.8889	44.4444	0.46226
208736_at	actin related protein 2/3 complex, subunit 3, 21kDa	ARPC3	723.78	735.25	217.918	100	533.58	497.45	168.305	100	0.437	1.35379	54	12	0.0629398	7.63406e-08	9.55854e-06	1.41751e-06	34	53.3333	35.5556	0.23598
208740_at	Sin3A-associated protein, 18kDa	SAP18	118.6	106.55	48.5798	40	193.77	174.25	70.5371	90	-0.69	-1.61328	0	52	0.00677687	1.34901e-16	1.05194e-11	1.61225e-13	48	64.4444	73.3333	-0.3588
208743_s_at	tyrosine 3-monooxygenase/tryptophan 5-monooxygenase activation protein, beta	YWHAB	387.92	356.95	103.279	100	311.31	303.05	104.355	100	0.421	1.33886	44	4	0.110221	1.93246e-09	3.87436e-07	1.28769e-07	52	60	60	0.18524
208760_at	ubiquitin-conjugating enzyme E2I	UBE2I	132.76	136.4	19.7377	100	171.13	167.75	36.1458	100	-0.69	-1.61328	0	63	0.00775296	9.52086e-32	1.8336e-24	9.30527e-27	37	82.2222	91.1111	-0.4347
208789_at	polymerase I and transcript release factor	PTRF	964.16	868.1	248.565	100	1264.13	1214.65	295.428	100	-0.495	-1.40932	1	59	0.0258784	5.42259e-19	7.22352e-14	1.15213e-15	40	77.7778	73.3333	-0.29205
208790_s_at	polymerase I and transcript release factor	PTRF	145.61	152.3	47.973	90	218.59	207.45	76.2233	90	-0.727	-1.65519	3	62	0.0360939	5.83144e-12	1.81155e-08	3.42069e-10	35	53.3333	60	-0.45074
208791_at	clusterin	CLU	2343.67	2461.15	1262.08	100	6638.74	6796.4	1811.79	100	-1.782	-3.43903	0	95	0.00061856	2.44897e-28	9.63081e-17	1.20363e-29	5	22.2222	40	-1.6929
208792_s_at	clusterin	CLU	1695.29	1603.2	955.531	100	5746.33	5454.35	1709.48	100	-2.038	-4.10676	0	98	0.000219774	2.08525e-31	2.86245e-18	1.52699e-32	2	17.7778	40	-1.99724
208805_at	KIAA0391 /// proteasome (prosome, macropain) subunit, alpha type, 6	KIAA0391 /// PSMA6	862.38	902.3	172.099	100	714.36	724.1	108.91	100	0.369	1.29146	46	0	0.0653292	6.30044e-13	2.51241e-09	1.4905e-10	54	77.7778	93.3333	0.16974
208829_at	TAP binding protein (tapasin)	TAPBP	1007.51	966	286.959	100	513.32	516.75	118.638	100	0.858	1.81252	76	1	0.000158392	5.82809e-29	2.97509e-20	7.81935e-25	23	40	55.5556	0.65208
208845_at	voltage-dependent anion channel 3	VDAC3	991.47	992.45	162.324	100	732.68	720.8	156.992	100	0.45	1.36604	53	0	0.00248278	4.23517e-16	2.84243e-13	1.3428e-11	47	75.5556	75.5556	0.2385
208848_at	alcohol dehydrogenase 5 (class III), chi polypeptide	ADH5	198.38	193.45	29.9375	100	262.67	265.1	58.8216	100	-0.377	-1.29864	1	40	0.0158159	1.85602e-12	5.46598e-10	1.62174e-09	59	73.3333	84.4444	-0.1508
208852_s_at	calnexin	CANX	664.46	647	203.765	100	1195.55	1220.8	253.562	100	-0.663	-1.58337	4	61	0.000388108	5.96599e-18	6.74987e-12	2.81934e-16	35	53.3333	62.2222	-0.40443
208853_s_at	calnexin	CANX	511.16	514.7	179.861	100	842.42	870.05	248.76	100	-0.511	-1.42504	10	59	0.00412606	8.55747e-09	2.17958e-06	5.36501e-07	31	35.5556	37.7778	-0.30149
208856_x_at	ribosomal protein, large, P0	RPLP0	5789.16	5603.45	1132.64	100	7777.3	7363.45	1873.36	100	-0.363	-1.2861	2	54	0.0132362	3.58449e-10	1.17664e-08	4.5515e-07	44	55.5556	53.3333	-0.19602
208864_s_at	thioredoxin	TXN	817.32	810.4	192.336	100	616.86	580.75	143.923	100	0.443	1.35943	49	3	0.0240058	3.6616e-12	2.14047e-08	1.93326e-10	48	55.5556	62.2222	0.21707
208868_s_at	GABA(A) receptor-associated protein like 1	GABARAPL1	82.89	72.25	30.7732	90	129.43	126.15	40.8765	90	-0.578	-1.49278	2	38	0.00870073	1.15697e-12	4.9958e-10	2.70097e-09	60	80	71.1111	-0.21964
208877_at	p21 protein (Cdc42/Rac)-activated kinase 2	PAK2	304.79	309.85	26.0006	100	257.2	231.5	55.1645	100	0.28	1.21419	31	1	0.0191956	3.29719e-14	5.71701e-13	6.59273e-10	68	95.5556	93.3333	0.0868
208885_at	lymphocyte cytosolic protein 1 (L-plastin)	LCP1	715.37	749.45	212.039	100	315.24	302.2	95.3679	80	1.08	2.11404	81	1	9.64488e-05	3.95006e-32	3.44263e-22	3.36385e-29	18	46.6667	66.6667	0.8748
208892_s_at	dual specificity phosphatase 6	DUSP6	458.72	434.45	135.754	100	327.44	329.65	64.1257	100	0.391	1.3113	51	7	0.0248131	1.32033e-09	5.59293e-06	7.81071e-10	42	51.1111	88.8889	0.19941
208895_s_at	DEAD (Asp-Glu-Ala-Asp) box polypeptide 18	DDX18	339.89	336.7	35.1018	100	246.12	225.95	65.7054	100	0.352	1.27633	35	0	0.00116707	1.05224e-14	7.05829e-12	3.76386e-10	65	91.1111	84.4444	0.1232
208905_at	cytochrome c, somatic	CYCS	899.28	930.25	191.343	100	639.27	651.95	162.342	100	0.54	1.45397	67	4	0.0116154	2.98493e-18	1.32946e-13	2.54743e-14	29	48.8889	62.2222	0.3618
208920_at	sorcin	SRI	80.67	77.7	21.1745	100	127.38	126.95	21.5797	100	-0.618	-1.53475	1	56	0.000297611	4.95665e-27	9.55356e-19	4.37768e-24	43	82.2222	86.6667	-0.34608
208937_s_at	inhibitor of DNA binding 1, dominant negative helix-loop-helix protein	ID1	613.55	592.85	173.741	100	819.04	784.7	137.114	100	-0.541	-1.45498	2	59	0.00951305	5.58131e-17	1.19891e-10	2.15892e-16	39	46.6667	71.1111	-0.31919
208939_at	selenophosphate synthetase 1	SEPHS1	167.27	152.15	39.5348	100	201.22	185.1	38.8422	100	-0.364	-1.28699	0	31	0.0601653	2.64803e-18	2.83876e-15	1.96614e-13	69	84.4444	75.5556	-0.11284
208949_s_at	lectin, galactoside-binding, soluble, 3	LGALS3	2920.05	2801.25	499.807	100	4089.16	3771.65	1171.43	100	-0.388	-1.30858	0	44	0.00961948	4.55728e-17	1.14807e-15	1.69619e-11	56	86.6667	66.6667	-0.17072
208950_s_at	aldehyde dehydrogenase 7 family, member A1	ALDH7A1	66.89	64.8	16.6123	50	125.4	119.95	34.5285	100	-0.816	-1.76052	2	36	0.000255189	1.96331e-27	4.24405e-21	5.50823e-21	62	95.5556	73.3333	-0.29376
208951_at	aldehyde dehydrogenase 7 family, member A1	ALDH7A1	68.34	68.6	12.6722	100	119.96	122.65	29.1751	100	-0.763	-1.69702	1	62	0.000113471	6.59676e-25	2.88289e-21	5.34355e-18	37	86.6667	71.1111	-0.47306
208961_s_at	Kruppel-like factor 6	KLF6	414.15	379.45	164.031	90	291.79	272.25	115.999	80	0.309	1.23885	53	11	2.29179	0.00291269	0.0194019	0.00507204	36	40	46.6667	0.16377
208974_x_at	karyopherin (importin) beta 1	KPNB1	591.56	597.8	105.664	100	442.3	468.75	95.6926	100	0.43	1.34723	50	2	0.00920017	3.66174e-13	7.71661e-11	1.71136e-09	48	66.6667	62.2222	0.215
208981_at	platelet/endothelial cell adhesion molecule 1	PECAM1	824.63	752.45	159.912	100	601.64	597.75	133.943	100	0.558	1.47223	53	0	0.00516809	1.39423e-20	3.51538e-17	5.20445e-13	47	75.5556	80	0.29574
208982_at	platelet/endothelial cell adhesion molecule 1	PECAM1	1484.29	1427.15	419.338	100	968.35	998	363.894	100	0.613	1.52944	60	1	0.0108914	5.70786e-15	1.1023e-13	3.37124e-10	39	53.3333	55.5556	0.3678
208986_at	transcription factor 12	TCF12	451.45	449.15	83.0034	100	567.1	529.45	119.922	100	-0.307	-1.23713	4	39	0.0187956	3.96089e-10	1.14264e-07	4.5034e-08	57	73.3333	73.3333	-0.11973
208988_at	lysine (K)-specific demethylase 2A	KDM2A	234.14	235.65	56.4035	100	183.13	170.3	47.5687	100	0.336	1.26225	33	1	0.0425164	1.30673e-09	1.3515e-07	2.3175e-07	66	66.6667	77.7778	0.11088
208990_s_at	heterogeneous nuclear ribonucleoprotein H3 (2H9)	HNRNPH3	297.5	289.8	100.107	100	392.18	408.25	95.1075	100	-0.426	-1.3435	8	52	0.0907488	4.91955e-07	7.40807e-06	3.48689e-05	40	64.4444	75.5556	-0.22152
208998_at	uncoupling protein 2 (mitochondrial, proton carrier)	UCP2	1572.1	1505.5	527.182	100	869.06	826.65	211.468	100	0.757	1.68997	68	2	0.000613811	8.37456e-22	2.11523e-15	2.01591e-18	30	44.4444	51.1111	0.51476
209009_at	esterase D	ESD	787.19	822.7	226.16	100	1116.89	1147.85	268.815	100	-0.493	-1.40737	7	45	0.0256413	4.42142e-09	3.28343e-06	3.81183e-08	48	55.5556	80	-0.22185
209014_at	melanoma antigen family D, 1	MAGED1	846.85	842.6	96.6186	100	1176.39	1193.25	169.176	100	-0.437	-1.35379	1	57	6.8145e-05	4.69779e-20	1.44452e-15	1.52559e-14	42	80	68.8889	-0.24909
209023_s_at	stromal antigen 2	STAG2	154.71	161.2	32.2477	100	116.54	119.45	25.7191	100	0.437	1.35379	33	0	0.0235616	6.94854e-11	5.20676e-11	9.01475e-07	67	86.6667	75.5556	0.14421
209025_s_at	synaptotagmin binding, cytoplasmic RNA interacting protein	SYNCRIP	183.49	178.95	34.673	100	138.07	128.75	53.0907	100	0.415	1.3333	36	8	0.0159921	3.60716e-09	2.27477e-08	2.66096e-06	56	75.5556	71.1111	0.1494
209028_s_at	abl-interactor 1	ABI1	264.14	260.15	62.4634	100	189.72	199.5	36.9049	100	0.398	1.31768	43	1	0.00842739	2.51711e-12	4.85557e-09	3.8475e-10	56	66.6667	68.8889	0.17114
209040_s_at	proteasome (prosome, macropain) subunit, beta type, 8	PSMB8	374.29	382.55	74.1492	100	207.45	192.85	54.0731	80	0.855	1.80876	78	0	6.70887e-05	3.37241e-35	2.29306e-24	1.31527e-29	22	53.3333	82.2222	0.6669
209043_at	3'-phosphoadenosine 5'-phosphosulfate synthase 1	PAPSS1	577.75	552.95	107.352	100	499.62	532.3	94.5172	100	0.34	1.26576	40	1	2.83258	5.16514e-11	2.60314e-09	5.27008e-08	59	86.6667	77.7778	0.136
209050_s_at	ral guanine nucleotide dissociation stimulator	RALGDS	542.88	501.1	209.778	100	332.04	310.95	126.41	100	0.499	1.41323	54	1	0.00704291	8.10546e-14	1.16876e-09	4.15845e-11	45	62.2222	71.1111	0.26946
209059_s_at	endothelial differentiation-related factor 1	EDF1	286.02	287.55	47.1695	100	386.15	330.35	118.229	100	-0.383	-1.30405	0	40	0.0254123	9.08959e-18	4.75365e-15	2.82921e-12	60	91.1111	75.5556	-0.1532
209060_x_at	nuclear receptor coactivator 3	NCOA3	121.38	120.65	22.6749	100	96.86	96.05	30.095	70	0.398	1.31768	33	0	0.0584035	7.81825e-11	4.19798e-10	7.10775e-07	67	88.8889	95.5556	0.13134
209079_x_at	protocadherin gamma subfamily A, 1 /// protocadherin gamma subfamily A, 10 /// protocadherin gamma subfamily A, 11 /// protocadherin gamma subfamily A, 12 /// protocadherin gamma subfamily A, 2 /// protocadherin gamma subfamily A, 3 /// protocadherin gamma subfamily A, 4 /// protocadherin gamma subfamily A, 5 /// protocadherin gamma subfamily A, 6 /// protocadherin gamma subfamily A, 7 /// protoc…	PCDHGA1 /// PCDHGA10 /// PCDHGA11 /// PCDHGA12 /// PCDHGA2 /// PCDHGA3 /// PCDHGA4 /// PCDHGA5 /// PCDHGA6 /// PCDHGA7 /// PCDHGA8 /// PCDHGA9 /// PCDHGB1 /// PCDHGB2 /// PCDHGB3 /// PCDHGB4 /// PCDHGB5 /// PCDHGB6 /// PCDHGB7 /// PCDHGC3 /// PCDHGC4 /// PCDHGC5	1106.77	814.65	731.968	100	1659.67	1363.45	602.13	100	-0.653	-1.57243	4	60	0.0338265	2.87752e-13	2.52837e-08	1.31782e-13	36	33.3333	55.5556	-0.3918
209083_at	coronin, actin binding protein, 1A	CORO1A	261.24	271.1	90.0233	90	123.72	127.1	40.3082	60	1.058	2.08204	84	6	0.00201865	3.64946e-24	3.56522e-17	2.5215e-20	10	68.8889	68.8889	0.88872
209094_at	dimethylarginine dimethylaminohydrolase 1	DDAH1	326.36	279.95	199.192	100	528.21	566.65	154.705	100	-0.787	-1.72548	5	71	0.0107661	6.27334e-12	3.08894e-08	1.30958e-10	24	66.6667	48.8889	-0.55877
209101_at	connective tissue growth factor	CTGF	1444.64	1389.35	475.308	100	3768.69	3740.9	868.137	100	-1.236	-2.35545	0	96	7.73932e-07	2.90795e-44	3.84486e-31	1.07814e-41	4	42.2222	60	-1.18656
209109_s_at	tetraspanin 6	TSPAN6	74.48	74.45	11.8656	60	97.59	92.55	20.5624	80	-0.379	-1.30044	0	32	0.00896307	2.91389e-12	8.19494e-10	4.04893e-09	68	84.4444	84.4444	-0.12128
209115_at	ubiquitin-like modifier activating enzyme 3	UBA3	237.12	253.85	37.532	100	172.92	177.75	25.741	100	0.347	1.27191	36	0	0.000638976	2.09958e-14	4.39607e-10	2.60508e-12	64	82.2222	91.1111	0.12492
209116_x_at	hemoglobin, beta	HBB	487.49	282.6	627.625	90	1063.38	955.25	827.872	100	-1.51	-2.8481	16	67	0.0404503	2.29909e-08	6.69696e-06	2.06417e-07	17	20	15.5556	-1.0117
209122_at	perilipin 2	PLIN2	460.68	353.15	313.405	100	225.73	210.15	84.0668	100	0.752	1.68413	57	1	0.0310294	6.36807e-11	1.31395e-06	3.05527e-11	42	31.1111	55.5556	0.42864
209124_at	myeloid differentiation primary response 88	MYD88	824.82	827	98.1786	100	646.77	630.2	87.731	100	0.477	1.39185	41	0	0.000759762	3.3495e-24	4.68034e-20	1.42373e-17	59	93.3333	66.6667	0.19557
209129_at	thyroid hormone receptor interactor 6	TRIP6	216.98	232.05	58.9549	100	381.99	373.45	59.128	100	-0.626	-1.54328	0	44	0.000106639	3.03987e-23	1.82109e-15	2.94336e-21	56	68.8889	77.7778	-0.27544
209130_at	synaptosomal-associated protein, 23kDa	SNAP23	632.78	580.15	138.611	100	422.04	416.05	73.0974	100	0.591	1.50629	66	0	0.000539737	1.97392e-30	3.78683e-24	1.19621e-21	34	73.3333	86.6667	0.39006
209138_x_at	immunoglobulin lambda constant 1 (Mcg marker)	IGLC1	8910.88	8878.3	1855.26	100	3619.59	2853.95	3279.75	100	1.937	3.82909	80	3	0.00678512	1.77486e-16	2.49427e-19	3.98502e-09	17	62.2222	4.44444	1.5496
209142_s_at	ubiquitin-conjugating enzyme E2G 1	UBE2G1	173.99	164.2	37.714	100	130.2	130.25	33.6152	100	0.423	1.34071	40	2	0.0170864	1.45483e-10	5.5859e-09	2.54572e-07	58	62.2222	62.2222	0.1692
209147_s_at	phosphatidic acid phosphatase type 2A	PPAP2A	903.12	907.65	294.035	100	1307.51	1261.35	298.866	100	-0.574	-1.48865	5	53	0.0109971	6.24292e-12	4.06479e-08	2.59051e-10	42	42.2222	48.8889	-0.30422
209177_at	NADH dehydrogenase (ubiquinone) complex I, assembly factor 3	NDUFAF3	190.77	199.85	46.6318	100	238.09	242.45	37.4879	100	-0.384	-1.30495	0	35	0.0315633	3.74681e-19	4.17454e-12	7.57797e-17	65	91.1111	97.7778	-0.1344
209181_s_at	Rab geranylgeranyltransferase, beta subunit /// small nucleolar RNA, C/D box 45A /// small nucleolar RNA, C/D box 45B /// small nucleolar RNA, C/D box 45C	RABGGTB /// SNORD45A /// SNORD45B /// SNORD45C	286.6	289.6	40.3818	100	217.49	235.65	40.8147	100	0.44	1.3566	31	0	0.00389481	2.1476e-17	2.63245e-14	5.42451e-12	69	95.5556	95.5556	0.1364
209186_at	ATPase, Ca++ transporting, cardiac muscle, slow twitch 2	ATP2A2	744.52	778	133.709	100	466.29	449.4	85.6329	100	0.642	1.56049	66	0	3.58852e-05	4.91097e-29	4.15911e-22	4.46029e-23	34	77.7778	91.1111	0.42372
209189_at	FBJ murine osteosarcoma viral oncogene homolog	FOS	1592.1	855.9	1361.31	90	2468.32	2372.8	1749.68	100	-0.795	-1.73508	25	55	1.26831	0.0024764	0.010866	0.00897938	20	13.3333	15.5556	-0.43725
209191_at	tubulin, beta 6 class V	TUBB6	717.78	753.65	145.378	100	550.36	553.9	100.821	100	0.413	1.33145	44	4	0.017893	1.15767e-10	1.21365e-09	4.51875e-07	52	77.7778	51.1111	0.18172
209193_at	Pim-1 proto-oncogene, serine/threonine kinase	PIM1	201.17	184.9	60.6315	100	126.49	108.25	47.7628	100	0.705	1.63014	56	0	0.00345044	1.23518e-20	6.5492e-19	6.17609e-14	44	80	64.4444	0.3948
209194_at	centrin, EF-hand protein, 2	CETN2	217.51	197.4	86.906	100	259.9	254.05	50.786	100	-0.496	-1.4103	3	46	2.35892	5.68071e-09	2.56572e-06	6.04924e-08	51	51.1111	77.7778	-0.22816
209201_x_at	chemokine (C-X-C motif) receptor 4	CXCR4	978.23	889.1	663.035	100	356.5	370	142.14	80	1.316	2.48975	77	4	0.00463983	1.47442e-17	3.00992e-12	5.83765e-15	19	26.6667	35.5556	1.01332
209209_s_at	fermitin family member 2	FERMT2	110.17	95.25	26.3424	100	224.27	240.45	56.1212	100	-0.978	-1.96973	0	76	4.80275e-05	6.36913e-32	3.49007e-26	7.76606e-23	24	73.3333	60	-0.74328
209210_s_at	fermitin family member 2	FERMT2	677.04	695.1	216.201	100	969.68	951.05	179.817	100	-0.508	-1.42208	3	56	0.00602847	7.27385e-13	3.30734e-08	9.33499e-13	41	40	86.6667	-0.28448
209225_x_at	transportin 1	TNPO1	329.28	334.8	45.7875	90	288.7	300.1	97.3952	60	0.483	1.39765	35	0	1.76461	4.75059e-09	1.82757e-10	2.77574e-05	65	93.3333	66.6667	0.16905
209230_s_at	nuclear protein, transcriptional regulator, 1	NUPR1	632.8	584.6	164.571	100	1252.37	1179.95	307.326	100	-0.925	-1.89868	0	82	1.94084e-05	1.93608e-28	2.10147e-21	2.77886e-21	18	40	42.2222	-0.7585
209234_at	kinesin family member 1B	KIF1B	141.16	137.9	35.8701	90	240.52	240.95	41.2094	100	-0.582	-1.49692	0	42	3.69139e-05	9.19058e-26	1.37539e-17	1.10684e-21	58	86.6667	91.1111	-0.24444
209236_at	solute carrier family 23 (ascorbic acid transporter), member 2	SLC23A2	95.26	97	23.6233	50	174.92	155.55	57.7131	70	-0.71	-1.6358	0	45	0.000363376	5.85348e-22	2.21821e-19	5.1343e-15	55	97.7778	62.2222	-0.3195
209242_at	paternally expressed 3	PEG3	65.2	60.3	22.9606	80	95.95	92.35	25.7592	100	-0.562	-1.47631	2	43	0.0105899	5.56106e-14	1.85902e-09	2.62701e-12	55	82.2222	80	-0.24166
209267_s_at	solute carrier family 39 (zinc transporter), member 8	SLC39A8	366.14	309.65	181.991	100	114.6	107.65	38.1628	90	1.794	3.46775	97	0	1.80216e-05	2.25317e-43	3.01045e-30	2.84278e-37	3	37.7778	46.6667	1.74018
209280_at	mannose receptor, C type 2	MRC2	141.67	131.7	54.0066	100	204.1	214.4	54.8637	100	-0.69	-1.61328	4	46	0.026317	1.73711e-13	3.48335e-10	7.97994e-11	50	57.7778	57.7778	-0.3174
209283_at	crystallin, alpha B	CRYAB	447.07	343.05	377.747	90	686.03	612.65	254.893	100	-0.94	-1.91853	9	77	0.0150651	1.36701e-16	4.02817e-10	2.36401e-16	14	48.8889	53.3333	-0.7238
209288_s_at	CDC42 effector protein (Rho GTPase binding) 3	CDC42EP3	90.76	91.15	17.6706	100	54.62	55.4	10.4089	100	0.624	1.54114	61	0	6.07458e-05	1.27437e-18	2.31214e-14	2.39419e-14	39	86.6667	82.2222	0.38064
209289_at	nuclear factor I/B	NFIB	448.01	400.9	148.369	100	598.92	563.65	103.731	100	-0.477	-1.39185	6	56	0.0136741	5.55643e-11	5.54009e-07	5.26103e-11	38	48.8889	68.8889	-0.26712
209291_at	inhibitor of DNA binding 4, dominant negative helix-loop-helix protein	ID4	237.85	194.35	114.135	100	395.2	341.85	174.24	100	-0.75	-1.68179	2	62	0.0127974	5.24114e-14	7.62113e-11	2.53673e-10	36	51.1111	51.1111	-0.465
209292_at	inhibitor of DNA binding 4, dominant negative helix-loop-helix protein	ID4	48.36	47.9	22.8551	100	91.2	93.45	22.4945	100	-0.886	-1.84805	1	76	0.000496176	2.33651e-24	8.40849e-17	1.44664e-20	23	71.1111	62.2222	-0.67336
209295_at	tumor necrosis factor receptor superfamily, member 10b	TNFRSF10B	215.49	221.45	39.4867	100	157.41	145.45	29.5577	100	0.548	1.46206	55	0	0.00267068	1.03667e-35	5.15633e-24	1.44861e-28	45	95.5556	97.7778	0.3014
209311_at	BCL2-like 2	BCL2L2	179.43	186.45	25.5323	100	266.16	269.45	32.2903	100	-0.545	-1.45902	0	45	1.02356e-05	3.37111e-44	6.10618e-32	2.64709e-34	55	91.1111	95.5556	-0.24525
209332_s_at	MYC associated factor X	MAX	962.83	933.55	150.234	100	771.09	750.1	147.156	100	0.267	1.2033	29	2	0.0122968	2.52975e-10	4.50353e-08	7.18576e-08	69	73.3333	84.4444	0.07743
209337_at	PC4 and SFRS1 interacting protein 1	PSIP1	308.17	286.55	68.7982	100	467.7	482.45	109.89	100	-0.38	-1.30134	2	34	0.00142667	4.98322e-15	5.22099e-11	3.16095e-12	64	75.5556	84.4444	-0.1292
209355_s_at	phosphatidic acid phosphatase type 2B	PPAP2B	381.42	313.55	135.354	100	810.28	789.25	369.623	100	-0.97	-1.95884	10	77	0.0097107	1.53833e-12	5.93332e-13	1.17269e-07	13	42.2222	28.8889	-0.7469
209356_x_at	EGF containing fibulin-like extracellular matrix protein 2	EFEMP2	285.55	271.25	88.0326	100	423.1	424.05	101.783	100	-0.654	-1.57352	2	65	0.0107277	3.90358e-18	3.80024e-13	6.5459e-15	33	46.6667	64.4444	-0.4251
209374_s_at	immunoglobulin heavy constant mu	IGHM	4342.6	3016.7	2268.86	100	333.57	258.6	297.043	60	4.353	20.4354	100	0	3.9099e-05	6.79703e-41	2.47964e-41	3.19076e-23	0	24.4444	20	4.353
209435_s_at	Rho/Rac guanine nucleotide exchange factor (GEF) 2	ARHGEF2	459.87	471.75	85.6642	100	377.42	376.65	77.6607	100	0.283	1.21672	32	0	0.0442937	3.23208e-11	7.39049e-08	1.21578e-09	68	95.5556	91.1111	0.09056
209443_at	serpin peptidase inhibitor, clade A (alpha-1 antiproteinase, antitrypsin), member 5	SERPINA5	23.22	16.35	18.4077	0	79.83	45.2	61.7555	20	-1.459	-2.74918	0	32	0.0101451	4.146e-13	3.80748e-12	1.33065e-08	68	95.5556	66.6667	-0.46688
209448_at	HIV-1 Tat interactive protein 2, 30kDa	HTATIP2	295.22	329.8	87.1737	100	167.23	153.6	57.1602	90	0.684	1.60659	38	0	0.00128392	2.27762e-26	1.02018e-19	2.21082e-22	62	82.2222	88.8889	0.25992
209451_at	TRAF family member-associated NFKB activator	TANK	161.55	157.65	63.4377	100	92.13	81.35	31.9317	100	0.708	1.63354	59	2	0.00563463	4.11983e-16	1.07659e-11	3.07932e-13	39	51.1111	71.1111	0.41772
209457_at	dual specificity phosphatase 5	DUSP5	134.46	134.9	48.386	90	85.88	81.7	28.3207	70	0.584	1.499	36	0	0.0543893	2.73633e-10	3.46959e-07	4.65123e-09	64	75.5556	82.2222	0.21024
209458_x_at	hemoglobin, alpha 1 /// hemoglobin, alpha 2	HBA1 /// HBA2	705.72	329.8	913.161	80	1302.12	970.45	902.954	100	-1.11	-2.15846	18	64	0.040793	1.95524e-07	2.54392e-05	2.5703e-06	18	20	20	-0.7104
209465_x_at	pleiotrophin	PTN	111.86	80.7	60.0199	100	195.43	181.65	120.998	100	-1.09	-2.12874	6	61	0.0405354	1.87283e-11	3.63869e-09	2.10423e-08	33	51.1111	44.4444	-0.6649
209466_x_at	pleiotrophin	PTN	259.63	232.7	83.1308	90	472.97	347.85	401.348	100	-0.749	-1.68063	2	58	0.0517647	3.67784e-11	3.27682e-11	6.62822e-07	40	68.8889	46.6667	-0.43442
209476_at	thioredoxin-related transmembrane protein 1	TMX1	549.01	541.9	103.665	100	442.02	433.05	86.5855	100	0.381	1.30224	32	0	0.0331828	1.4295e-16	5.33864e-13	9.54082e-13	68	71.1111	84.4444	0.12192
209481_at	SNF related kinase	SNRK	411.26	422.1	62.1643	100	346.99	325.05	83.3766	100	0.318	1.2466	38	2	0.0642703	1.65046e-09	9.04724e-09	2.54227e-06	60	82.2222	62.2222	0.12084
209496_at	retinoic acid receptor responder (tazarotene induced) 2	RARRES2	229.19	156.6	166.855	40	86.58	70.85	52.7079	10	1.394	2.62806	57	4	0.0374443	1.99815e-09	2.74273e-07	3.44014e-07	39	28.8889	64.4444	0.79458
209514_s_at	RAB27A, member RAS oncogene family	RAB27A	222.06	223.1	38.6584	100	149.56	155.4	29.1064	100	0.578	1.49278	47	0	0.000622303	1.62493e-32	2.8836e-23	1.88594e-25	53	91.1111	95.5556	0.27166
209515_s_at	RAB27A, member RAS oncogene family	RAB27A	252.46	250.25	58.6087	100	145.64	137.4	39.6675	90	0.812	1.75564	70	0	0.000161336	4.80465e-38	2.29645e-34	3.17795e-26	30	80	80	0.5684
209537_at	exostosin-like glycosyltransferase 2	EXTL2	206.57	210.95	40.4815	100	303.19	325.6	85.9325	100	-0.506	-1.42011	4	51	0.0400784	3.74135e-11	4.08587e-09	2.24514e-08	45	46.6667	62.2222	-0.25806
209541_at	insulin-like growth factor 1 (somatomedin C)	IGF1	543.45	571	153.747	100	857.97	847.25	332.002	100	-0.623	-1.54007	14	63	0.0364419	1.59566e-08	4.89171e-07	3.3983e-06	23	44.4444	33.3333	-0.39249
209546_s_at	apolipoprotein L, 1	APOL1	300.19	241.75	168.14	70	139.39	142.25	49.9262	40	0.907	1.87514	58	0	0.0119959	3.2057e-11	7.36803e-08	2.38406e-09	42	35.5556	75.5556	0.52606
209550_at	necdin, melanoma antigen (MAGE) family member	NDN	329.37	315.45	95.8221	100	393.33	366.2	106.336	100	-0.464	-1.37936	0	45	2.26599	1.83349e-13	2.66352e-08	4.38911e-14	55	55.5556	88.8889	-0.2088
209555_s_at	CD36 molecule (thrombospondin receptor)	CD36	132.78	96.55	72.2621	50	176.41	146.95	53.6228	90	-0.583	-1.49796	13	55	0.0666177	1.51713e-07	4.97143e-05	4.56466e-07	32	51.1111	53.3333	-0.32065
209568_s_at	ral guanine nucleotide dissociation stimulator-like 1	RGL1	820.48	765.8	221.997	100	481.18	467.7	94.9875	100	0.654	1.57352	65	0	0.00035249	3.29581e-22	1.65293e-15	5.54417e-20	35	37.7778	68.8889	0.4251
209581_at	phospholipase A2, group XVI	PLA2G16	205.34	185.5	83.0983	50	353.88	309.85	173.402	80	-0.788	-1.72668	2	64	0.00850454	2.01596e-16	2.92555e-14	6.08221e-11	34	66.6667	57.7778	-0.50432
209583_s_at	CD200 molecule	CD200	152.01	140	39.6508	100	81.75	85.35	28.4271	90	0.977	1.96837	59	0	0.000984985	2.87727e-23	4.6151e-22	2.41888e-15	41	68.8889	73.3333	0.57643
209596_at	matrix-remodelling associated 5	MXRA5	2163.7	2050.5	626.887	100	1335.66	1099.9	548.139	100	0.611	1.52732	64	7	0.00256867	2.91937e-11	2.02026e-09	3.254e-08	29	44.4444	48.8889	0.39104
209604_s_at	GATA binding protein 3	GATA3	141.67	112.05	65.7049	90	81.93	75.2	20.8368	40	0.6	1.51572	40	0	0.00513229	8.66884e-18	1.94084e-13	8.73617e-15	60	80	88.8889	0.24
209606_at	cytohesin 1 interacting protein	CYTIP	315.2	238.05	166.564	100	93.7	85.65	33.7713	100	1.831	3.55784	95	0	1.42525e-05	1.25956e-47	1.3683e-30	1.92615e-44	5	37.7778	68.8889	1.73945
209612_s_at	alcohol dehydrogenase 1B (class I), beta polypeptide	ADH1B	44.48	44.1	24.0869	0	133.4	129.8	67.7942	60	-1.833	-3.56277	2	66	0.00139597	2.63951e-23	5.37873e-15	4.01315e-19	32	88.8889	28.8889	-1.20978
209613_s_at	alcohol dehydrogenase 1B (class I), beta polypeptide	ADH1B	14.13	13.8	10.9169	30	77.65	43.2	87.2151	70	-2.221	-4.66216	6	61	0.0104547	8.59116e-12	2.5681e-09	6.44079e-09	33	71.1111	20	-1.35481
209616_s_at	carboxylesterase 1 /// liver carboxylesterase 1-like	CES1 /// LOC100653057	95.74	112.6	63.9619	60	228	220.9	90.1965	90	-1.638	-3.11234	2	63	0.00925123	1.98977e-14	5.80438e-09	4.15371e-15	35	42.2222	40	-1.03194
209626_s_at	oxysterol binding protein-like 3	OSBPL3	115.08	113.7	21.8777	100	60.92	59.25	11.5025	50	0.88	1.84038	70	0	1.08695e-06	2.90992e-47	1.99957e-37	3.20175e-38	30	84.4444	91.1111	0.616
209652_s_at	placental growth factor	PGF	127.79	128.05	74.1964	70	37.28	35.05	28.099	10	1.519	2.86592	62	2	0.00341135	1.5361e-16	1.01369e-11	1.0326e-12	36	44.4444	71.1111	0.94178
209655_s_at	transmembrane protein 47	TMEM47	38.52	28.3	19.5056	90	103.04	103.25	32.3804	90	-1.247	-2.37347	2	41	0.000143797	1.11675e-27	2.16453e-20	1.78551e-22	57	64.4444	73.3333	-0.51127
209656_s_at	transmembrane protein 47	TMEM47	302.92	290.35	121.695	100	458.52	458.75	107.519	100	-0.821	-1.76663	2	59	0.0143851	5.90135e-18	7.58965e-12	1.82638e-16	39	37.7778	62.2222	-0.48439
209662_at	centrin, EF-hand protein, 3	CETN3	118.57	104.8	39.5863	100	151.98	135.8	41.565	100	-0.356	-1.27987	5	34	0.0495501	7.96124e-09	6.47944e-06	4.52867e-08	61	60	80	-0.12104
209663_s_at	integrin, alpha 7	ITGA7	34.42	11.9	41.0662	0	81.67	73.4	26.061	30	-1.664	-3.16894	3	39	0.00224139	2.15852e-20	5.52921e-13	7.06623e-22	58	75.5556	86.6667	-0.64896
209670_at	T cell receptor alpha constant	TRAC	404.64	340.1	240.14	100	108.29	91.7	34.3579	50	1.739	3.33804	83	0	5.99155e-05	4.23598e-43	2.54045e-27	2.35312e-42	17	57.7778	84.4444	1.44337
209671_x_at	T cell receptor alpha constant	TRAC	500.31	457.4	248.211	100	142.09	145.65	38.5827	30	1.418	2.67215	77	0	1.2856e-05	7.58117e-40	2.85526e-22	6.56475e-40	23	37.7778	82.2222	1.09186
209676_at	tissue factor pathway inhibitor (lipoprotein-associated coagulation inhibitor)	TFPI	94.24	93	37.6763	100	173.35	174.35	75.49	100	-0.691	-1.6144	3	44	0.0129326	1.15252e-10	2.05339e-07	3.67911e-09	53	51.1111	66.6667	-0.30404
209682_at	Cbl proto-oncogene B, E3 ubiquitin protein ligase	CBLB	276.28	264.3	61.8855	100	240.04	217.8	83.5055	100	0.412	1.33053	31	2	1.86982	3.30349e-12	1.27267e-10	4.18794e-08	67	68.8889	73.3333	0.12772
209683_at	family with sequence similarity 49, member A	FAM49A	171.73	153.25	82.3453	100	259.6	274.85	86.0561	100	-0.77	-1.70527	6	68	0.048293	5.09145e-14	2.09968e-09	2.0303e-12	26	44.4444	68.8889	-0.5236
209685_s_at	protein kinase C, beta	PRKCB	186.17	193.95	53.0002	100	105.73	97.25	39.0169	100	0.839	1.78881	49	0	0.00182669	1.07298e-22	4.66808e-18	9.62146e-17	51	71.1111	80	0.41111
209687_at	chemokine (C-X-C motif) ligand 12	CXCL12	2640.57	2419.8	719.623	100	3940.7	3883.75	868.278	100	-0.595	-1.51047	0	58	0.00265457	8.59208e-20	3.68545e-14	1.71586e-16	42	51.1111	60	-0.3451
209695_at	protein tyrosine phosphatase type IVA, member 3	PTP4A3	226.25	211.65	80.0088	100	124.87	118.15	42.0779	100	0.813	1.75686	65	4	0.00195515	1.22354e-15	4.64388e-10	7.00539e-14	31	28.8889	57.7778	0.52845
209699_x_at	aldo-keto reductase family 1, member C2 /// aldo-keto reductase family 1 member C2-like	AKR1C2 /// LOC101930400	967.18	871.8	273.154	80	1387.4	982.25	627.637	100	-0.508	-1.42208	10	52	0.079689	3.61325e-08	1.36429e-07	1.95066e-05	38	44.4444	40	-0.26416
209702_at	fat mass and obesity associated	FTO	379.52	351.1	103.028	100	501.06	497.1	107.283	100	-0.481	-1.39571	0	50	0.0306552	4.10716e-17	4.85254e-12	4.89794e-15	50	66.6667	88.8889	-0.2405
209708_at	monooxygenase, DBH-like 1	MOXD1	97.46	89.05	33.5234	70	61.26	60.2	23.3124	20	0.668	1.58887	35	0	0.01034	1.06957e-14	2.24389e-13	1.64408e-09	65	64.4444	80	0.2338
209716_at	colony stimulating factor 1 (macrophage)	CSF1	304.51	306.3	102.696	100	449.01	441.9	141.712	100	-0.535	-1.44894	0	34	0.0208247	4.79637e-12	6.90851e-09	7.65437e-10	66	80	68.8889	-0.1819
209723_at	serpin peptidase inhibitor, clade B (ovalbumin), member 9	SERPINB9	231.28	241.05	64.1784	100	175.16	171.15	31.2994	70	0.496	1.4103	52	3	0.0463369	4.1313e-10	4.5035e-07	4.73589e-09	45	51.1111	57.7778	0.25792
209728_at	major histocompatibility complex, class II, DR beta 4	HLA-DRB4	1706.61	2389.95	1360	60	319.69	63.2	488.644	30	2.75	6.72717	62	9	0.0286895	5.36444e-09	1.67279e-06	1.55425e-07	29	37.7778	51.1111	1.705
209732_at	C-type lectin domain family 2, member B	CLEC2B	342.24	313.55	115.984	100	262.26	242.95	65.7244	100	0.46	1.37554	44	1	0.0689861	8.51274e-13	4.67451e-09	9.72017e-11	55	55.5556	84.4444	0.2024
209734_at	NCK-associated protein 1-like	NCKAP1L	357.61	373.15	61.5547	100	255.81	290	88.7936	80	0.672	1.59328	60	4	0.017637	9.72703e-17	7.96876e-17	3.61968e-10	36	57.7778	35.5556	0.4032
209737_at	membrane associated guanylate kinase, WW and PDZ domain containing 2	MAGI2	71.42	66.3	25.1429	100	95.6	96.1	14.0795	100	-0.538	-1.45196	0	35	0.0163917	3.64001e-17	7.98639e-12	1.05661e-15	65	77.7778	82.2222	-0.1883
209761_s_at	SP110 nuclear body protein	SP110	233.94	235.4	37.5531	100	175.17	171.8	45.2534	100	0.512	1.42603	45	1	0.0131991	3.28148e-21	2.04534e-18	1.82233e-14	54	80	80	0.2304
209762_x_at	SP110 nuclear body protein	SP110	275.4	273.85	47.4822	100	217.69	218.45	30.0847	100	0.371	1.29325	33	0	0.00764191	6.18963e-24	1.64066e-16	2.69255e-22	67	88.8889	84.4444	0.12243
209763_at	chordin-like 1	CHRDL1	75.78	54.85	53.2731	70	192.15	162.9	130.088	100	-1.264	-2.40161	7	60	0.00894021	5.56712e-14	1.06339e-10	5.65236e-11	33	44.4444	31.1111	-0.7584
209765_at	ADAM metallopeptidase domain 19	ADAM19	109.65	109.4	36.8497	50	68.52	67.3	19.7607	30	0.656	1.57571	36	0	0.0076612	1.00156e-18	5.62265e-16	3.03347e-12	64	84.4444	86.6667	0.23616
209773_s_at	ribonucleotide reductase M2	RRM2	128.54	121.6	29.8465	100	76.41	82.15	14.6701	50	0.622	1.53901	34	0	0.000163775	9.06918e-19	2.26465e-15	6.71606e-14	66	71.1111	100	0.21148
209774_x_at	chemokine (C-X-C motif) ligand 2	CXCL2	408.74	264.9	410.716	90	97.77	79.65	56.7476	70	1.677	3.19762	67	4	0.00308927	1.23971e-14	1.92904e-09	1.54397e-13	29	17.7778	51.1111	1.12359
209781_s_at	KH domain containing, RNA binding, signal transduction associated 3	KHDRBS3	132.99	132.4	24.2508	90	228.11	219.95	43.2677	100	-0.861	-1.8163	1	75	8.25207e-06	6.36897e-31	1.11292e-18	3.10325e-31	24	80	84.4444	-0.64575
209795_at	CD69 molecule	CD69	160.83	138.2	65.4283	100	50.99	50.1	19.0287	60	1.561	2.95058	86	0	1.25423e-05	1.23165e-32	1.26282e-26	5.08934e-24	14	51.1111	86.6667	1.34246
209813_x_at	TCR gamma alternate reading frame protein /// T cell receptor gamma constant 2 /// T cell receptor gamma variable 9	TARP /// TRGC2 /// TRGV9	68.64	63.75	44.22	30	11.05	9.6	4.82457	0	2.092	4.26339	57	0	0.000181958	9.97888e-37	1.14736e-19	3.09471e-38	43	71.1111	100	1.19244
209823_x_at	major histocompatibility complex, class II, DQ beta 1 /// HLA class II histocompatibility antigen, DQ beta 1 chain-like	HLA-DQB1 /// LOC101060835	2273.22	2266.6	811.394	100	1094.73	944.15	627.546	100	0.941	1.91986	52	6	0.00393491	1.43508e-13	1.02559e-12	8.33077e-09	42	48.8889	55.5556	0.48932
209827_s_at	interleukin 16	IL16	213.45	194.15	52.9877	100	139.87	143.7	24.9023	100	0.419	1.337	46	0	0.000454356	7.15346e-18	3.39128e-11	1.05558e-17	54	68.8889	91.1111	0.19274
209829_at	family with sequence similarity 65, member B	FAM65B	68.21	60.15	41.8235	100	28.32	27.85	11.5776	50	1.308	2.47598	66	0	0.00328788	1.39494e-23	1.41263e-15	2.21617e-20	34	46.6667	95.5556	0.86328
209835_x_at	CD44 molecule (Indian blood group)	CD44	1088.43	985.35	404.59	100	802.88	689.7	328.945	100	0.483	1.39765	47	1	0.0765853	1.15765e-10	1.56113e-07	7.266e-09	52	62.2222	66.6667	0.22701
209845_at	makorin ring finger protein 1	MKRN1	130.31	118.5	35.2813	100	82.41	84.15	22.6455	80	0.564	1.47836	40	0	0.00164951	8.7165e-26	1.08362e-20	1.95029e-18	60	93.3333	88.8889	0.2256
209846_s_at	butyrophilin, subfamily 3, member A2	BTN3A2	354.75	346.65	136.326	100	207.65	197.1	45.5714	100	0.812	1.75564	74	4	0.00955102	7.18108e-18	5.74244e-11	8.22547e-18	22	33.3333	53.3333	0.60088
209879_at	selectin P ligand	SELPLG	370.88	347.65	94.4617	100	273.39	301.55	51.2362	100	0.473	1.38799	46	0	0.0158352	2.99897e-14	1.10245e-10	1.07979e-10	54	68.8889	77.7778	0.21758
209894_at	leptin receptor /// leptin receptor overlapping transcript	LEPR /// LEPROT	80.48	76	23.0078	100	121.42	105.15	52.1166	100	-0.562	-1.47631	0	46	0.034823	1.21582e-09	8.22003e-08	6.45516e-07	54	66.6667	55.5556	-0.25852
209896_s_at	protein tyrosine phosphatase, non-receptor type 11	PTPN11	96.36	81.1	43.1226	70	143.97	113.65	71.274	100	-0.668	-1.58887	1	50	0.052015	1.02049e-13	5.18133e-09	3.62783e-13	49	53.3333	71.1111	-0.334
209901_x_at	allograft inflammatory factor 1	AIF1	912.77	951.85	291.417	90	624.34	567.65	269.914	80	0.52	1.43396	51	12	0.0994556	1.32413e-05	0.000522531	7.83912e-05	37	62.2222	35.5556	0.2652
209903_s_at	ATR serine/threonine kinase	ATR	151.37	147.55	23.2692	100	109.27	110.15	24.6441	100	0.528	1.44193	36	0	0.00177269	1.43187e-18	4.68138e-15	5.34939e-13	64	62.2222	93.3333	0.19008
209906_at	complement component 3a receptor 1	C3AR1	1154.3	1046.15	443.228	100	851.61	909.3	339.062	100	0.52	1.43396	53	4	2.6614	1.07254e-12	1.06812e-11	3.28156e-08	43	71.1111	44.4444	0.2756
209909_s_at	transforming growth factor, beta 2	TGFB2	19.78	14.7	12.9456	50	51.27	46.7	29.2237	100	-1.43	-2.69447	0	66	0.000995371	1.20615e-23	8.46067e-16	3.68776e-20	34	68.8889	64.4444	-0.9438
209924_at	chemokine (C-C motif) ligand 18 (pulmonary and activation-regulated)	CCL18	3561.87	3540.35	1561.35	100	469.49	272.3	447.715	80	3.04	8.22491	98	1	7.88746e-06	1.25559e-44	9.39768e-38	1.53952e-33	1	26.6667	42.2222	2.9792
209939_x_at	CASP8 and FADD-like apoptosis regulator	CFLAR	401.93	396.25	113.342	100	234.7	234.05	55.4633	100	0.623	1.54007	57	0	0.000772703	1.5815e-28	1.21597e-21	4.70061e-21	43	80	91.1111	0.35511
209946_at	vascular endothelial growth factor C	VEGFC	296.65	236.25	194.538	100	324.77	339.3	102.321	100	-0.308	-1.23799	21	54	0.72805	0.0176757	0.0597586	0.0292302	25	26.6667	35.5556	-0.16632
209949_at	neutrophil cytosolic factor 2	NCF2	478.31	443	131.859	100	275.29	224.6	100.912	100	0.695	1.61888	66	4	0.000990962	4.36607e-21	4.39226e-18	2.69736e-14	30	51.1111	44.4444	0.4587
209969_s_at	signal transducer and activator of transcription 1, 91kDa	STAT1	257.64	200.75	127.467	100	55.2	55.4	27.1214	10	2.078	4.22221	92	0	2.34311e-05	2.7444e-31	1.44092e-26	1.17411e-23	8	33.3333	93.3333	1.91176
210004_at	oxidized low density lipoprotein (lectin-like) receptor 1	OLR1	125.59	102.45	86.95	100	264.48	257.55	175.796	100	-0.909	-1.87774	8	61	0.0332309	3.42525e-08	1.32406e-06	4.56214e-06	31	37.7778	31.1111	-0.55449
210006_at	abhydrolase domain containing 14A /// aminoacylase 1	ABHD14A /// ACY1	176.58	169.1	31.7747	100	245.59	241	42.439	100	-0.47	-1.38511	0	49	0.000881263	1.47712e-24	2.36612e-17	6.34671e-23	51	97.7778	95.5556	-0.2303
210024_s_at	ubiquitin-conjugating enzyme E2E 3	UBE2E3	504.22	468.25	134.513	100	549.85	560.45	81.4045	100	-0.429	-1.3463	1	30	1.2474	5.8064e-15	8.30331e-10	2.44386e-14	69	68.8889	95.5556	-0.1287
210029_at	indoleamine 2,3-dioxygenase 1	IDO1	129.15	109.15	46.6073	30	39.68	38.85	17.7918	0	1.51	2.8481	38	0	1.55047e-05	2.08849e-28	4.46159e-26	1.39066e-18	62	75.5556	97.7778	0.5738
210031_at	CD247 molecule	CD247	139.07	137.9	40.0847	30	37.26	41.15	18.1051	0	1.807	3.49914	61	0	2.69251e-05	2.0156e-31	1.68012e-31	2.61162e-19	39	80	93.3333	1.10227
210042_s_at	cathepsin Z	CTSZ	315.6	251.9	171.349	100	230.61	148.35	158.21	90	0.607	1.52309	55	20	2.05011	0.000134635	0.000395871	0.00235194	25	22.2222	26.6667	0.33385
210046_s_at	isocitrate dehydrogenase 2 (NADP+), mitochondrial	IDH2	249.55	259.45	84.4845	100	143.16	139.45	23.9096	100	0.595	1.51047	50	0	0.00317918	5.12021e-19	3.55476e-14	3.75515e-17	50	73.3333	93.3333	0.2975
210084_x_at	tryptase alpha/beta 1	TPSAB1	136.47	123.3	113.566	50	852.18	769.9	555.715	100	-2.247	-4.74695	0	81	0.000464607	1.30532e-23	3.30446e-14	2.99739e-22	19	42.2222	31.1111	-1.82007
210136_at	myelin basic protein	MBP	247.78	252.3	71.0333	100	137.71	132.6	70.7777	70	0.926	1.9	67	7	0.00727421	1.24861e-12	2.43101e-12	5.25167e-08	26	37.7778	20	0.62042
210139_s_at	peripheral myelin protein 22	PMP22	2514.09	2479.8	622.81	100	3438.67	3420.55	556.948	100	-0.517	-1.43098	2	57	0.00283367	9.79343e-23	8.64495e-17	8.7195e-18	41	66.6667	77.7778	-0.29469
210140_at	cystatin F (leukocystatin)	CST7	156.61	145.65	60.3342	50	73.09	51.3	55.1004	0	1.358	2.5633	55	0	0.00507022	2.14473e-18	6.8489e-16	5.94114e-13	45	77.7778	88.8889	0.7469
210146_x_at	leukocyte immunoglobulin-like receptor, subfamily B (with TM and ITIM domains), member 2	LILRB2	189.21	187.8	35.0606	100	74.78	73.6	29.141	90	1.267	2.40661	86	0	9.20496e-05	2.30533e-39	4.94574e-34	2.5265e-28	14	71.1111	93.3333	1.08962
210152_at	leukocyte immunoglobulin-like receptor, subfamily B (with TM and ITIM domains), member 4	LILRB4	133.24	132.15	31.3095	100	97.87	94.45	40.2808	100	0.72	1.64718	62	4	0.0431255	1.10945e-14	6.25357e-12	1.98763e-10	34	48.8889	66.6667	0.4464
210163_at	chemokine (C-X-C motif) ligand 11	CXCL11	54.1	38.25	42.1857	90	11.15	8.2	9.23366	0	2.274	4.83662	72	0	0.00453024	2.04568e-19	4.70076e-13	4.02457e-16	28	37.7778	97.7778	1.63728
210164_at	granzyme B (granzyme 2, cytotoxic T-lymphocyte-associated serine esterase 1)	GZMB	148.38	125.9	86.2508	90	32.64	22.1	23.3772	10	1.84	3.5801	72	0	6.34722e-05	3.46913e-39	3.89042e-30	2.85769e-30	28	75.5556	97.7778	1.3248
210220_at	frizzled class receptor 2	FZD2	89.72	88.05	28.0377	90	47.02	50.75	21.5904	30	0.855	1.80876	52	2	0.00353528	1.46406e-16	8.43925e-17	4.4123e-10	46	73.3333	75.5556	0.4446
210257_x_at	cullin 4B	CUL4B	78.63	69.5	25.7526	90	120.5	122.65	23.6617	100	-0.572	-1.48658	1	44	0.00371694	1.82674e-17	3.52421e-12	2.32993e-14	55	77.7778	80	-0.25168
210260_s_at	tumor necrosis factor, alpha-induced protein 8	TNFAIP8	467.14	447.6	120.332	100	233.16	227.85	59.7905	100	0.94	1.91853	76	0	3.53841e-05	8.62979e-54	5.08698e-37	1.6493e-44	24	82.2222	91.1111	0.7144
210276_s_at	nucleolar protein 12 /// TRIO and F-actin binding protein	NOL12 /// TRIOBP	188.47	167.6	46.4445	100	267.16	261.85	57.3388	100	-0.499	-1.41323	0	36	0.00401632	6.8809e-15	3.01559e-11	5.32671e-12	64	73.3333	68.8889	-0.17964
210293_s_at	Sec23 homolog B (S. cerevisiae)	SEC23B	260.02	271.8	75.7192	100	176.46	133.85	101.331	100	0.549	1.46307	53	9	0.0281768	9.18197e-09	7.11095e-08	5.10958e-06	38	55.5556	42.2222	0.29097
210298_x_at	four and a half LIM domains 1	FHL1	535.76	354.75	435.405	100	960.73	889.45	397.622	100	-0.942	-1.92119	12	68	0.010633	3.21074e-11	1.45146e-07	2.1561e-10	20	35.5556	33.3333	-0.64056
210299_s_at	four and a half LIM domains 1	FHL1	399.09	333.5	197.224	100	529.15	477.3	159.076	100	-0.67	-1.59107	7	59	0.0702868	1.20315e-12	2.21577e-08	1.52545e-11	34	53.3333	57.7778	-0.3953
210302_s_at	mab-21-like 2 (C. elegans)	MAB21L2	116.34	74.65	88.1839	60	319.27	327.15	48.7269	100	-1.86	-3.63008	0	86	0.000257623	8.45984e-37	4.49895e-21	4.75521e-37	14	33.3333	93.3333	-1.5996
210346_s_at	CDC-like kinase 4	CLK4	217.76	209.25	58.5006	100	265.62	270.95	54.6381	100	-0.369	-1.29146	6	42	0.0705362	1.66768e-09	4.85437e-07	1.03409e-07	52	60	51.1111	-0.15498
210356_x_at	membrane-spanning 4-domains, subfamily A, member 1	MS4A1	292.66	158	293.988	80	97.91	84.8	64.8307	40	1.226	2.33918	56	10	0.0453767	1.14417e-07	7.62033e-06	4.54178e-06	34	20	42.2222	0.68656
210357_s_at	spermine oxidase	SMOX	90.85	89.95	23.3649	30	47.63	50.15	18.2435	10	0.656	1.57571	29	4	0.00101508	6.053e-19	6.54029e-16	6.40429e-13	67	66.6667	75.5556	0.19024
210367_s_at	prostaglandin E synthase	PTGES	408.21	335.45	234.285	100	245.43	254.85	59.9608	100	0.463	1.37841	52	11	0.0904611	2.70995e-06	0.000250352	4.20683e-06	37	33.3333	55.5556	0.24076
210372_s_at	tumor protein D52-like 1	TPD52L1	93.78	91.1	37.1421	60	415.57	394.05	151.913	100	-1.997	-3.99169	0	98	5.30632e-08	7.43382e-60	1.18364e-42	9.82743e-51	2	53.3333	33.3333	-1.95706
210473_s_at	G protein-coupled receptor 125	GPR125	96.37	95.65	29.6611	20	218.56	221.6	48.2787	100	-1.309	-2.4777	0	85	2.07128e-06	6.65979e-44	4.38099e-29	2.08158e-39	15	77.7778	71.1111	-1.11265
210512_s_at	vascular endothelial growth factor A	VEGFA	208.73	182	98.231	100	74.26	66.65	32.0201	100	1.367	2.57934	81	0	0.000158827	2.27344e-33	3.92919e-22	1.6828e-30	19	40	57.7778	1.10727
210514_x_at	major histocompatibility complex, class I, G	HLA-G	1660.46	1568.85	476.244	100	1308.99	1319.15	424.4	100	0.329	1.25614	32	2	0.103482	9.79577e-10	8.24728e-07	7.36303e-09	66	64.4444	77.7778	0.10528
210517_s_at	A kinase (PRKA) anchor protein 12	AKAP12	251.07	197.7	153.01	90	328.32	323.2	69.5882	100	-0.555	-1.46917	21	63	0.0692643	2.74132e-06	0.00102091	7.55717e-08	16	33.3333	80	-0.34965
210519_s_at	NAD(P)H dehydrogenase, quinone 1	NQO1	112.66	111.6	12.0719	80	191.36	180.65	45.2094	100	-0.699	-1.62338	0	55	3.27548e-05	3.457e-33	4.27943e-31	3.90115e-21	45	100	66.6667	-0.38445
210534_s_at	B9 protein domain 1	B9D1	49.26	46.45	20.7821	50	84.5	84	16.1686	100	-0.564	-1.47836	0	32	0.00180086	1.43482e-20	7.19764e-15	2.28587e-17	68	93.3333	88.8889	-0.18048
210538_s_at	baculoviral IAP repeat containing 3	BIRC3	117.6	99.95	57.2324	100	32.21	35	10.3217	70	1.747	3.3566	89	0	2.17746e-05	7.07858e-36	1.94758e-24	1.36171e-33	11	46.6667	91.1111	1.55483
210544_s_at	aldehyde dehydrogenase 3 family, member A2	ALDH3A2	119.8	119.75	33.7716	80	249.97	260.05	58.139	100	-1.049	-2.0691	0	63	3.22403e-05	5.98597e-34	1.01251e-23	1.3948e-27	37	80	64.4444	-0.66087
210563_x_at	CASP8 and FADD-like apoptosis regulator	CFLAR	352.21	361.15	86.862	100	243.36	249.35	46.437	100	0.462	1.37745	37	0	0.00428179	4.82255e-15	4.9306e-10	4.83171e-13	63	75.5556	91.1111	0.17094
210628_x_at	latent transforming growth factor beta binding protein 4	LTBP4	63.8	63.3	24.3432	40	99.93	83.4	44.1994	40	-0.862	-1.81756	0	32	0.0532656	6.08762e-12	6.671e-09	1.68447e-09	68	95.5556	73.3333	-0.27584
210645_s_at	tetratricopeptide repeat domain 3 /// tetratricopeptide repeat domain 3 pseudogene 1	TTC3 /// TTC3P1	599.97	525.05	245.116	100	871.19	883.65	264.603	100	-0.485	-1.39959	1	51	0.0135603	2.90557e-19	1.25692e-15	1.74716e-14	48	80	75.5556	-0.24735
210646_x_at	ribosomal protein L13a /// ribosomal protein L13a pseudogene 5 /// small nucleolar RNA, C/D box 32A /// small nucleolar RNA, C/D box 33 /// small nucleolar RNA, C/D box 34 /// small nucleolar RNA, C/D box 35A	RPL13A /// RPL13AP5 /// SNORD32A /// SNORD33 /// SNORD34 /// SNORD35A	6661.42	6525.95	1071.01	100	8585.18	8091.7	1949.53	100	-0.33	-1.25701	1	48	0.0194127	9.9644e-10	1.13326e-08	1.18712e-06	51	57.7778	57.7778	-0.1584
210663_s_at	kynureninase	KYNU	322.17	267.3	122.422	100	222.88	204.15	121.299	90	0.65	1.56917	51	14	0.0625822	1.24083e-07	3.03119e-07	4.68394e-05	35	48.8889	24.4444	0.3315
210664_s_at	tissue factor pathway inhibitor (lipoprotein-associated coagulation inhibitor)	TFPI	163.08	157.95	60.4771	100	251.94	249.9	86.2976	100	-0.679	-1.60103	1	62	0.0246036	1.34781e-14	9.94697e-11	1.67624e-11	37	33.3333	53.3333	-0.42098
210681_s_at	microRNA 6125 /// ubiquitin specific peptidase 15	MIR6125 /// USP15	182.86	193.7	29.3845	100	155.15	169.65	32.6093	100	0.476	1.39088	33	0	0.0884931	1.54993e-17	1.41528e-15	7.45952e-13	67	95.5556	86.6667	0.15708
210715_s_at	serine peptidase inhibitor, Kunitz type, 2	SPINT2	160.62	151.8	45.6375	80	101.96	98.4	29.1733	60	0.591	1.50629	46	0	0.00397205	1.10577e-19	1.69794e-15	5.20662e-14	54	80	93.3333	0.27186
210735_s_at	carbonic anhydrase XII	CA12	187.73	183.1	51.638	60	109.55	106.45	27.9259	70	0.684	1.60659	53	1	0.000621908	6.89445e-19	8.65854e-13	9.86359e-16	46	60	97.7778	0.36252
210754_s_at	LYN proto-oncogene, Src family tyrosine kinase	LYN	444.7	419.75	129.428	100	300.96	306.25	75.74	100	0.521	1.43495	54	4	0.00656433	1.94341e-14	1.69383e-11	7.16881e-11	42	42.2222	44.4444	0.28134
210757_x_at	Dab, mitogen-responsive phosphoprotein, homolog 2 (Drosophila) /// uncharacterized LOC101926921	DAB2 /// LOC101926921	1633.4	1474.6	432.02	100	2382.08	2247.1	457.615	100	-0.459	-1.37459	1	50	0.001711	2.17234e-19	1.99201e-12	3.07426e-18	49	62.2222	80	-0.2295
210762_s_at	DLC1 Rho GTPase activating protein	DLC1	348.96	324.05	77.6054	100	713.08	734.85	148.522	100	-0.983	-1.97657	1	82	2.10369e-06	1.80861e-38	1.37159e-31	7.82585e-29	17	77.7778	80	-0.80606
210764_s_at	cysteine-rich, angiogenic inducer, 61	CYR61	242.76	169.55	131.952	100	336.32	298.35	149.349	90	-0.386	-1.30677	13	51	2.46256	0.000739284	0.00232421	0.00644239	36	51.1111	26.6667	-0.19686
210785_s_at	thymocyte selection associated family member 2	THEMIS2	417.88	440.6	115.494	100	222.55	203.1	83.0223	100	0.898	1.86348	76	1	0.000265886	4.12802e-26	4.63898e-21	3.05998e-19	23	48.8889	48.8889	0.68248
210793_s_at	nucleoporin 98kDa	NUP98	110.88	115.6	20.5792	100	73.63	71.85	9.38062	100	0.457	1.37268	42	0	0.000165057	2.52739e-25	1.76841e-21	6.69529e-17	58	91.1111	93.3333	0.19194
210794_s_at	maternally expressed 3 (non-protein coding)	MEG3	114.72	110.55	31.5163	60	231.15	228.25	53.9287	100	-1.001	-2.00139	1	78	1.81928e-05	2.87676e-34	2.57436e-23	5.08614e-27	21	55.5556	55.5556	-0.78078
210809_s_at	periostin, osteoblast specific factor	POSTN	1650.96	1083.75	1291.5	100	721.22	586.55	468.527	100	0.988	1.98343	62	14	0.0390241	8.42259e-08	1.6642e-05	8.69251e-07	24	22.2222	24.4444	0.61256
210829_s_at	single-stranded DNA binding protein 2	SSBP2	69.61	64.85	20.0893	40	136.65	148.95	29.9439	90	-0.956	-1.93992	2	67	4.03358e-05	7.28909e-35	5.43962e-28	5.9849e-26	31	82.2222	80	-0.64052
210845_s_at	plasminogen activator, urokinase receptor	PLAUR	442.85	383.95	166.478	100	329.12	313.3	115.254	100	0.501	1.41519	47	4	0.102105	1.30533e-09	1.10724e-07	4.23462e-07	49	60	51.1111	0.23547
210875_s_at	uncharacterized LOC100996668 /// zinc finger E-box binding homeobox 1	LOC100996668 /// ZEB1	45.35	32.9	28.5016	40	108.94	103.3	37.1959	90	-1.333	-2.51926	2	69	0.000597794	2.83129e-22	1.41327e-14	1.97516e-20	29	48.8889	57.7778	-0.91977
210889_s_at	Fc fragment of IgG, low affinity IIb, receptor (CD32)	FCGR2B	1252.27	1099.7	426.395	100	417.48	340.65	195.92	100	1.694	3.23553	94	0	6.65089e-06	1.31958e-42	8.96672e-40	6.27315e-28	6	48.8889	37.7778	1.59236
210895_s_at	CD86 molecule	CD86	310.24	330.45	92.5927	90	211.01	198.5	70.6147	50	0.596	1.51152	59	9	0.0609834	1.31427e-07	8.9651e-06	5.54905e-06	32	71.1111	37.7778	0.35164
210896_s_at	aspartate beta-hydroxylase	ASPH	177.63	171.85	31.1564	100	268.51	254.5	73.535	100	-0.836	-1.78509	0	80	0.0020935	1.35427e-41	7.53419e-32	1.25554e-34	20	77.7778	73.3333	-0.6688
210915_x_at	T cell receptor beta constant 1	TRBC1	563.33	574.5	245.49	100	171.07	175.3	54.2374	90	1.814	3.51616	93	0	2.92473e-05	8.48042e-39	4.04121e-29	5.12116e-33	7	35.5556	62.2222	1.68702
210949_s_at	eukaryotic translation initiation factor 3, subunit C /// eukaryotic translation initiation factor 3, subunit C-like	EIF3C /// EIF3CL	1129.72	1155.95	199.237	100	1374.38	1453.35	244.028	100	-0.36	-1.28343	4	57	0.0441844	2.44375e-11	6.5077e-09	3.47788e-08	39	53.3333	62.2222	-0.2052
210951_x_at	RAB27A, member RAS oncogene family	RAB27A	220.25	232	57.9469	60	144.43	133.75	48.1023	30	0.519	1.43296	45	0	0.00753751	1.88298e-12	1.65945e-08	9.41669e-11	55	66.6667	91.1111	0.23355
210972_x_at	T cell receptor alpha constant /// T cell receptor alpha joining 17 /// T cell receptor alpha variable 20 /// T cell receptor delta variable 2	TRAC /// TRAJ17 /// TRAV20 /// TRDV2	561.11	476.6	300.986	100	174.16	168.3	34.2357	40	1.415	2.6666	79	0	0.00015702	2.092e-31	6.65524e-19	3.25581e-32	21	24.4444	77.7778	1.11785
210973_s_at	fibroblast growth factor receptor 1	FGFR1	217.71	165.5	127.027	90	310.34	297.3	109.302	100	-0.91	-1.87905	3	78	0.0693845	1.48308e-23	4.52555e-13	1.03964e-24	19	37.7778	60	-0.7098
210982_s_at	major histocompatibility complex, class II, DR alpha	HLA-DRA	5339.92	4893.95	873.436	100	4221.67	4374.5	1708.74	100	0.655	1.57462	54	6	2.00093	1.79061e-05	5.09334e-07	0.00279607	40	62.2222	35.5556	0.3537
210992_x_at	Fc fragment of IgG, low affinity IIc, receptor for (CD32) (gene/pseudogene)	FCGR2C	530.65	426.1	272.821	90	230.13	240.65	126.117	50	1.058	2.08204	68	3	0.0084938	3.86558e-13	4.79535e-14	1.78386e-07	29	35.5556	42.2222	0.71944
211060_x_at	glycosylphosphatidylinositol anchor attachment 1	GPAA1	302.9	305.85	68.9613	100	377.68	354.35	65.3729	100	-0.435	-1.35191	0	34	0.0247132	6.44407e-20	4.04738e-12	1.10632e-19	66	66.6667	95.5556	-0.1479
211066_x_at	protocadherin gamma subfamily A, 1 /// protocadherin gamma subfamily A, 10 /// protocadherin gamma subfamily A, 11 /// protocadherin gamma subfamily A, 12 /// protocadherin gamma subfamily A, 2 /// protocadherin gamma subfamily A, 3 /// protocadherin gamma subfamily A, 4 /// protocadherin gamma subfamily A, 5 /// protocadherin gamma subfamily A, 6 /// protocadherin gamma subfamily A, 7 /// protoc…	PCDHGA1 /// PCDHGA10 /// PCDHGA11 /// PCDHGA12 /// PCDHGA2 /// PCDHGA3 /// PCDHGA4 /// PCDHGA5 /// PCDHGA6 /// PCDHGA7 /// PCDHGA8 /// PCDHGA9 /// PCDHGB1 /// PCDHGB2 /// PCDHGB3 /// PCDHGB4 /// PCDHGB5 /// PCDHGB6 /// PCDHGB7 /// PCDHGC3 /// PCDHGC4 /// PCDHGC5	1127.13	895.25	631.373	100	1668.63	1608.95	480.614	100	-0.624	-1.54114	6	61	0.0269165	1.33417e-11	6.27845e-07	2.37303e-12	33	33.3333	57.7778	-0.38064
211073_x_at	RNA, U86 small nucleolar /// ribosomal protein L3 /// small nucleolar RNA, C/D box 83B	RNU86 /// RPL3 /// SNORD83B	5432.61	5516.35	1039.07	100	7223.11	6995.3	1645.45	100	-0.399	-1.31859	4	61	0.0131855	4.08771e-10	5.15563e-08	1.38164e-07	35	35.5556	51.1111	-0.24339
211075_s_at	CD47 molecule	CD47	960.99	961.95	250.847	100	660.58	648.85	147.759	100	0.563	1.47734	63	4	0.00578678	1.05448e-14	2.20819e-09	7.36003e-14	33	40	57.7778	0.35469
211122_s_at	chemokine (C-X-C motif) ligand 11	CXCL11	53.09	40.2	33.8879	60	14.66	15.55	7.00246	0	1.743	3.3473	54	0	0.000329404	3.45405e-23	5.70426e-18	8.7226e-18	46	37.7778	86.6667	0.94122
211144_x_at	TCR gamma alternate reading frame protein /// T cell receptor gamma constant 2 /// T cell receptor gamma variable 9	TARP /// TRGC2 /// TRGV9	114.65	115.6	59.3347	40	37.36	38.1	21.1137	0	1.576	2.98142	46	0	0.00195874	2.53575e-20	1.25168e-16	1.22977e-15	54	80	97.7778	0.72496
211275_s_at	glycogenin 1	GYG1	559.93	525.8	126.491	100	386.92	379.15	61.0522	100	0.449	1.36509	48	0	0.00098338	1.82378e-16	4.72267e-12	5.75727e-14	52	73.3333	84.4444	0.21552
211276_at	transcription elongation factor A (SII)-like 2	TCEAL2	16.99	16.75	7.76897	10	48.35	42.45	24.6745	80	-1.259	-2.3933	0	62	0.000438284	2.18347e-21	5.6865e-18	7.43817e-15	38	100	71.1111	-0.78058
211316_x_at	CASP8 and FADD-like apoptosis regulator	CFLAR	421.49	419.75	107.916	100	346.63	352.95	58.1247	100	0.386	1.30677	45	2	0.101458	1.10941e-10	6.85203e-10	4.23785e-07	53	68.8889	55.5556	0.1737
211336_x_at	leukocyte immunoglobulin-like receptor, subfamily B (with TM and ITIM domains), member 1	LILRB1	313.59	320.8	78.4911	100	168.15	148.55	101.509	70	0.912	1.88165	56	3	0.00480573	2.61099e-15	1.4416e-15	3.43733e-10	41	68.8889	64.4444	0.51072
211345_x_at	eukaryotic translation elongation factor 1 gamma /// microRNA 3654	EEF1G /// MIR3654	3745.93	3566.9	548.005	100	4777.5	4775.55	971.118	100	-0.291	-1.22349	0	41	0.010684	2.73208e-12	9.55809e-12	8.04542e-08	59	95.5556	73.3333	-0.11931
211382_s_at	transforming, acidic coiled-coil containing protein 2	TACC2	88.5	88.15	20.5132	70	119.71	123.05	22.0856	100	-0.647	-1.56591	0	35	0.00729076	1.64688e-22	1.04309e-15	3.08207e-19	65	75.5556	82.2222	-0.22645
211395_x_at	Fc fragment of IgG, low affinity IIc, receptor for (CD32) (gene/pseudogene)	FCGR2C	1044.03	882	526.398	100	487.48	430.45	242.31	90	0.947	1.92786	76	3	0.00292393	4.91394e-16	4.06365e-12	4.63136e-12	21	26.6667	33.3333	0.71972
211404_s_at	amyloid beta (A4) precursor-like protein 2	APLP2	633.22	583.4	243.987	100	1350.23	1329.1	575.726	100	-1.067	-2.09507	2	77	0.00119485	3.042e-26	8.96572e-21	4.20747e-18	21	40	31.1111	-0.82159
211429_s_at	serpin peptidase inhibitor, clade A (alpha-1 antiproteinase, antitrypsin), member 1	SERPINA1	820.23	806.95	227.167	100	207.13	199.05	68.2596	100	2.025	4.06992	98	0	1.72897e-08	2.29063e-63	2.37646e-56	9.96035e-49	2	53.3333	62.2222	1.9845
211430_s_at	immunoglobulin heavy constant gamma 1 (G1m marker) /// immunoglobulin heavy constant gamma 2 (G2m marker) /// immunoglobulin heavy constant mu /// immunoglobulin heavy variable 4-31 /// microRNA 8071-1 /// microRNA 8071-2	IGHG1 /// IGHG2 /// IGHM /// IGHV4-31 /// MIR8071-1 /// MIR8071-2	9714.68	9345.2	2164.72	100	4274.76	3458.15	3483.22	100	1.749	3.36126	76	1	0.00682035	2.21041e-15	4.14653e-18	1.3176e-08	23	57.7778	4.44444	1.32924
211452_x_at	leucine rich repeat (in FLII) interacting protein 1	LRRFIP1	1426.56	1409	346.716	100	1204.95	1049.9	449.659	100	0.398	1.31768	31	0	2.14423	3.01099e-12	4.34343e-09	1.64974e-09	69	73.3333	62.2222	0.12338
211458_s_at	GABA(A) receptor-associated protein like 1 /// GABA(A) receptors associated protein like 3, pseudogene	GABARAPL1 /// GABARAPL3	596.47	518.6	330.601	100	774.78	713.7	198.031	100	-0.461	-1.3765	10	55	0.0655676	5.35946e-08	1.42373e-05	3.37987e-07	35	33.3333	51.1111	-0.25355
211528_x_at	major histocompatibility complex, class I, G	HLA-G	3397.92	2981.25	830.95	100	2711.54	2637.75	429.058	100	0.364	1.28699	44	0	0.0392507	3.79739e-14	1.43825e-09	7.94621e-13	56	68.8889	77.7778	0.16016
211529_x_at	major histocompatibility complex, class I, G	HLA-G	3350.03	3111.35	735.467	100	2541.06	2733.9	551.601	100	0.428	1.34537	47	0	0.0148754	2.0306e-14	2.26577e-10	6.68894e-12	53	60	66.6667	0.20116
211535_s_at	fibroblast growth factor receptor 1	FGFR1	322.55	346.8	78.0871	100	534.11	532.65	93.183	100	-0.717	-1.64376	0	54	0.000213729	6.73243e-25	3.20396e-14	1.441e-24	46	53.3333	71.1111	-0.38718
211559_s_at	cyclin G2	CCNG2	98.64	97.3	39.4347	80	183.24	181.85	30.51	100	-0.789	-1.72788	3	63	0.000697488	2.27606e-18	1.03165e-10	5.11328e-20	34	48.8889	68.8889	-0.49707
211569_s_at	hydroxyacyl-CoA dehydrogenase	HADH	96.45	103.05	22.5183	80	122.37	120.85	18.4018	90	-0.38	-1.30134	1	37	0.0285509	5.46247e-14	2.78353e-09	8.70523e-13	62	84.4444	84.4444	-0.1406
211571_s_at	versican	VCAN	477.95	415.55	149.991	100	1174.56	1177.55	532.118	100	-1.172	-2.25324	9	89	0.00501899	5.22889e-19	1.58102e-19	2.04873e-11	2	42.2222	44.4444	-1.04308
211596_s_at	leucine-rich repeats and immunoglobulin-like domains 1	LRIG1	131.26	133.6	26.6051	50	177.21	173.75	46.7915	70	-0.442	-1.35849	0	42	0.0212676	3.46718e-15	6.67917e-13	5.46739e-11	58	93.3333	66.6667	-0.18564
211612_s_at	interleukin 13 receptor, alpha 1	IL13RA1	234.01	230.1	44.0031	100	182.9	178.95	38.0987	100	0.357	1.28076	41	2	0.0166951	1.4408e-09	9.19588e-08	2.92007e-07	57	66.6667	71.1111	0.14637
211633_x_at	---	---	644.6	587.55	430.041	90	63.29	64.3	49.1479	10	3.464	11.0349	93	0	2.73831e-05	2.4287e-36	2.08197e-36	2.65485e-22	7	28.8889	51.1111	3.22152
211634_x_at	immunoglobulin heavy constant mu	IGHM	1954.12	1549.05	1345.1	100	182.77	96.45	192.285	40	3.577	11.934	94	2	2.52825e-05	2.01918e-34	7.50506e-31	4.27281e-23	4	22.2222	31.1111	3.36238
211635_x_at	immunoglobulin heavy constant alpha 1 /// immunoglobulin heavy constant alpha 2 (A2m marker) /// immunoglobulin heavy constant delta /// immunoglobulin heavy constant gamma 1 (G1m marker) /// immunoglobulin heavy constant gamma 3 (G3m marker) /// immunoglobulin heavy constant gamma 4 (G4m marker) /// immunoglobulin heavy constant mu /// immunoglobulin heavy variable 4-31	IGHA1 /// IGHA2 /// IGHD /// IGHG1 /// IGHG3 /// IGHG4 /// IGHM /// IGHV4-31	1577.63	950.05	1375.31	100	150.69	87.9	154.825	70	3.057	8.3224	93	2	0.000107981	2.22027e-33	3.95647e-28	2.39047e-23	5	28.8889	28.8889	2.84301
211637_x_at	immunoglobulin heavy locus /// immunoglobulin heavy constant alpha 1 /// immunoglobulin heavy constant alpha 2 (A2m marker) /// immunoglobulin heavy constant delta /// immunoglobulin heavy constant gamma 1 (G1m marker) /// immunoglobulin heavy constant gamma 3 (G3m marker) /// immunoglobulin heavy constant gamma 4 (G4m marker) /// immunoglobulin heavy constant mu /// immunoglobulin heavy variable…	IGH /// IGHA1 /// IGHA2 /// IGHD /// IGHG1 /// IGHG3 /// IGHG4 /// IGHM /// IGHV3-23 /// IGHV4-31	1178.93	1082.6	664.483	100	136.67	97.15	144.762	30	3.81	14.0257	92	0	0.000173186	5.01551e-32	1.18957e-32	5.25768e-19	8	37.7778	44.4444	3.5052
211639_x_at	immunoglobulin heavy locus /// immunoglobulin heavy constant alpha 1 /// immunoglobulin heavy constant alpha 2 (A2m marker) /// immunoglobulin heavy constant delta /// immunoglobulin heavy constant gamma 1 (G1m marker) /// immunoglobulin heavy constant gamma 3 (G3m marker) /// immunoglobulin heavy constant gamma 4 (G4m marker) /// immunoglobulin heavy constant mu /// immunoglobulin heavy variable…	IGH /// IGHA1 /// IGHA2 /// IGHD /// IGHG1 /// IGHG3 /// IGHG4 /// IGHM /// IGHV4-31	392.97	401.1	174.665	90	30.7	17.1	31.3413	0	3.558	11.7778	95	0	2.85705e-06	1.11743e-43	7.1165e-41	2.96048e-29	5	44.4444	57.7778	3.3801
211640_x_at	immunoglobulin heavy constant gamma 1 (G1m marker) /// immunoglobulin heavy constant mu	IGHG1 /// IGHM	272.77	231.55	170.193	80	36.91	18.35	37.3189	0	3.52	11.4716	94	0	8.70108e-05	2.51373e-35	2.37882e-34	3.4777e-22	6	28.8889	57.7778	3.3088
211641_x_at	immunoglobulin heavy constant alpha 1 /// immunoglobulin heavy constant alpha 2 (A2m marker) /// immunoglobulin heavy constant delta /// immunoglobulin heavy constant gamma 1 (G1m marker) /// immunoglobulin heavy constant gamma 3 (G3m marker) /// immunoglobulin heavy constant mu /// immunoglobulin heavy variable 4-31	IGHA1 /// IGHA2 /// IGHD /// IGHG1 /// IGHG3 /// IGHM /// IGHV4-31	567.46	420.65	350.414	100	121.18	110.8	63.8478	80	2.362	5.14083	94	0	2.03501e-05	1.57966e-39	8.59291e-38	1.5485e-25	6	40	37.7778	2.22028
211643_x_at	immunoglobulin kappa locus /// immunoglobulin kappa constant	IGK /// IGKC	2742.07	2161.3	1457.23	100	283.18	208.75	283.742	40	3.6	12.1257	100	0	1.54912e-05	6.13383e-42	2.59625e-42	4.79434e-24	0	44.4444	26.6667	3.6
211644_x_at	immunoglobulin kappa locus /// immunoglobulin kappa constant	IGK /// IGKC	3992.55	3984.6	1303.81	100	456.98	229.05	607.631	50	4.108	17.2437	97	0	0.000109858	1.62178e-39	1.24178e-39	7.94851e-22	3	46.6667	20	3.98476
211645_x_at	immunoglobulin kappa variable 1-17 /// ---	IGKV1-17 /// IGKV1-17	4507.2	4228.2	1820.6	100	501.32	262.3	569.398	80	3.848	14.4	100	0	4.92634e-05	5.91688e-48	3.51648e-47	8.24426e-29	0	37.7778	28.8889	3.848
211647_x_at	immunoglobulin heavy constant gamma 1 (G1m marker) /// immunoglobulin heavy constant mu	IGHG1 /// IGHM	117.58	95.55	74.0453	90	40.12	34.2	24.4041	10	1.965	3.90413	39	0	0.00219947	5.49154e-19	7.02151e-18	6.25889e-12	61	66.6667	84.4444	0.76635
211649_x_at	immunoglobulin heavy constant alpha 1 /// immunoglobulin heavy constant gamma 1 (G1m marker) /// immunoglobulin heavy constant mu	IGHA1 /// IGHG1 /// IGHM	248.5	186.75	141.718	80	33.95	28	24.1793	10	2.961	7.78663	80	0	1.08407e-05	1.34321e-45	3.40376e-39	6.79373e-35	20	40	93.3333	2.3688
211650_x_at	immunoglobulin heavy locus /// immunoglobulin heavy constant alpha 1 /// immunoglobulin heavy constant delta /// immunoglobulin heavy constant gamma 1 (G1m marker) /// immunoglobulin heavy constant gamma 3 (G3m marker) /// immunoglobulin heavy constant mu /// immunoglobulin heavy variable 3-23 /// immunoglobulin heavy variable 4-31	IGH /// IGHA1 /// IGHD /// IGHG1 /// IGHG3 /// IGHM /// IGHV3-23 /// IGHV4-31	663.45	608.05	440.322	100	84	57.35	85.7077	40	3.346	10.1683	92	0	0.000223914	1.33095e-32	2.69646e-33	8.58096e-19	8	31.1111	35.5556	3.07832
211652_s_at	lipopolysaccharide binding protein	LBP	298.42	263.95	152.856	80	136.83	131.6	21.007	50	0.733	1.66209	50	1	0.0046393	9.81784e-15	1.55648e-08	4.7928e-17	49	42.2222	100	0.3665
211653_x_at	aldo-keto reductase family 1, member C2 /// aldo-keto reductase family 1 member C2-like	AKR1C2 /// LOC101930400	916.22	790.25	258.268	100	1445.64	1093.85	822.267	100	-0.621	-1.53794	10	59	0.085756	2.44385e-09	6.83193e-09	4.0331e-06	31	48.8889	40	-0.36639
211655_at	immunoglobulin lambda constant 1 (Mcg marker)	IGLC1	42.5	35	25.3635	70	14.27	14.05	6.70433	0	1.257	2.38998	52	0	0.0121232	7.10183e-11	4.89435e-08	8.97995e-09	48	62.2222	86.6667	0.65364
211656_x_at	major histocompatibility complex, class II, DQ beta 1 /// HLA class II histocompatibility antigen, DQ beta 1 chain-like	HLA-DQB1 /// LOC101060835	2981	2748.6	1081.49	100	1450.65	1320.55	774.302	100	0.837	1.78633	61	1	0.00340427	2.00092e-21	1.3949e-16	6.93528e-17	38	57.7778	62.2222	0.51057
211663_x_at	prostaglandin D2 synthase 21kDa (brain)	PTGDS	412.61	371.85	194.324	90	1686.79	1581.4	769.858	100	-1.434	-2.70195	2	84	1.2409e-05	3.02895e-31	7.25511e-26	1.61688e-22	14	40	26.6667	-1.20456
211666_x_at	RNA, U86 small nucleolar /// ribosomal protein L3 /// small nucleolar RNA, C/D box 83B	RNU86 /// RPL3 /// SNORD83B	3532.76	3191.35	846.861	100	4933.18	4434.8	1175.39	100	-0.46	-1.37554	5	64	0.00534818	9.58328e-12	7.65482e-09	4.07901e-09	31	48.8889	42.2222	-0.2944
211681_s_at	PDZ and LIM domain 5	PDLIM5	101.89	101.05	22.9227	80	191.28	182.7	68.3643	80	-0.704	-1.62902	1	51	0.0006917	1.28294e-20	8.72813e-20	1.27485e-12	48	91.1111	46.6667	-0.35904
211696_x_at	hemoglobin, beta	HBB	836.68	488.35	765.371	100	1680.59	1563.2	1081.68	100	-1.133	-2.19314	15	61	0.0280967	3.22605e-09	4.82991e-07	2.62627e-07	24	28.8889	15.5556	-0.69113
211699_x_at	hemoglobin, alpha 1 /// hemoglobin, alpha 2	HBA1 /// HBA2	552.09	338.5	641.642	70	999.76	740.65	672.924	90	-1.252	-2.38171	18	62	0.0448932	6.12364e-08	2.5211e-05	2.67501e-07	20	17.7778	17.7778	-0.77624
211703_s_at	TM2 domain containing 1	TM2D1	193.3	186.25	39.0013	100	234.12	230.45	54.3854	100	-0.494	-1.40834	0	41	0.072812	1.20557e-15	1.33054e-12	6.26393e-12	59	84.4444	77.7778	-0.20254
211720_x_at	ribosomal protein, large, P0	RPLP0	5544.69	5478.5	828.551	100	7429.2	6429.55	2131.77	100	-0.365	-1.28788	2	49	0.0251712	1.10807e-09	7.8183e-10	4.33225e-06	49	64.4444	48.8889	-0.17885
211729_x_at	biliverdin reductase A	BLVRA	582.72	625.65	88.3463	100	445.13	418.35	80.8358	100	0.461	1.3765	53	1	0.00220002	1.88015e-16	1.0242e-13	9.07784e-12	46	75.5556	68.8889	0.24433
211737_x_at	pleiotrophin	PTN	161.23	125.35	92.4156	100	382.8	228.05	377.336	100	-1.101	-2.14503	5	72	0.0157508	2.28741e-12	2.66913e-10	1.21939e-08	23	40	44.4444	-0.79272
211742_s_at	ecotropic viral integration site 2B	EVI2B	553.93	520.7	153.081	100	340.03	357.15	97.0641	100	0.749	1.68063	55	1	0.00188454	3.11808e-17	4.08831e-14	4.92126e-12	44	57.7778	48.8889	0.41195
211745_x_at	hemoglobin, alpha 1 /// hemoglobin, alpha 2	HBA1 /// HBA2	813.66	381.7	1047.41	90	1511.47	1084.85	1121.21	100	-1.191	-2.28311	18	69	0.047642	3.16643e-08	5.1999e-06	7.84635e-07	13	11.1111	15.5556	-0.82179
211748_x_at	prostaglandin D2 synthase 21kDa (brain)	PTGDS	1268.48	1199.2	558.993	100	4445.48	4321.8	1974.17	100	-1.748	-3.35893	2	90	3.52257e-05	4.38328e-33	1.62276e-26	2.67426e-24	8	28.8889	24.4444	-1.5732
211764_s_at	ubiquitin-conjugating enzyme E2D 1	UBE2D1	212.59	200.05	53.6862	100	111.72	99.65	36.6343	100	0.991	1.98756	73	0	0.000122134	1.30439e-33	3.87705e-28	2.17906e-24	27	86.6667	82.2222	0.72343
211795_s_at	FYN binding protein	FYB	265.34	279.45	36.263	100	124.72	105.45	42.3478	100	1.222	2.3327	86	0	9.27742e-05	3.52108e-51	1.96875e-47	4.40674e-31	14	80	66.6667	1.05092
211796_s_at	T cell receptor beta constant 1	TRBC1	352.79	302.6	208.837	100	67.07	65.15	34.9985	60	2.329	5.02457	92	1	1.86076e-05	1.66385e-35	1.68428e-28	1.54212e-28	7	31.1111	51.1111	2.14268
211797_s_at	nuclear transcription factor Y, gamma	NFYC	42.44	43.7	18.3884	50	75.12	77.5	19.0863	70	-0.826	-1.77276	0	34	0.0124027	8.97788e-12	8.44398e-07	1.71744e-13	66	64.4444	84.4444	-0.28084
211798_x_at	immunoglobulin lambda joining 3	IGLJ3	1081.42	930	524.774	100	195.7	118.9	219.318	50	2.761	6.77866	89	0	7.06946e-05	1.54971e-32	1.78414e-32	4.95676e-20	11	44.4444	26.6667	2.45729
211799_x_at	major histocompatibility complex, class I, C	HLA-C	1783.46	1646.3	772.099	100	1048.31	993	359.608	100	0.496	1.4103	32	0	0.0195424	2.87112e-11	9.9257e-07	6.48146e-12	68	55.5556	84.4444	0.15872
211813_x_at	decorin	DCN	4568.38	4438.1	1037.56	100	6306.55	6099.35	2571.42	100	-0.362	-1.28521	13	55	1.32169	0.000493252	0.000228822	0.0116811	32	46.6667	31.1111	-0.1991
211852_s_at	attractin	ATRN	133.07	128.25	37.9132	30	171.92	189.9	43.0675	80	-0.391	-1.3113	0	33	0.0632789	3.21276e-15	6.60907e-12	3.99345e-11	67	95.5556	84.4444	-0.12903
211858_x_at	GNAS complex locus	GNAS	2307.6	2330.35	482.856	100	2723.7	2748.8	613.986	100	-0.301	-1.232	2	42	2.20824	3.98965e-12	1.03549e-12	2.07526e-07	56	95.5556	62.2222	-0.12642
211868_x_at	immunoglobulin heavy locus /// immunoglobulin heavy constant alpha 1 /// immunoglobulin heavy constant alpha 2 (A2m marker) /// immunoglobulin heavy constant delta /// immunoglobulin heavy constant gamma 1 (G1m marker) /// immunoglobulin heavy constant gamma 2 (G2m marker) /// immunoglobulin heavy constant gamma 3 (G3m marker) /// immunoglobulin heavy constant mu /// immunoglobulin heavy variable…	IGH /// IGHA1 /// IGHA2 /// IGHD /// IGHG1 /// IGHG2 /// IGHG3 /// IGHM /// IGHV4-31	609.06	553	319.186	100	86.55	84.9	53.4119	20	2.542	5.82396	91	0	2.06921e-05	5.54427e-31	2.49161e-32	1.94167e-17	9	44.4444	44.4444	2.31322
211881_x_at	immunoglobulin lambda joining 3	IGLJ3	876.59	722.6	409.817	100	181.66	111.85	174.977	50	2.491	5.62167	85	0	2.35107e-05	2.45568e-31	3.42269e-31	1.55037e-21	15	37.7778	40	2.11735
211902_x_at	YME1-like 1 ATPase	YME1L1	222.05	164.7	151.132	90	110.21	99.05	30.6806	40	0.945	1.92519	67	0	0.035507	7.8717e-17	4.28055e-10	1.62028e-17	33	33.3333	80	0.63315
211908_x_at	immunoglobulin kappa locus	IGK	321.34	246.95	190.728	100	65.91	64.3	51.3383	10	2.884	7.38194	91	0	0.000555804	7.22208e-31	8.54137e-33	5.83224e-17	9	53.3333	55.5556	2.62444
211913_s_at	MER proto-oncogene, tyrosine kinase	MERTK	120.44	106.3	43.6652	100	168.49	148.7	73.1197	100	-0.505	-1.41912	9	51	0.117669	8.30255e-07	6.78749e-06	5.92861e-05	40	64.4444	28.8889	-0.25755
211919_s_at	chemokine (C-X-C motif) receptor 4	CXCR4	996.95	997.2	541.884	100	388.94	379.4	175.568	90	1.364	2.57398	79	4	0.00121437	2.28566e-18	3.03867e-14	2.25137e-14	17	31.1111	31.1111	1.07756
211922_s_at	catalase	CAT	170.3	158.95	69.6984	80	284.24	290.2	79.0747	90	-0.697	-1.62113	7	64	0.00671751	1.7028e-14	2.08202e-10	2.01326e-11	29	46.6667	40	-0.44608
211927_x_at	eukaryotic translation elongation factor 1 gamma /// microRNA 3654	EEF1G /// MIR3654	4197.11	3821.15	619.346	100	5206.13	5214.75	915.112	100	-0.293	-1.22519	0	42	0.0131629	2.82043e-15	3.39091e-13	2.0344e-10	58	97.7778	93.3333	-0.12306
211937_at	eukaryotic translation initiation factor 4B	EIF4B	662.31	660.15	116.138	100	911.75	986.7	287.424	100	-0.427	-1.34443	8	63	0.0689668	4.21962e-09	1.48418e-09	1.5691e-05	29	71.1111	46.6667	-0.26901
211941_s_at	phosphatidylethanolamine binding protein 1	PEBP1	846.26	850.6	122.062	100	1187.1	1196.45	164.714	100	-0.542	-1.45599	0	50	0.000133987	2.94375e-34	6.37674e-24	7.6772e-29	50	57.7778	73.3333	-0.271
211946_s_at	proline-rich coiled-coil 2C	PRRC2C	576.14	554.55	81.3014	100	458.05	457.2	80.2938	100	0.347	1.27191	33	0	0.00640738	1.02182e-13	8.17291e-10	2.75431e-11	67	75.5556	91.1111	0.11451
211958_at	insulin-like growth factor binding protein 5	IGFBP5	156.44	173.35	47.0756	90	608.85	481.65	287.119	100	-2.237	-4.71416	0	100	3.60846e-06	5.53159e-57	6.56515e-50	1.43558e-41	0	66.6667	24.4444	-2.237
211959_at	insulin-like growth factor binding protein 5	IGFBP5	846.28	633	644.573	100	3519.63	3416.55	863.038	100	-1.942	-3.84238	0	91	5.79298e-06	2.64139e-45	8.69793e-26	2.03787e-45	9	31.1111	66.6667	-1.76722
211967_at	transmembrane protein 123	TMEM123	543.38	539.6	106.128	100	381.9	357.6	93.5813	100	0.478	1.39281	34	0	0.00226657	9.24094e-21	5.06854e-18	2.0699e-14	66	91.1111	93.3333	0.16252
211972_x_at	ribosomal protein, large, P0	RPLP0	4461.27	4164.7	835.057	100	5530.92	5343.55	1218.74	100	-0.311	-1.24057	2	42	0.0351232	3.66677e-10	2.17319e-09	1.04994e-06	56	84.4444	68.8889	-0.13062
211990_at	major histocompatibility complex, class II, DP alpha 1	HLA-DPA1	5250.5	5119.45	1109.41	100	3910.45	3825.15	919.514	100	0.42	1.33793	48	0	0.0122109	1.72184e-13	8.40962e-11	1.19249e-09	52	60	62.2222	0.2016
211991_s_at	major histocompatibility complex, class II, DP alpha 1	HLA-DPA1	3150.14	3018.45	833.121	100	2260.44	2509.15	732.534	100	0.544	1.45801	60	4	0.0238144	4.7073e-12	1.65434e-11	7.31542e-08	36	51.1111	46.6667	0.3264
211998_at	H3 histone, family 3A /// H3 histone, family 3B (H3.3B) /// microRNA 4738	H3F3A /// H3F3B /// MIR4738	178.12	193.55	46.1822	100	416.17	426.95	97.479	100	-1.085	-2.12138	0	92	2.10132e-06	9.22642e-48	1.13751e-30	8.1257e-41	8	55.5556	82.2222	-0.9982
211999_at	H3 histone, family 3A /// H3 histone, family 3B (H3.3B) /// microRNA 4738	H3F3A /// H3F3B /// MIR4738	1618.3	1724.9	259.62	100	2181.65	2108	456.092	100	-0.395	-1.31494	1	52	0.00418911	1.74989e-15	2.78534e-12	2.41421e-11	47	80	77.7778	-0.2054
212010_s_at	CDV3 homolog (mouse)	CDV3	647.99	639.8	125.374	100	469.7	509.5	74.9625	100	0.382	1.30315	41	0	0.00162033	3.09245e-15	2.8843e-10	1.15786e-13	59	73.3333	95.5556	0.15662
212014_x_at	CD44 molecule (Indian blood group)	CD44	848.44	770.4	261.569	100	661.01	679.8	250.11	100	0.492	1.40639	43	3	2.63115	3.95879e-11	1.97382e-07	1.04353e-09	54	62.2222	73.3333	0.21156
212038_s_at	voltage-dependent anion channel 1	VDAC1	400.16	399.25	75.3322	100	315.33	302.55	87.1034	100	0.329	1.25614	38	7	0.0327396	5.56198e-09	3.09463e-09	1.0771e-05	55	77.7778	51.1111	0.12502
212039_x_at	RNA, U86 small nucleolar /// ribosomal protein L3 /// small nucleolar RNA, C/D box 83B	RNU86 /// RPL3 /// SNORD83B	5713.93	5325.4	1038.09	100	7688.29	7441.2	1717.44	100	-0.379	-1.30044	5	51	0.00819968	3.99785e-10	2.49334e-08	3.49415e-07	44	48.8889	53.3333	-0.19329
212062_at	ATPase, class II, type 9A	ATP9A	49.92	37.5	25.9133	10	155.83	160.9	50.8442	100	-1.522	-2.87189	0	82	8.5631e-06	3.56903e-47	3.96337e-29	2.80117e-43	18	77.7778	71.1111	-1.24804
212063_at	CD44 molecule (Indian blood group)	CD44	2647.94	2722.6	459.247	100	2017.65	1997.05	436.009	100	0.34	1.26576	39	1	0.0123021	2.5202e-10	2.3644e-09	4.78632e-07	60	82.2222	68.8889	0.1326
212071_s_at	spectrin, beta, non-erythrocytic 1	SPTBN1	1059.61	1108.15	270.911	100	1941.19	1744.35	744.578	100	-0.711	-1.63694	1	66	0.00173108	1.23782e-23	1.87617e-21	1.47459e-15	33	68.8889	55.5556	-0.46926
212077_at	caldesmon 1	CALD1	1154.66	1074.15	304.153	100	1548.11	1527.6	207.55	100	-0.457	-1.37268	2	50	0.00448507	4.05649e-15	3.30697e-09	2.21124e-15	48	64.4444	88.8889	-0.2285
212085_at	solute carrier family 25 (mitochondrial carrier; adenine nucleotide translocator), member 6	SLC25A6	1132.6	1175.9	219.883	100	1329.26	1320	214.853	100	-0.294	-1.22603	2	38	0.0756888	6.26708e-09	2.3639e-06	7.94907e-08	60	60	53.3333	-0.11172
212086_x_at	lamin A/C	LMNA	827.78	817.55	212.483	100	1464.15	1176.7	681.37	100	-0.466	-1.38127	2	42	0.0122066	1.25127e-10	7.16388e-09	1.72198e-07	56	71.1111	46.6667	-0.19572
212096_s_at	microtubule associated tumor suppressor 1	MTUS1	217.18	236.1	53.4212	100	381.51	413.35	112.421	100	-0.601	-1.51677	8	66	0.00401794	8.15094e-12	8.76842e-11	6.26417e-08	26	60	62.2222	-0.39666
212104_s_at	RNA binding protein, fox-1 homolog (C. elegans) 2	RBFOX2	181.44	182.35	33.2926	100	319.7	347.85	147.337	90	-0.628	-1.54542	15	66	0.0945904	3.81335e-06	4.03665e-07	0.00073501	19	77.7778	31.1111	-0.41448
212110_at	solute carrier family 39 (zinc transporter), member 14	SLC39A14	1451.41	1528.85	520.966	100	870.74	803	430.016	100	0.697	1.62113	65	15	0.0188424	1.48517e-08	1.80565e-06	9.52907e-07	20	33.3333	42.2222	0.45305
212119_at	ras homolog family member Q	RHOQ	1057.79	1095.2	148.089	100	723.51	692.4	120.508	100	0.421	1.33886	50	0	6.79799e-05	2.92214e-20	1.99955e-18	3.65786e-14	50	80	75.5556	0.2105
212148_at	pre-B-cell leukemia homeobox 1	PBX1	146.48	142.8	40.2292	90	212.6	216.85	51.179	100	-0.601	-1.51677	0	58	0.00938675	3.22266e-17	1.06349e-13	1.98454e-12	42	77.7778	84.4444	-0.34858
212151_at	pre-B-cell leukemia homeobox 1	PBX1	278.01	286.9	35.6481	10	395.12	385.9	40.963	80	-0.459	-1.37459	0	38	7.14741e-06	4.31976e-29	1.18474e-20	2.05661e-22	62	100	93.3333	-0.17442
212154_at	syndecan 2	SDC2	491.87	506.25	88.3746	100	865.32	844.4	180.779	100	-0.692	-1.61552	1	72	2.1908e-05	1.48111e-31	1.08923e-24	1.12765e-23	27	73.3333	68.8889	-0.49824
212157_at	syndecan 2	SDC2	254.92	229.75	78.9304	100	456.06	429.15	89.2391	100	-0.853	-1.80625	0	81	2.9159e-05	5.97151e-37	6.49468e-29	8.16336e-31	19	77.7778	75.5556	-0.69093
212158_at	syndecan 2	SDC2	783.56	799.5	215.102	100	968.38	939.5	134.547	100	-0.39	-1.31039	1	43	0.0350788	4.83822e-13	2.18385e-09	3.86579e-11	56	80	82.2222	-0.1677
212187_x_at	prostaglandin D2 synthase 21kDa (brain)	PTGDS	1166.32	1069.7	485.723	100	3886.62	3848.55	1761.64	100	-1.629	-3.09299	2	88	5.69078e-05	1.38549e-34	1.83539e-27	2.09007e-25	10	22.2222	22.2222	-1.43352
212190_at	serpin peptidase inhibitor, clade E (nexin, plasminogen activator inhibitor type 1), member 2	SERPINE2	787.8	721.05	304.456	100	252.23	199	116.55	100	1.619	3.07162	91	0	1.03827e-05	2.77548e-38	1.71301e-26	3.20174e-33	9	44.4444	62.2222	1.47329
212191_x_at	ribosomal protein L13 /// small nucleolar RNA, C/D box 68	RPL13 /// SNORD68	3378.98	3130	798.185	100	4624.35	4244.75	1127.84	100	-0.425	-1.34257	7	53	0.0119175	7.19049e-10	1.73844e-07	7.99157e-08	40	51.1111	42.2222	-0.22525
212196_at	interleukin 6 signal transducer	IL6ST	276.14	264	120.659	100	453.44	453.05	149.7	100	-0.783	-1.72071	5	49	0.0208941	6.48884e-15	8.83678e-12	5.20799e-11	46	64.4444	60	-0.38367
212205_at	H2A histone family, member V	H2AFV	499.19	470.35	108.512	100	652.14	669.35	102.254	100	-0.349	-1.27368	1	32	0.00532879	1.14483e-15	5.62639e-10	1.28724e-15	67	80	97.7778	-0.11168
212206_s_at	H2A histone family, member V	H2AFV	140.64	144.6	29.4762	0	211.24	213.05	52.762	40	-0.537	-1.45095	0	32	0.0033224	1.25009e-15	5.45781e-12	1.81047e-11	68	100	80	-0.17184
212215_at	prolyl endopeptidase-like	PREPL	141.57	129.05	44.237	100	273.66	268.3	66.8573	100	-0.69	-1.61328	1	57	2.45375e-05	3.69391e-20	5.08304e-13	1.8439e-18	42	77.7778	77.7778	-0.3933
212216_at	prolyl endopeptidase-like	PREPL	85.9	93.5	19.9645	100	161.28	154.6	65.3381	100	-0.676	-1.5977	5	50	0.0125652	2.33755e-13	1.34033e-13	1.3852e-08	45	80	55.5556	-0.338
212217_at	prolyl endopeptidase-like	PREPL	131.54	138.45	22.7749	100	233.25	244.05	57.3027	100	-0.74	-1.67018	5	69	0.000202484	2.01997e-22	8.61753e-19	3.29196e-16	26	57.7778	60	-0.5106
212224_at	aldehyde dehydrogenase 1 family, member A1	ALDH1A1	317.5	246.95	270.278	90	481.73	435.4	257.33	100	-0.742	-1.67249	18	59	2.37732	0.000104573	0.00203362	0.000375658	23	22.2222	15.5556	-0.43778
212226_s_at	phosphatidic acid phosphatase type 2B	PPAP2B	1127.37	1068.6	303.113	100	2085.56	1970.6	965.03	100	-0.661	-1.58118	10	68	0.0365192	2.70447e-08	8.2311e-09	3.95994e-05	22	46.6667	26.6667	-0.44948
212230_at	phosphatidic acid phosphatase type 2B	PPAP2B	549.2	523.05	122.809	100	1029.64	966.4	285.738	100	-0.959	-1.94396	0	80	1.57706e-05	1.36064e-34	3.31222e-25	2.84685e-26	20	57.7778	66.6667	-0.7672
212239_at	phosphoinositide-3-kinase, regulatory subunit 1 (alpha)	PIK3R1	265.71	244.55	76.2629	100	311.6	328	72.7087	100	-0.442	-1.35849	4	50	1.81703	2.33036e-11	4.56447e-08	8.43461e-10	46	53.3333	73.3333	-0.221
212242_at	tubulin, alpha 4a	TUBA4A	199.12	198.25	56.8963	100	125.64	122.45	22.6084	100	0.785	1.72309	62	0	0.00324856	6.8107e-36	2.73349e-25	6.38292e-31	38	75.5556	91.1111	0.4867
212243_at	GRINL1A complex locus 1 /// polymerase (RNA) II (DNA directed) polypeptide M	GCOM1 /// POLR2M	140.66	140.7	36.7234	90	220.28	228.95	48.7144	100	-0.492	-1.40639	0	35	0.00162783	4.07944e-28	7.58475e-16	8.85425e-28	65	100	95.5556	-0.1722
212246_at	multiple coagulation factor deficiency 2	MCFD2	63.61	53.7	26.1194	70	85.38	74.75	53.9539	90	-5.05151e-17	-1	9	25	0.120578	0	0	0	66	75.5556	48.8889	-1.26288e-17
212251_at	metadherin	MTDH	741.48	783.2	283.076	100	520.24	466.45	190.016	100	0.502	1.41618	57	13	2.7456	1.4648e-05	0.000272335	0.000181886	30	28.8889	35.5556	0.28614
212253_x_at	dystonin	DST	130.26	141.15	79.9111	0	207.7	211.45	40.421	70	-1.19	-2.28153	0	77	0.0331584	1.00988e-16	6.1054e-09	6.02798e-20	23	82.2222	86.6667	-0.9163
212254_s_at	dystonin	DST	662.19	623.7	158.289	100	1036.52	1053.1	90.8555	100	-0.722	-1.64947	0	82	4.93841e-05	2.55852e-47	3.62908e-29	1.43916e-46	18	57.7778	93.3333	-0.59204
212256_at	polypeptide N-acetylgalactosaminyltransferase 10	GALNT10	271.08	259.8	104.539	100	529.13	566.35	117.025	100	-1.082	-2.11697	1	86	7.58355e-05	1.27708e-37	6.90629e-29	8.69191e-29	13	57.7778	42.2222	-0.93052
212257_s_at	SWI/SNF related, matrix associated, actin dependent regulator of chromatin, subfamily a, member 2	SMARCA2	123.17	122.2	22.1687	100	171.64	165.55	55.5199	100	-0.427	-1.34443	4	37	0.0441473	1.31064e-09	5.65762e-09	2.37569e-06	59	71.1111	57.7778	-0.15799
212288_at	formin binding protein 1	FNBP1	326.33	317.45	84.2539	100	195.14	200	18.0953	100	0.711	1.63694	79	0	0.000108706	3.33329e-42	9.55126e-26	2.56515e-41	21	80	100	0.56169
212294_at	guanine nucleotide binding protein (G protein), gamma 12	GNG12	513.25	503.25	96.9816	100	845.36	848.6	106.677	100	-0.707	-1.63241	0	70	3.36969e-06	4.39105e-45	5.2986e-31	3.27549e-40	30	82.2222	97.7778	-0.4949
212297_at	ATPase type 13A3	ATP13A3	154.54	149.4	38.8655	100	85.44	79.75	22.0196	100	0.666	1.58667	63	2	8.89485e-05	6.5628e-22	1.50803e-13	2.7515e-21	35	60	86.6667	0.41958
212311_at	sel-1 suppressor of lin-12-like 3 (C. elegans)	SEL1L3	365.61	359.05	127.272	100	136.33	113.1	52.5091	100	1.4	2.63902	88	0	1.14954e-05	6.51262e-42	2.43483e-33	4.82831e-32	12	42.2222	57.7778	1.232
212314_at	sel-1 suppressor of lin-12-like 3 (C. elegans)	SEL1L3	524.47	489.3	129.938	100	189.22	189.7	53.6149	100	1.524	2.87587	95	0	1.33953e-07	3.1905e-54	7.15642e-47	3.04536e-38	5	53.3333	44.4444	1.4478
212322_at	sphingosine-1-phosphate lyase 1	SGPL1	260.39	264.95	41.1781	100	170.67	165.65	44.5913	100	0.562	1.47631	41	2	0.000497857	1.86686e-21	1.76536e-18	9.23812e-15	57	91.1111	66.6667	0.23042
212325_at	LIM and calponin homology domains 1	LIMCH1	70.43	60.5	24.4052	100	105.67	112.4	23.8953	100	-0.565	-1.47939	5	42	0.00538879	9.01967e-13	9.84769e-09	1.18684e-11	53	73.3333	84.4444	-0.2373
212327_at	LIM and calponin homology domains 1	LIMCH1	128.78	120.3	55.3083	100	240	228.95	60.0114	100	-0.931	-1.9066	4	77	0.00123603	1.06243e-17	4.82643e-12	4.46915e-16	19	40	64.4444	-0.71687
212328_at	LIM and calponin homology domains 1	LIMCH1	97.95	81.15	50.9812	100	191.21	175.65	63.3497	100	-0.989	-1.98481	3	64	0.00258204	1.83629e-18	7.32972e-12	1.67254e-17	33	48.8889	57.7778	-0.63296
212336_at	erythrocyte membrane protein band 4.1-like 1	EPB41L1	73	70.6	26.6796	90	123.57	117.65	30.217	100	-0.85	-1.8025	3	65	0.00156281	7.4324e-21	4.27801e-13	7.11937e-20	32	44.4444	66.6667	-0.5525
212344_at	sulfatase 1	SULF1	234.37	223.25	93.6334	90	385.09	382.3	73.9849	100	-0.868	-1.82513	2	71	0.00375733	7.66564e-21	8.54438e-13	8.17531e-21	27	31.1111	62.2222	-0.61628
212346_s_at	microRNA 4800 /// MAX dimerization protein 4	MIR4800 /// MXD4	80.6	65.4	46.5219	0	143.31	127	57.7928	20	-0.749	-1.68063	0	36	0.017591	2.18483e-13	4.15439e-09	2.15848e-12	64	75.5556	82.2222	-0.26964
212353_at	sulfatase 1	SULF1	292.5	247.75	185.686	100	423.03	410.35	96.4403	100	-0.625	-1.54221	12	60	0.0304553	1.6627e-08	6.54763e-05	3.65307e-10	28	31.1111	80	-0.375
212354_at	sulfatase 1	SULF1	431.78	479.5	167.729	100	622.96	638.7	119.2	100	-0.774	-1.71	1	60	0.0174807	4.08369e-14	3.74782e-08	1.25944e-15	39	35.5556	75.5556	-0.4644
212365_at	myosin IB	MYO1B	351.51	347.05	136.796	100	402.89	397.35	136.306	100	-0.401	-1.32042	5	52	0.753816	5.03545e-09	8.75155e-07	2.15195e-07	43	60	57.7778	-0.20852
212372_at	myosin, heavy chain 10, non-muscle	MYH10	259.22	215.1	121.399	100	351.87	310.65	87.7306	100	-0.513	-1.42701	7	57	0.0409629	2.89451e-08	1.29028e-05	1.30021e-07	36	42.2222	62.2222	-0.29241
212398_at	radixin	RDX	126.31	124.8	34.4304	100	171.09	174.35	47.8323	100	-0.464	-1.37936	6	49	0.0440761	2.32523e-10	6.57325e-08	3.45694e-08	45	51.1111	71.1111	-0.22736
212399_s_at	vestigial-like family member 4	VGLL4	257.39	248.7	58.1429	100	369.04	382.7	105.873	100	-0.472	-1.38703	0	49	0.0188561	2.72761e-19	5.27193e-17	4.59724e-13	51	91.1111	66.6667	-0.23128
212408_at	torsin A interacting protein 1	TOR1AIP1	467.44	456.25	107.868	100	631.79	681.5	169.81	100	-0.324	-1.2518	4	51	0.0313007	5.88349e-08	3.12533e-06	3.60086e-06	45	66.6667	64.4444	-0.16524
212409_s_at	torsin A interacting protein 1	TOR1AIP1	213.59	203.3	51.9495	100	288.13	278.05	44.9076	100	-0.489	-1.40347	4	62	0.00505394	8.76055e-13	8.89848e-09	4.55493e-11	34	51.1111	55.5556	-0.30318
212412_at	PDZ and LIM domain 5	PDLIM5	882.01	764.8	380.611	100	1174.81	1159.1	139.566	100	-0.46	-1.37554	5	53	0.0164531	2.20844e-13	1.01851e-07	2.45037e-15	42	42.2222	93.3333	-0.2438
212415_at	septin 6	SEPT6	136.46	127.5	49.6167	50	63.29	62.35	17.3551	0	1.055	2.07772	42	0	6.35536e-05	1.4606e-29	2.15697e-21	4.75884e-25	58	62.2222	97.7778	0.4431
212419_at	zinc finger, CCHC domain containing 24	ZCCHC24	405.39	443.55	116.281	100	718.03	710.45	83.1963	100	-0.886	-1.84805	0	79	0.000260835	5.67778e-41	1.04691e-28	3.72342e-36	21	75.5556	91.1111	-0.69994
212423_at	zinc finger, CCHC domain containing 24	ZCCHC24	448.14	452.3	149.794	100	726.47	708.05	151.027	100	-0.868	-1.82513	0	64	0.002051	1.08359e-30	1.34735e-20	3.98808e-28	36	57.7778	75.5556	-0.55552
212442_s_at	ceramide synthase 6	CERS6	214.41	214	33.8622	100	179.69	156.1	64.5911	100	0.392	1.31221	33	3	0.0803539	1.91676e-11	7.69749e-10	9.91302e-08	64	80	57.7778	0.12936
212449_s_at	lysophospholipase I	LYPLA1	330.94	302.9	68.5826	100	202.1	187.5	60.6683	100	0.714	1.64035	61	0	0.000249405	4.56885e-34	1.60467e-26	1.29875e-25	39	93.3333	91.1111	0.43554
212458_at	sprouty-related, EVH1 domain containing 2	SPRED2	143.03	121	47.038	100	202.98	222.15	40.6882	100	-0.461	-1.3765	0	51	0.00692303	1.96681e-13	2.55086e-09	1.73015e-11	49	64.4444	71.1111	-0.23511
212460_at	serine palmitoyltransferase, small subunit A	SPTSSA	334.47	349.65	87.7075	100	194.47	170.8	74.9702	100	0.522	1.43594	46	0	0.000950313	2.63072e-16	2.66497e-11	2.264e-14	54	62.2222	86.6667	0.24012
212461_at	antizyme inhibitor 1	AZIN1	348.95	361	59.7399	100	419.47	402.05	58.9476	100	-0.269	-1.20497	0	35	0.0183627	5.44305e-10	1.73706e-07	9.25637e-08	65	71.1111	77.7778	-0.09415
212462_at	K(lysine) acetyltransferase 6B	KAT6B	103.82	88.65	45.9303	100	178.09	198.25	49.25	90	-0.522	-1.43594	3	39	0.00317581	2.31779e-11	4.58521e-09	1.5525e-08	58	64.4444	77.7778	-0.20358
212476_at	ArfGAP with coiled-coil, ankyrin repeat and PH domains 2	ACAP2	287.13	288.05	66.0859	100	217.33	216.85	43.4766	100	0.402	1.32134	46	2	0.0185873	6.03155e-12	5.5948e-08	3.84332e-11	52	64.4444	82.2222	0.18492
212501_at	CCAAT/enhancer binding protein (C/EBP), beta	CEBPB	2841.89	2659.9	635.992	100	2272.27	1956.3	786.093	100	0.371	1.29325	51	8	0.068853	1.26452e-07	5.09819e-07	3.51852e-05	41	64.4444	37.7778	0.18921
212503_s_at	DIP2 disco-interacting protein 2 homolog C (Drosophila)	DIP2C	196.65	182.2	47.3769	100	304.97	306	25.4081	100	-0.653	-1.57243	0	67	0.000115122	9.08556e-33	3.4797e-19	7.62049e-34	33	53.3333	91.1111	-0.43751
212509_s_at	matrix-remodelling associated 7	MXRA7	1436.62	1493.55	332.347	100	2345.35	2324.65	434.091	100	-0.641	-1.55941	0	61	0.000123238	7.03127e-28	1.20538e-19	9.47243e-24	39	73.3333	82.2222	-0.39101
212512_s_at	coactivator-associated arginine methyltransferase 1	CARM1	133	131.85	36.8145	100	99.68	96.7	18.5183	100	0.352	1.27633	39	4	0.0351027	5.77271e-09	6.48215e-06	3.30633e-08	57	55.5556	73.3333	0.13728
212535_at	myocyte enhancer factor 2A	MEF2A	400.14	386.75	94.121	100	571.79	566.7	61.0324	100	-0.564	-1.47836	0	51	0.00079735	1.04949e-24	2.12495e-15	1.68881e-24	49	73.3333	95.5556	-0.28764
212543_at	absent in melanoma 1	AIM1	452.32	446.2	69.6293	100	299.66	297.8	63.3893	100	0.947	1.92786	99	0	0.000175985	1.04767e-60	5.1728e-48	1.25492e-48	1	88.8889	95.5556	0.93753
212566_at	microtubule-associated protein 4	MAP4	483	479.95	111.049	100	685.86	663.45	119.394	100	-0.366	-1.28877	0	42	0.00143521	9.88636e-15	1.61322e-12	2.36335e-10	58	91.1111	71.1111	-0.15372
212567_s_at	microtubule-associated protein 4	MAP4	161.69	150.05	34.2553	100	242.65	222.75	69.0563	90	-0.514	-1.428	0	47	0.00497106	2.14966e-15	9.47839e-16	3.62326e-09	53	91.1111	55.5556	-0.24158
212569_at	structural maintenance of chromosomes flexible hinge domain containing 1	SMCHD1	83.69	70.45	26.8281	100	56.59	63.45	15.4093	100	0.35	1.27456	36	0	0.0149576	1.2869e-10	3.38493e-07	2.09299e-09	64	62.2222	91.1111	0.126
212579_at	structural maintenance of chromosomes flexible hinge domain containing 1	SMCHD1	114.99	114.85	42.6785	100	80.42	84.6	13.1557	100	0.421	1.33886	42	2	0.0525144	2.40175e-10	1.742e-06	5.93612e-10	56	51.1111	77.7778	0.17682
212587_s_at	protein tyrosine phosphatase, receptor type, C	PTPRC	615.02	537.6	238.859	100	226.1	211.95	96.6959	100	1.596	3.02304	90	0	0.000106976	3.97543e-33	1.12682e-28	7.67512e-23	10	44.4444	35.5556	1.4364
212588_at	protein tyrosine phosphatase, receptor type, C	PTPRC	946.32	863.95	281.677	100	366.01	378.55	132.804	100	1.429	2.6926	97	0	1.24416e-05	4.28123e-47	5.26512e-43	3.35671e-31	3	77.7778	57.7778	1.38613
212592_at	immunoglobulin J polypeptide, linker protein for immunoglobulin alpha and mu polypeptides	IGJ	1078.13	1036.75	486.448	100	134.78	106.8	98.4766	100	3.093	8.53269	98	0	4.93276e-06	2.47847e-45	6.14181e-43	8.60133e-31	2	42.2222	33.3333	3.03114
212599_at	autism susceptibility candidate 2	AUTS2	441.63	412.65	177.528	100	841.22	842.3	246.221	100	-0.958	-1.94261	2	80	0.000440748	3.25881e-29	2.37246e-20	4.30945e-24	18	53.3333	62.2222	-0.7664
212613_at	butyrophilin, subfamily 3, member A2	BTN3A2	94.08	86.75	34.0352	70	63.79	70	28.6093	40	0.772	1.70764	43	2	0.0608978	1.45334e-11	9.25852e-11	1.90124e-07	55	66.6667	71.1111	0.33196
212615_at	chromodomain helicase DNA binding protein 9	CHD9	122.7	105.3	40.7359	100	150.75	157.7	41.919	100	-0.37	-1.29235	6	31	2.25455	3.59005e-10	4.29162e-06	1.02094e-10	63	64.4444	88.8889	-0.1147
212624_s_at	chimerin 1	CHN1	199.52	181.4	52.3083	30	103.26	120.8	39.5231	10	0.97	1.95884	47	0	0.00152961	8.6866e-19	1.05361e-18	2.90553e-11	53	62.2222	66.6667	0.4559
212643_at	mitogen-activated protein kinase 1 interacting protein 1-like	MAPK1IP1L	972.76	994.8	160.005	100	772.49	773.15	128.948	100	0.363	1.2861	48	0	0.0102396	1.22942e-14	7.04524e-12	2.04013e-10	52	73.3333	82.2222	0.17424
212646_at	raftlin, lipid raft linker 1	RFTN1	640.06	643.7	94.1219	100	393.94	398.5	96.5248	100	0.685	1.6077	73	0	0.000113789	2.53814e-30	2.82608e-28	8.19598e-21	27	91.1111	73.3333	0.50005
212655_at	zinc finger, CCHC domain containing 14	ZCCHC14	169.46	170.5	42.2775	100	248.09	255.15	64.8056	100	-0.667	-1.58777	0	61	0.00930804	2.31276e-20	3.04604e-15	5.05989e-16	39	62.2222	68.8889	-0.40687
212657_s_at	interleukin 1 receptor antagonist	IL1RN	167.39	137.3	132.054	90	68.92	64.15	18.326	40	0.899	1.86477	58	1	0.0287563	1.21666e-12	2.62341e-07	1.02069e-14	41	53.3333	93.3333	0.52142
212671_s_at	major histocompatibility complex, class II, DQ alpha 1 /// major histocompatibility complex, class II, DQ alpha 2 /// HLA class II histocompatibility antigen, DQ alpha 1 chain-like	HLA-DQA1 /// HLA-DQA2 /// LOC100509457	4169.17	3521.5	1778.06	100	1520.27	1396	709.566	100	1.527	2.88186	92	4	0.000543906	2.1901e-23	1.883e-19	1.5355e-16	4	31.1111	17.7778	1.40484
212681_at	erythrocyte membrane protein band 4.1-like 3	EPB41L3	462.09	460.7	109.446	100	316.17	250.15	132.416	100	0.547	1.46104	50	3	0.0179042	2.87307e-12	6.30713e-11	2.15679e-08	47	77.7778	55.5556	0.2735
212706_at	uncharacterized LOC102724229 /// RAS p21 protein activator 4 /// RAS p21 protein activator 4B	LOC102724229 /// RASA4 /// RASA4B	196.63	176.9	61.0491	100	119.11	117.8	41.5092	100	0.85	1.8025	62	1	0.00885466	9.75154e-14	2.4758e-14	3.02925e-08	37	68.8889	51.1111	0.527
212713_at	microfibrillar-associated protein 4	MFAP4	148.51	161.95	90.1806	0	459.85	454.6	130.84	40	-1.968	-3.91225	0	69	0.00118316	9.03778e-27	4.08541e-16	3.37621e-28	31	55.5556	60	-1.35792
212718_at	poly(A) polymerase alpha	PAPOLA	761.08	760.4	157.454	100	572.95	573.7	105.587	100	0.368	1.29056	38	0	0.00747042	6.71544e-13	7.96084e-10	3.92679e-10	62	82.2222	84.4444	0.13984
212719_at	PH domain and leucine rich repeat protein phosphatase 1	PHLPP1	41.93	40.85	14.295	100	79.89	76.65	21.8658	100	-0.83	-1.77769	0	58	9.90218e-05	4.72047e-33	4.32442e-22	6.55126e-31	42	86.6667	86.6667	-0.4814
212724_at	Rho family GTPase 3	RND3	444.34	433	138.635	100	613.61	581.7	161.516	100	-0.428	-1.34537	4	54	0.0195693	1.17284e-11	5.09865e-08	4.34327e-10	42	53.3333	73.3333	-0.23112
212730_at	synemin, intermediate filament protein	SYNM	124.63	109.55	54.0539	80	230.61	200.75	111.703	100	-0.848	-1.8	7	74	0.00804958	4.11714e-12	8.0754e-11	3.30893e-08	19	77.7778	42.2222	-0.62752
212736_at	chromosome 16 open reading frame 45	C16orf45	156.38	138.7	50.5557	100	311.41	321.2	43.5473	100	-1.024	-2.03355	0	83	4.65876e-05	1.55963e-38	5.5254e-26	1.00787e-34	17	60	86.6667	-0.84992
212741_at	monoamine oxidase A	MAOA	81.31	67.5	45.5826	10	270.18	268.3	101.411	70	-1.848	-3.60001	1	65	1.74658e-05	8.03255e-36	5.6304e-24	2.18321e-32	34	84.4444	77.7778	-1.2012
212758_s_at	uncharacterized LOC100996668 /// zinc finger E-box binding homeobox 1	LOC100996668 /// ZEB1	41.83	23.7	34.8715	0	105.78	113.65	52.2048	30	-1.45	-2.73208	3	39	0.0229873	5.54247e-10	1.33404e-07	1.21374e-07	58	77.7778	57.7778	-0.5655
212761_at	transcription factor 7-like 2 (T-cell specific, HMG-box)	TCF7L2	540.57	473.45	215.874	100	930.84	812.15	232.462	100	-0.73	-1.65864	6	70	0.00118966	1.2803e-19	6.57912e-12	3.88174e-20	24	44.4444	55.5556	-0.511
212762_s_at	transcription factor 7-like 2 (T-cell specific, HMG-box)	TCF7L2	136.4	134.85	42.0723	100	236.75	240.3	70.8641	100	-0.741	-1.67133	2	56	0.00122379	3.58161e-16	5.2389e-11	4.47698e-14	42	46.6667	60	-0.41496
212764_at	uncharacterized LOC100996668 /// zinc finger E-box binding homeobox 1	LOC100996668 /// ZEB1	340.29	321.65	134.492	100	640.21	601.4	178.868	100	-0.808	-1.75078	2	79	0.000554888	1.61482e-26	8.72602e-18	2.26696e-23	19	51.1111	62.2222	-0.63832
212765_at	calmodulin regulated spectrin-associated protein family, member 2	CAMSAP2	182.19	184.9	40.1205	100	272.76	257.3	79.8222	100	-0.467	-1.38223	3	54	0.00781346	8.47887e-10	8.0501e-08	7.02952e-07	43	57.7778	48.8889	-0.25218
212774_at	zinc finger and BTB domain containing 18	ZBTB18	200.03	177.5	54.8714	100	142.63	137.55	22.4581	100	0.507	1.42109	36	0	0.00653638	2.38565e-15	1.38158e-09	5.38876e-16	64	53.3333	97.7778	0.18252
212776_s_at	obscurin-like 1	OBSL1	63.35	61.2	20.8939	20	110.48	113.75	30.7762	30	-0.744	-1.67481	0	37	0.00298381	3.59161e-16	1.2924e-12	6.92839e-12	63	75.5556	82.2222	-0.27528
212790_x_at	ribosomal protein L13a /// ribosomal protein L13a pseudogene 5 /// small nucleolar RNA, C/D box 32A /// small nucleolar RNA, C/D box 33 /// small nucleolar RNA, C/D box 34 /// small nucleolar RNA, C/D box 35A	RPL13A /// RPL13AP5 /// SNORD32A /// SNORD33 /// SNORD34 /// SNORD35A	6115.29	5980.5	1016.35	100	7591.2	7678.85	1407.21	100	-0.333	-1.25963	1	47	0.0215618	2.34658e-11	3.20137e-09	2.43378e-08	52	62.2222	73.3333	-0.15651
212794_s_at	KIAA1033	KIAA1033	344.86	334.05	54.3627	100	284.84	277.3	101.623	100	0.495	1.40932	46	3	0.0957453	8.09036e-12	4.07533e-12	2.25558e-07	51	73.3333	60	0.2277
212798_s_at	ankyrin repeat and MYND domain containing 2	ANKMY2	244.45	219.2	80.2661	100	388.43	376.9	66.7555	100	-0.506	-1.42011	2	62	0.00145318	3.70301e-16	2.52983e-10	3.31006e-15	36	77.7778	77.7778	-0.31372
212799_at	syntaxin 6	STX6	298.35	299.05	55.8372	100	234.33	232.35	59.4743	100	0.339	1.26488	31	4	0.0248443	2.13227e-10	5.7062e-09	3.31084e-07	65	82.2222	60	0.10509
212805_at	prune homolog 2 (Drosophila)	PRUNE2	287.24	255.25	94.8033	100	487.61	467	126.18	100	-0.741	-1.67133	3	65	0.000523005	9.20311e-21	8.32453e-14	6.4137e-18	32	53.3333	48.8889	-0.48165
212806_at	prune homolog 2 (Drosophila)	PRUNE2	50.9	48.25	16.2824	100	86.66	85.95	26.6906	100	-0.69	-1.61328	2	57	0.0042234	5.60419e-16	3.74327e-12	1.15353e-11	41	68.8889	53.3333	-0.3933
212820_at	Dmx-like 2	DMXL2	399.82	383.75	91.0599	100	240.89	227.95	62.079	100	0.824	1.77031	75	2	0.000301367	8.43244e-27	1.51499e-22	3.2443e-19	23	66.6667	46.6667	0.618
212827_at	immunoglobulin heavy constant mu	IGHM	244.26	173.75	170.33	90	92.13	81.7	46.2123	60	1.407	2.65185	73	5	0.0119409	3.49794e-14	4.19166e-11	2.8215e-10	22	24.4444	46.6667	1.02711
212851_at	DCN1, defective in cullin neddylation 1, domain containing 4	DCUN1D4	70.11	66.75	16.0704	50	105.42	108.75	17.1739	80	-0.553	-1.46713	0	41	0.000459009	2.2209e-22	3.32109e-16	1.30493e-17	59	82.2222	91.1111	-0.22673
212857_x_at	SUB1 homolog (S. cerevisiae)	SUB1	1397.93	1400.15	330.475	100	944.25	899.9	181.11	100	0.566	1.48041	62	0	0.00121588	4.16272e-30	7.39204e-22	1.04314e-23	38	88.8889	91.1111	0.35092
212865_s_at	collagen, type XIV, alpha 1	COL14A1	635.05	608.3	205.345	100	1136.31	1071	244.484	100	-0.936	-1.91322	0	83	0.000366575	1.84371e-29	9.46063e-20	4.81182e-26	17	55.5556	73.3333	-0.77688
212878_s_at	kinesin light chain 1	KLC1	149.03	147	48.0502	100	228.78	227.8	35.7813	100	-0.563	-1.47734	0	55	0.00208457	3.44195e-19	1.1802e-11	8.2843e-20	45	55.5556	88.8889	-0.30965
212884_x_at	apolipoprotein E	APOE	446.28	399.95	198.792	100	1244.64	1234.7	582.455	100	-1.154	-2.2253	4	75	0.000971782	2.83451e-21	2.25815e-18	4.8649e-15	21	48.8889	42.2222	-0.8655
212886_at	coiled-coil domain containing 69	CCDC69	90.62	86.8	35.9581	100	43.85	38.9	16.9935	80	1.013	2.0181	50	0	0.00125846	1.96035e-18	2.85374e-14	3.9245e-14	50	73.3333	77.7778	0.5065
212888_at	dicer 1, ribonuclease type III	DICER1	435.4	423.75	83.8321	100	334.76	323.1	65.7768	100	0.294	1.22603	38	0	0.0102632	4.59226e-09	9.65804e-07	2.53152e-07	62	71.1111	80	0.11172
212895_s_at	active BCR-related	ABR	410.53	373.15	97.4946	100	559.24	531.15	140.957	100	-0.466	-1.38127	0	31	0.0107485	2.09308e-34	1.29444e-28	2.34611e-22	69	100	95.5556	-0.14446
212900_at	SEC24 family member A	SEC24A	241.58	222.6	82.2969	100	166.55	159.5	29.6721	100	0.499	1.41323	44	0	0.026233	2.77315e-15	6.76507e-11	1.71434e-12	56	73.3333	80	0.21956
212902_at	SEC24 family member A	SEC24A	80.57	83.15	19.4462	100	57.07	52.15	14.1213	100	0.427	1.34443	31	0	0.00849144	3.39536e-15	1.886e-10	6.29992e-13	69	82.2222	91.1111	0.13237
212914_at	chromobox homolog 7	CBX7	209.61	203.5	27.8088	90	378.96	371.75	102.503	100	-0.751	-1.68296	0	56	0.000178045	3.40013e-32	2.13686e-31	1.01644e-20	44	86.6667	68.8889	-0.42056
212917_x_at	RecQ helicase-like	RECQL	272.37	276.1	47.7642	100	184.35	187.55	31.1077	100	0.56	1.47427	57	0	0.000317676	1.89671e-29	2.33423e-19	2.77904e-26	43	73.3333	95.5556	0.3192
212923_s_at	PX domain containing 1	PXDC1	254.32	252.75	64.3833	100	354.5	334.25	86.5207	100	-0.395	-1.31494	1	30	0.00970338	1.30285e-13	3.65014e-11	3.37455e-09	69	84.4444	73.3333	-0.1185
212936_at	family with sequence similarity 172, member A	FAM172A	120.03	109.4	52.5304	100	187.33	183.15	31.7612	100	-0.631	-1.54864	0	57	0.00258794	3.04489e-21	4.57061e-13	7.06021e-22	43	77.7778	100	-0.35967
212942_s_at	cell migration inducing protein, hyaluronan binding	CEMIP	450.25	377.6	209.083	100	317.51	301.45	174.057	100	0.801	1.74231	55	13	2.63683	1.26475e-07	1.88886e-07	5.58511e-05	32	42.2222	22.2222	0.44055
212944_at	solute carrier family 5 (sodium/myo-inositol cotransporter), member 3	SLC5A3	272.75	212.4	176.567	100	713.34	626.45	365.04	100	-1.399	-2.63719	5	79	0.0030695	6.92905e-21	9.6549e-16	4.39741e-16	16	33.3333	26.6667	-1.10521
212956_at	TBC1 domain family, member 9 (with GRAM domain)	TBC1D9	390.12	396.25	95.2485	100	217.47	213.05	32.3919	100	0.884	1.84548	78	0	2.35234e-05	9.46713e-51	1.86578e-34	5.6357e-49	22	66.6667	93.3333	0.68952
212958_x_at	peptidylglycine alpha-amidating monooxygenase	PAM	1427.51	1384.45	447.628	100	2150.72	2080.75	481.532	100	-0.643	-1.56157	0	71	0.00367852	3.97571e-32	1.37642e-21	9.06431e-27	29	66.6667	95.5556	-0.45653
212959_s_at	N-acetylglucosamine-1-phosphate transferase, alpha and beta subunits	GNPTAB	346.88	366.65	34.1833	100	218.41	209.9	42.0373	100	0.697	1.62113	81	0	1.35183e-05	3.46551e-44	7.22778e-41	2.66244e-28	19	100	93.3333	0.56457
212979_s_at	family with sequence similarity 115, member A /// protein FAM115A-like	FAM115A /// LOC100294033	46.45	47.7	10.0827	90	87.24	93.45	22.6788	100	-0.771	-1.70645	0	54	7.96492e-05	2.26683e-20	3.56103e-16	3.94223e-15	46	80	60	-0.41634
212985_at	amyloid beta (A4) precursor protein-binding, family B, member 2	APBB2	73.65	65.8	25.6072	100	116.67	111.75	34.5519	100	-0.6	-1.51572	5	58	0.00464581	1.23807e-11	7.06611e-08	6.19158e-10	37	37.7778	57.7778	-0.348
212992_at	AHNAK nucleoprotein 2	AHNAK2	178.27	123.4	120.883	80	301.07	227.65	139.728	100	-0.872	-1.8302	5	62	0.0292225	2.25822e-10	5.5704e-07	4.35745e-09	33	37.7778	46.6667	-0.54064
212998_x_at	major histocompatibility complex, class II, DQ beta 1 /// HLA class II histocompatibility antigen, DQ beta 1 chain-like	HLA-DQB1 /// LOC101060835	2218.28	1877.1	1128.01	100	1112.88	1214.25	341.435	100	0.908	1.87644	67	5	0.00182319	1.60812e-17	1.52154e-12	4.38828e-14	28	33.3333	37.7778	0.60836
212999_x_at	major histocompatibility complex, class II, DQ beta 1 /// HLA class II histocompatibility antigen, DQ beta 1 chain-like	HLA-DQB1 /// LOC101060835	254.59	278.5	221.028	70	129.55	115.25	112.908	60	0.868	1.82513	53	21	0.834895	0.0250729	0.0574163	0.0562085	26	24.4444	31.1111	0.46004
213004_at	angiopoietin-like 2	ANGPTL2	780.84	776	213.598	100	1114.06	1039.5	328.178	100	-0.475	-1.38992	5	51	0.0169046	1.5094e-10	8.71994e-08	1.69955e-08	44	46.6667	57.7778	-0.24225
213005_s_at	KN motif and ankyrin repeat domains 1	KANK1	153.72	144.45	33.3398	100	186.74	172.45	41.2347	100	-0.478	-1.39281	0	36	0.0703415	7.42612e-13	2.52688e-10	1.65229e-09	64	57.7778	80	-0.17208
213011_s_at	triosephosphate isomerase 1	TPI1	992.67	981.2	291.37	100	649.05	593.1	167.56	100	0.558	1.47223	61	2	0.00567521	2.2589e-16	1.07578e-10	1.50674e-14	37	55.5556	64.4444	0.34038
213017_at	abhydrolase domain containing 3	ABHD3	188.36	172.15	65.0548	100	131.41	93.1	73.6005	100	0.517	1.43098	52	4	0.0420373	5.12726e-15	1.07507e-14	3.88963e-09	44	80	55.5556	0.26884
213029_at	nuclear factor I/B	NFIB	281.42	280.95	102.393	100	491.46	502.95	144.194	100	-0.778	-1.71475	8	69	0.00620526	7.09297e-11	4.5732e-07	5.96352e-10	23	48.8889	55.5556	-0.53682
213032_at	nuclear factor I/B	NFIB	121.32	105.25	50.0007	100	181.97	181.15	59.046	100	-0.644	-1.56266	6	67	0.0298723	2.04774e-12	1.44604e-09	2.09345e-09	27	51.1111	64.4444	-0.43148
213039_at	Rho/Rac guanine nucleotide exchange factor (GEF) 18	ARHGEF18	369.86	362.95	72.0439	100	270.15	271.25	29.9914	100	0.389	1.30949	48	0	0.000868094	1.05982e-21	2.2143e-17	1.69e-17	52	88.8889	91.1111	0.18672
213056_at	FERM domain containing 4B	FRMD4B	344.09	361.15	55.5717	100	240.35	219.25	55.7029	100	0.459	1.37459	46	3	0.00110996	8.42339e-15	1.537e-11	6.48045e-11	51	64.4444	75.5556	0.21114
213058_at	tetratricopeptide repeat domain 28	TTC28	175.26	170.95	28.5113	100	246.14	240.3	58.2813	100	-0.44	-1.3566	0	35	0.00489426	7.64168e-18	4.16234e-17	8.44248e-11	65	93.3333	84.4444	-0.154
213060_s_at	chitinase 3-like 2	CHI3L2	1389.22	1031.45	977.308	90	768.33	495.85	479.874	90	0.675	1.5966	61	18	1.57578	0.00189181	0.0131284	0.00423281	21	17.7778	20	0.41175
213095_x_at	allograft inflammatory factor 1	AIF1	894.57	954.7	217.91	90	628.75	563.5	253.833	100	0.528	1.44193	55	8	0.0299674	3.58902e-08	2.93649e-06	2.22962e-06	37	66.6667	42.2222	0.2904
213101_s_at	ARP3 actin-related protein 3 homolog (yeast)	ACTR3	2594.06	2543.4	244.561	100	1811.62	1811.15	284.794	100	0.529	1.44293	80	0	3.73137e-05	3.66863e-36	1.96194e-35	1.06762e-23	20	97.7778	66.6667	0.4232
213102_at	ARP3 actin-related protein 3 homolog (yeast)	ACTR3	1125.16	1172.4	170.881	100	723.92	726.7	148.65	100	0.641	1.55941	76	1	4.73429e-05	1.98219e-34	5.81534e-27	1.17545e-25	23	77.7778	75.5556	0.48716
213129_s_at	glycine cleavage system protein H (aminomethyl carrier) /// glycine cleavage system H protein, mitochondrial-like	GCSH /// LOC101060817	202.85	181.6	76.8949	100	339.63	308.15	103.834	100	-0.767	-1.70173	5	61	0.000913758	1.35169e-18	2.69325e-13	1.32893e-15	34	60	68.8889	-0.46787
213133_s_at	glycine cleavage system protein H (aminomethyl carrier) /// glycine cleavage system H protein, mitochondrial-like	GCSH /// LOC101060817	142.65	140.45	28.7423	100	191.17	158	89.3597	100	-0.557	-1.47121	2	41	1.94244	8.07054e-17	2.16248e-15	2.41516e-11	57	73.3333	62.2222	-0.22837
213136_at	protein tyrosine phosphatase, non-receptor type 2	PTPN2	457.89	415.45	142.43	100	260.63	249.35	79.955	100	0.837	1.78633	80	0	0.000545993	2.64924e-49	1.2786e-36	1.63569e-44	20	86.6667	100	0.6696
213137_s_at	protein tyrosine phosphatase, non-receptor type 2	PTPN2	183.84	160.15	54.7354	10	106.3	98.35	34.7915	0	0.729	1.65749	55	0	0.000704719	9.64187e-32	9.75415e-25	5.94104e-23	45	88.8889	93.3333	0.40095
213142_x_at	gamma-secretase activating protein	GSAP	353.13	336.55	105.908	100	226.52	218.8	35.4309	100	0.443	1.35943	49	0	0.00176397	3.55573e-14	9.28268e-09	1.57646e-14	51	57.7778	77.7778	0.21707
213147_at	homeobox A10	HOXA10	110.93	116.6	63.8221	30	239.94	228.3	102.011	70	-1.378	-2.59908	0	58	0.0114548	2.3552e-16	2.40548e-10	2.8539e-15	42	93.3333	48.8889	-0.79924
213150_at	homeobox A10	HOXA10	172.25	155.7	71.6037	100	302.49	265.4	122.997	100	-0.913	-1.88296	4	70	0.00403378	2.8715e-19	1.58726e-15	6.88795e-15	26	62.2222	53.3333	-0.6391
213152_s_at	serine/arginine-rich splicing factor 8	SRSF8	116.25	107.95	28.4289	30	166.91	155.95	46.7166	80	-0.379	-1.30044	1	31	0.0149339	1.16942e-09	1.50827e-07	1.82983e-07	68	86.6667	84.4444	-0.11749
213158_at	zinc finger and BTB domain containing 20	ZBTB20	360.46	342.95	164.675	100	505.3	508.9	95.8394	100	-0.466	-1.38127	8	56	0.0168279	1.58989e-08	1.11717e-05	3.71565e-08	36	46.6667	44.4444	-0.26096
213160_at	dedicator of cytokinesis 2	DOCK2	232.52	237.45	52.518	100	193.56	192.5	50.8	100	0.447	1.3632	43	1	2.85936	8.07585e-13	2.90338e-11	1.00647e-08	56	73.3333	55.5556	0.19221
213164_at	solute carrier family 5 (sodium/myo-inositol cotransporter), member 3	SLC5A3	226.91	225.65	103.576	90	626.25	595.35	319.529	100	-1.372	-2.58829	6	75	0.00153238	3.53123e-17	3.12589e-13	5.82003e-13	19	40	22.2222	-1.029
213169_at	sema domain, seven thrombospondin repeats (type 1 and type 1-like), transmembrane domain (TM) and short cytoplasmic domain, (semaphorin) 5A	SEMA5A	294.49	231.8	156.663	100	469.08	460.6	136.804	100	-0.792	-1.73147	4	68	0.00591195	1.72166e-13	1.5823e-08	1.98534e-12	28	37.7778	46.6667	-0.53856
213176_s_at	latent transforming growth factor beta binding protein 4	LTBP4	32.99	27.05	25.6291	0	97.65	83.95	57.5931	30	-1.705	-3.26029	0	55	0.00203745	1.10981e-19	4.58144e-14	2.2851e-15	45	95.5556	42.2222	-0.93775
213193_x_at	T cell receptor beta constant 1	TRBC1	759.83	811.9	251.932	100	186.68	187.7	63.6172	100	1.69	3.22657	96	0	3.33703e-07	2.84287e-51	9.99208e-40	1.0342e-45	4	40	51.1111	1.6224
213222_at	phospholipase C, beta 1 (phosphoinositide-specific)	PLCB1	159.44	140.1	74.8694	100	273.44	247.85	84.0616	100	-0.934	-1.91057	4	80	0.00205676	1.05036e-25	3.69813e-17	4.1505e-22	16	77.7778	55.5556	-0.7472
213229_at	dicer 1, ribonuclease type III	DICER1	675.9	676.1	119.302	100	421.39	485.5	190.644	100	0.879	1.8391	64	1	0.0169783	5.20924e-13	3.52342e-15	1.72159e-07	35	86.6667	40	0.56256
213236_at	SAM and SH3 domain containing 1	SASH1	367.88	372	90.9018	80	509.03	501.95	102.958	100	-0.457	-1.37268	1	50	0.00683954	6.76002e-13	4.96632e-09	3.70095e-11	49	66.6667	60	-0.2285
213241_at	plexin C1	PLXNC1	552.31	517.5	201.262	100	304.19	343.35	87.2458	100	0.755	1.68763	67	0	0.00405652	5.18698e-17	2.87522e-12	2.35853e-14	33	40	71.1111	0.50585
213256_at	membrane-associated ring finger (C3HC4) 3, E3 ubiquitin protein ligase	MARCH3	91.42	85.55	34.7116	60	57.17	51.3	12.8943	20	0.707	1.63241	41	0	0.00774403	1.85289e-20	1.80974e-12	5.37601e-20	59	53.3333	100	0.28987
213260_at	forkhead box C1	FOXC1	191.83	140.6	102.438	100	371.97	349.85	148.896	100	-0.736	-1.66555	6	53	0.00259835	3.80235e-12	7.20361e-08	5.88624e-12	41	51.1111	53.3333	-0.39008
213262_at	sacsin molecular chaperone	SACS	70.57	73.65	20.1488	100	107.13	105	33.5205	100	-0.631	-1.54864	2	45	0.00771283	1.05109e-13	2.61736e-09	1.67269e-11	53	66.6667	71.1111	-0.28395
213274_s_at	cathepsin B	CTSB	1859.88	1931.25	553.332	100	1182.65	1023.55	407.844	100	0.62	1.53688	66	10	0.00780034	2.60053e-13	9.0752e-10	1.46778e-10	24	35.5556	40	0.4092
213275_x_at	cathepsin B	CTSB	2477.85	2461.6	373.888	100	1594.83	1560.55	293.577	100	0.631	1.54864	66	0	2.94904e-05	2.92884e-27	3.79412e-22	2.58607e-20	34	73.3333	71.1111	0.41646
213285_at	transmembrane protein 30B	TMEM30B	98.78	101.5	14.1181	100	151.99	146.8	33.1305	100	-0.583	-1.49796	0	56	0.000166518	1.34571e-28	6.70324e-27	1.52521e-17	44	88.8889	75.5556	-0.32648
213293_s_at	tripartite motif containing 22	TRIM22	768.35	778.05	145.641	100	484.68	467.4	120.303	100	0.692	1.61552	66	1	0.000304036	3.37164e-27	1.76063e-19	8.61755e-21	33	66.6667	68.8889	0.45672
213308_at	SH3 and multiple ankyrin repeat domains 2	SHANK2	29.29	22.3	27.0051	0	111.31	101	46.9703	40	-2.187	-4.55358	1	62	0.000278815	4.75789e-30	2.3927e-17	3.67234e-31	37	75.5556	57.7778	-1.35594
213317_at	chloride intracellular channel 5	CLIC5	599.5	300.85	670.934	100	1519.09	1470.85	521.377	100	-1.877	-3.6731	9	81	0.00323335	6.59662e-18	1.8155e-10	1.79029e-19	10	20	33.3333	-1.52037
213331_s_at	NIMA-related kinase 1	NEK1	76.98	72.6	23.5319	100	102.98	108.95	20.4092	100	-0.499	-1.41323	0	32	0.021119	1.45313e-20	3.12523e-15	2.94031e-16	68	93.3333	88.8889	-0.15968
213348_at	cyclin-dependent kinase inhibitor 1C (p57, Kip2)	CDKN1C	264.27	245.65	107.167	100	382.43	363.45	94.3962	100	-0.638	-1.55617	4	57	0.0185715	7.04202e-12	7.93723e-08	9.75174e-12	39	42.2222	68.8889	-0.36366
213362_at	protein tyrosine phosphatase, receptor type, D	PTPRD	74.65	68.95	24.8869	90	112.63	108.25	50.3327	100	-0.596	-1.51152	3	48	0.0470419	1.87064e-11	3.69376e-09	1.27352e-08	49	55.5556	55.5556	-0.28608
213364_s_at	sorting nexin 1	SNX1	81.15	71	38.815	80	146.72	147.75	34.447	100	-0.894	-1.85832	0	63	0.0011859	1.13345e-19	1.46523e-13	2.21159e-17	37	71.1111	88.8889	-0.56322
213388_at	phosphodiesterase 4D interacting protein-like /// uncharacterized LOC100996761 /// uncharacterized LOC101929792 /// myomegalin-like /// phosphodiesterase 4D interacting protein	LOC100996724 /// LOC100996761 /// LOC101929792 /// LOC101930416 /// PDE4DIP	158.72	142.55	45.44	100	208.22	212.85	39.4497	100	-0.533	-1.44693	4	47	0.0199302	2.20204e-14	1.14722e-09	5.70678e-13	49	60	75.5556	-0.25051
213391_at	dpy-19-like 4 (C. elegans)	DPY19L4	96.77	98.5	17.3201	100	126.06	129.65	18.8348	100	-0.403	-1.32225	0	34	0.0040019	1.65267e-16	4.44219e-12	2.02182e-13	66	82.2222	93.3333	-0.13702
213397_x_at	ribonuclease, RNase A family, 4	RNASE4	315.07	302.1	95.9921	100	482.1	432.8	135.444	100	-0.676	-1.5977	1	61	0.00386782	8.75617e-15	3.37122e-11	5.89995e-12	38	53.3333	51.1111	-0.41236
213405_at	RAB22A, member RAS oncogene family	RAB22A	164.59	168.25	30.56	100	241.25	229.35	54.3285	100	-0.543	-1.457	0	48	0.0013999	5.07431e-24	5.17418e-23	2.85201e-15	52	97.7778	80	-0.26064
213415_at	chloride intracellular channel 2	CLIC2	271.13	269	70.1387	100	225.92	218.65	90.2237	100	0.438	1.35472	42	3	1.94949	2.3505e-09	4.79005e-08	2.45783e-06	55	73.3333	57.7778	0.18396
213416_at	integrin, alpha 4 (antigen CD49D, alpha 4 subunit of VLA-4 receptor)	ITGA4	97.12	87.95	24.1706	70	49.15	46.65	17.1992	0	1.095	2.13613	51	0	0.000171988	1.45372e-31	7.05791e-24	4.72148e-23	49	75.5556	97.7778	0.55845
213418_at	heat shock 70kDa protein 6 (HSP70B')	HSPA6	513.17	451	260.654	100	301.51	305.75	117.541	100	0.615	1.53156	52	10	0.0414107	1.26022e-07	2.21398e-05	7.99458e-07	38	31.1111	40	0.3198
213422_s_at	matrix-remodelling associated 8	MXRA8	849.22	815.75	320.882	100	1279.97	1216.95	267.145	100	-0.782	-1.71951	0	60	0.00938381	3.40299e-22	2.74038e-15	1.0166e-20	40	68.8889	84.4444	-0.4692
213451_x_at	tenascin XA (pseudogene) /// tenascin XB	TNXA /// TNXB	1053.58	1104	334.729	100	2170.78	2157.65	784.334	100	-1.078	-2.11111	0	77	0.000871977	7.02182e-25	2.10022e-19	2.11476e-18	23	44.4444	42.2222	-0.83006
213455_at	family with sequence similarity 114, member A1	FAM114A1	730.12	737.25	121.346	100	1057.44	1043.85	166.698	100	-0.568	-1.48247	0	66	9.02114e-05	2.99406e-33	4.57507e-24	1.10848e-27	34	71.1111	86.6667	-0.37488
213457_at	malignant fibrous histiocytoma amplified sequence 1	MFHAS1	138.61	148.8	38.8173	90	89.99	92.1	22.5255	40	0.678	1.59992	58	0	0.0264114	2.67521e-14	9.80518e-09	2.60183e-14	42	60	91.1111	0.39324
213461_at	nudix (nucleoside diphosphate linked moiety X)-type motif 21	NUDT21	45	40.7	18.5875	80	76.15	75.85	12.6229	100	-0.645	-1.56374	0	45	0.0014431	3.43613e-16	4.20018e-10	1.02114e-15	55	73.3333	84.4444	-0.29025
213475_s_at	integrin, alpha L (antigen CD11A (p180), lymphocyte function-associated antigen 1; alpha polypeptide)	ITGAL	71.52	72.95	14.2343	80	33.02	36.6	11.2529	10	1.244	2.36854	60	0	0.000125402	5.44423e-43	2.7526e-42	8.09308e-30	40	80	100	0.7464
213485_s_at	ATP-binding cassette, sub-family C (CFTR/MRP), member 10	ABCC10	234.14	211.3	70.2387	100	163.04	146	49.5269	100	0.478	1.39281	41	6	0.00958096	9.64903e-10	3.60322e-07	8.36932e-08	53	53.3333	73.3333	0.19598
213488_at	sushi, nidogen and EGF-like domains 1	SNED1	541.1	528	143.753	100	887.11	873.85	146.583	100	-0.684	-1.60659	1	72	0.000344016	1.25433e-19	1.38358e-12	6.95169e-19	27	53.3333	60	-0.49248
213489_at	microtubule-associated protein, RP/EB family, member 2	MAPRE2	109.78	105.9	19.5648	10	214.64	187.15	60.9049	60	-0.769	-1.70409	0	40	2.52709e-05	5.31844e-35	4.79296e-32	3.33692e-25	60	100	77.7778	-0.3076
213493_at	sushi, nidogen and EGF-like domains 1	SNED1	129.03	138.5	66.4415	60	270.07	277	56.4247	100	-1.287	-2.4402	1	75	0.020368	1.70027e-15	4.16851e-08	6.17655e-19	24	48.8889	80	-0.96525
213502_x_at	glucuronidase, beta pseudogene 11	GUSBP11	1380.94	1371.25	399.678	100	562.05	608.65	396.965	90	1.725	3.3058	76	2	0.00484587	1.94657e-22	1.88877e-24	3.60536e-13	22	64.4444	31.1111	1.311
213513_x_at	actin related protein 2/3 complex, subunit 2, 34kDa	ARPC2	1410.93	1411.85	165.202	100	1030.2	950.55	199.188	100	0.456	1.37173	64	0	0.000391832	1.2289e-26	4.62391e-24	2.26089e-17	36	91.1111	77.7778	0.29184
213519_s_at	laminin, alpha 2	LAMA2	64.52	53.6	41.6843	10	103.98	98.55	40.8115	70	-0.911	-1.88035	10	53	0.0399727	9.12437e-10	3.8765e-06	2.46891e-09	37	68.8889	46.6667	-0.48283
213524_s_at	G0/G1 switch 2	G0S2	256.56	238.2	78.4982	100	524.08	494.45	264.349	100	-1.019	-2.02651	9	72	0.00199346	9.56162e-13	4.41979e-11	9.54263e-09	19	42.2222	24.4444	-0.73368
213537_at	major histocompatibility complex, class II, DP alpha 1	HLA-DPA1	810.3	857	172.637	100	347.47	368.2	112.15	100	1.24	2.36199	80	0	2.60128e-05	2.5783e-36	8.70774e-34	1.67501e-24	20	64.4444	64.4444	0.992
213539_at	CD3d molecule, delta (CD3-TCR complex)	CD3D	312.48	277.95	123.544	100	101.96	98.7	22.1113	70	1.413	2.6629	92	0	1.53415e-06	3.69828e-47	1.29863e-33	3.63512e-45	8	42.2222	97.7778	1.29996
213566_at	ribonuclease, RNase A family, k6	RNASE6	417.22	411.45	117.127	90	344.92	302.65	162.808	70	0.543	1.457	45	3	2.21193	4.71676e-09	3.13537e-08	4.12005e-06	52	66.6667	53.3333	0.24435
213568_at	odd-skipped related transciption factor 2	OSR2	390.99	337.2	240.45	100	684.48	538.75	313.093	100	-0.95	-1.93187	0	71	0.00941915	1.51788e-17	1.85172e-12	3.95185e-15	29	44.4444	57.7778	-0.6745
213571_s_at	eukaryotic translation initiation factor 4E family member 2	EIF4E2	240.36	247.75	65.9169	100	194.06	208.35	54.3732	100	0.398	1.31768	34	0	2.27831	4.70459e-11	7.10383e-09	4.60695e-08	66	75.5556	84.4444	0.13532
213603_s_at	ras-related C3 botulinum toxin substrate 2 (rho family, small GTP binding protein Rac2)	RAC2	736.11	746.15	158.459	100	295.85	294.75	41.631	100	1.118	2.17046	93	0	3.67108e-08	7.93472e-69	2.53392e-42	1.53867e-62	7	77.7778	88.8889	1.03974
213618_at	ArfGAP with RhoGAP domain, ankyrin repeat and PH domain 2 /// uncharacterized LOC101928667	ARAP2 /// LOC101928667	98.64	97.85	24.8294	90	56.99	53.4	14.5631	70	0.796	1.73628	54	0	0.00025327	2.47549e-33	8.15847e-28	1.87531e-24	46	86.6667	84.4444	0.42984
213620_s_at	intercellular adhesion molecule 2	ICAM2	389.7	374.75	67.8469	100	304.54	294.35	105.022	90	0.366	1.28877	42	1	0.0412371	5.38813e-14	1.67661e-14	2.44815e-08	57	84.4444	66.6667	0.15372
213624_at	sphingomyelin phosphodiesterase, acid-like 3A	SMPDL3A	332.56	312	84.8725	100	197.6	198.85	77.4341	100	0.866	1.8226	73	2	0.00238543	5.98372e-24	2.20257e-20	3.85127e-16	25	57.7778	55.5556	0.63218
213664_at	solute carrier family 1 (neuronal/epithelial high affinity glutamate transporter, system Xag), member 1	SLC1A1	146.41	131.65	58.8962	100	195.79	186.35	24.284	100	-0.495	-1.40932	2	35	0.0161955	3.25743e-11	8.00112e-07	3.30018e-12	63	53.3333	82.2222	-0.17325
213671_s_at	methionyl-tRNA synthetase /// microRNA 6758	MARS /// MIR6758	204.49	180.35	60.7633	100	142.13	138.1	43.1616	100	0.466	1.38127	44	2	0.0155329	2.14668e-09	1.44684e-06	3.51273e-08	54	55.5556	73.3333	0.20504
213675_at	parvin, alpha	PARVA	156.32	150.45	30.2081	100	223.85	224.45	45.4499	100	-0.616	-1.53262	0	47	0.00155512	1.94236e-25	4.36468e-19	8.16599e-20	53	84.4444	93.3333	-0.28952
213716_s_at	secreted and transmembrane 1	SECTM1	331.18	312.8	60.6224	100	167.25	142.85	80.4038	100	1.309	2.4777	81	0	0.000316526	3.22974e-48	1.85032e-38	3.94638e-31	19	60	68.8889	1.06029
213725_x_at	xylosyltransferase I	XYLT1	275.8	201.95	182.389	100	479.28	432.7	149.612	100	-1.164	-2.24078	10	72	0.00569258	2.17991e-15	9.63408e-10	6.83412e-15	18	46.6667	42.2222	-0.83808
213729_at	PRP40 pre-mRNA processing factor 40 homolog A (S. cerevisiae)	PRPF40A	532.68	540.95	86.2826	100	335.81	343.95	109.789	100	0.696	1.62001	68	0	0.00667684	2.36743e-14	8.47512e-17	6.06729e-08	32	77.7778	53.3333	0.47328
213733_at	myosin IF	MYO1F	336.12	333.35	74.4796	100	240.73	252.15	36.3396	100	0.616	1.53262	59	1	0.00346666	9.24154e-27	6.69707e-25	1.47756e-19	40	73.3333	73.3333	0.36344
213761_at	Mdm1 nuclear protein homolog (mouse)	MDM1	82.36	77.9	24.0709	100	61.44	56.55	16.8269	100	0.436	1.35285	32	1	0.0351518	1.49817e-10	8.46659e-07	2.973e-10	67	57.7778	88.8889	0.13952
213764_s_at	microfibrillar associated protein 5	MFAP5	209.75	138.45	249.24	90	215.03	29.3	383.036	60	1.222	2.3327	56	23	1.13118	0.00040703	0.00202055	0.00324401	21	13.3333	31.1111	0.68432
213765_at	microfibrillar associated protein 5	MFAP5	274.38	153.3	330.975	90	192.66	62.25	278.588	80	0.865	1.82134	55	18	1.23805	0.00210624	0.00742771	0.0105173	27	17.7778	42.2222	0.47575
213791_at	proenkephalin	PENK	47.55	32.35	40.8205	20	204.33	166.55	131.318	80	-1.9	-3.73213	3	52	0.000873772	1.22466e-22	1.46979e-15	2.76184e-20	45	80	40	-0.988
213800_at	complement factor H	CFH	387.08	367.6	112.487	100	932.48	833.85	355.722	100	-1.178	-2.26263	0	85	4.5181e-05	1.156e-27	5.47639e-23	2.95646e-19	15	51.1111	37.7778	-1.0013
213836_s_at	WD repeat domain, phosphoinositide interacting 1	WIPI1	172.98	177.2	31.0967	100	115.93	118.4	27.5381	100	0.623	1.54007	51	0	0.000564907	7.273e-22	4.49883e-20	6.43228e-15	49	95.5556	82.2222	0.31773
213857_s_at	CD47 molecule	CD47	1051.17	1026.45	230.502	100	742.76	715.55	131.757	100	0.414	1.33237	40	2	0.00236407	6.15244e-11	1.48386e-07	1.59887e-09	58	55.5556	66.6667	0.1656
213887_s_at	polymerase (RNA) II (DNA directed) polypeptide E, 25kDa	POLR2E	171.21	165.45	48.0505	100	358.5	359.65	60.1472	100	-0.772	-1.70764	0	63	7.05442e-06	1.32417e-24	3.88108e-17	1.69988e-23	37	64.4444	77.7778	-0.48636
213888_s_at	TRAF3 interacting protein 3	TRAF3IP3	108.5	102.4	53.4202	90	32.31	34.25	14.2699	20	1.438	2.70945	62	0	3.94681e-05	8.37942e-32	2.08546e-26	2.70219e-23	38	71.1111	93.3333	0.89156
213901_x_at	RNA binding protein, fox-1 homolog (C. elegans) 2	RBFOX2	139.6	129.9	59.9159	10	263.95	318.45	108.932	70	-0.578	-1.49278	6	54	0.0636354	4.81028e-06	2.41813e-06	0.000683705	40	80	60	-0.31212
213905_x_at	biglycan	BGN	981.68	897.15	450.792	100	1659.81	1565.95	745.78	100	-0.578	-1.49278	3	46	0.0221641	1.24572e-09	1.48186e-07	3.57109e-07	51	55.5556	48.8889	-0.26588
213909_at	leucine rich repeat containing 15	LRRC15	566.99	574.2	197.029	100	471.35	306.35	331.599	100	0.513	1.42701	56	17	1.67176	0.000115766	0.000373885	0.00222566	27	37.7778	24.4444	0.28728
213911_s_at	H2A histone family, member Z	H2AFZ	798.02	709.25	206.975	100	624.37	581.75	225.105	100	0.415	1.3333	47	8	0.0509384	1.15735e-09	5.5799e-08	3.89522e-07	45	62.2222	73.3333	0.19505
213915_at	natural killer cell granule protein 7	NKG7	123.19	118.5	63.6311	80	14.76	9.15	16.1336	10	2.627	6.1774	81	0	8.7318e-06	3.21142e-41	3.03516e-36	5.47188e-31	19	60	91.1111	2.12787
213918_s_at	Nipped-B homolog (Drosophila)	NIPBL	173.51	171.3	37.0191	100	100.79	98.65	19.6036	100	0.634	1.55186	47	0	5.72152e-05	1.96524e-43	4.85001e-29	9.72577e-41	53	80	100	0.29798
213924_at	guanine nucleotide binding protein (G protein), alpha activating activity polypeptide, olfactory type	GNAL	72.92	74.1	17.7946	0	132.5	129.75	31.4612	70	-0.831	-1.77892	0	36	7.24159e-05	1.46991e-25	8.00466e-17	3.67039e-23	64	86.6667	77.7778	-0.29916
213931_at	inhibitor of DNA binding 2, dominant negative helix-loop-helix protein /// inhibitor of DNA binding 2B, dominant negative helix-loop-helix protein (pseudogene)	ID2 /// ID2B	129.44	134.8	34.8852	80	83.66	72.9	29.36	30	0.611	1.52732	50	7	0.00610925	1.84704e-09	6.95851e-08	1.01274e-06	43	53.3333	66.6667	0.3055
213940_s_at	formin binding protein 1	FNBP1	193.48	178.3	67.0842	100	108.8	125.4	48.5043	90	0.806	1.74836	52	1	0.0116235	4.88073e-11	5.0017e-10	2.8858e-07	47	60	64.4444	0.41912
213943_at	twist family bHLH transcription factor 1	TWIST1	128.08	128.75	47.183	100	85.62	75.9	29.5144	100	0.58	1.49485	51	6	0.0358978	2.39063e-09	6.4561e-07	1.84634e-07	43	48.8889	57.7778	0.2958
213948_x_at	cell adhesion molecule 3	CADM3	148.44	136.7	60.7911	100	85.01	77.75	39.3447	100	0.896	1.8609	52	2	0.0158072	2.28672e-14	1.96884e-10	5.67453e-12	46	44.4444	71.1111	0.46592
213974_at	ADAMTS-like 3	ADAMTSL3	124.72	108.6	53.4853	100	307.73	308.55	57.6507	100	-1.342	-2.53503	0	85	9.72002e-06	1.72562e-39	1.6172e-24	6.7386e-38	15	51.1111	60	-1.1407
213975_s_at	lysozyme	LYZ	2814.49	2835.6	876.766	100	1752.33	1672.3	621.87	100	0.671	1.59218	61	5	0.00900181	1.12904e-11	5.59638e-09	5.46488e-09	34	46.6667	42.2222	0.40931
213982_s_at	RAB GTPase activating protein 1-like	RABGAP1L	175.42	171.75	35.5822	100	108.69	88.5	51.5487	90	0.772	1.70764	62	0	0.00543147	3.6965e-27	3.30798e-24	6.81916e-19	38	84.4444	86.6667	0.47864
213988_s_at	spermidine/spermine N1-acetyltransferase 1	SAT1	981.43	907.7	222.93	100	667.08	619.25	296.063	100	0.655	1.57462	62	8	0.015472	3.96293e-14	6.4845e-16	3.73264e-08	30	80	44.4444	0.4061
214036_at	ephrin-A5	EFNA5	195.76	205.6	30.2674	40	270.06	279.05	56.6498	100	-0.55	-1.46409	0	45	0.00388183	9.39977e-22	2.56346e-20	1.73164e-14	55	100	84.4444	-0.2475
214038_at	chemokine (C-C motif) ligand 8	CCL8	264.03	232.5	178.613	100	80.81	79.9	31.9277	70	1.481	2.79142	69	3	0.00132643	3.20142e-21	6.43151e-14	4.84912e-19	28	20	57.7778	1.02189
214040_s_at	gelsolin	GSN	188.7	175.65	121.796	70	456.96	476.4	264.181	90	-0.954	-1.93724	12	70	1.85098	6.66435e-05	1.65635e-05	0.00411101	18	57.7778	20	-0.6678
214041_x_at	ribosomal protein L37a	RPL37A	533.22	303.55	741.341	100	514.52	254.85	613.467	100	0.373	1.29504	51	33	0.384898	0.0623798	0.0792241	2.47646	16	15.5556	20	0.19023
214043_at	protein tyrosine phosphatase, receptor type, D	PTPRD	127.31	124.5	40.6867	100	254.31	246.45	87.7696	100	-0.979	-1.9711	0	74	0.000305599	2.5805e-26	8.72763e-20	5.72286e-20	26	64.4444	48.8889	-0.72446
214054_at	docking protein 2, 56kDa	DOK2	275.08	278.85	39.7206	100	247.79	258.9	67.9663	90	0.438	1.35472	48	6	1.46393	6.64091e-10	6.72857e-08	3.207e-07	46	57.7778	66.6667	0.21024
214055_x_at	proline-rich coiled-coil 2C	PRRC2C	250.55	227.95	79.0492	100	178.66	172.15	109.001	90	0.686	1.60882	43	5	0.0511082	5.8076e-09	1.15682e-10	3.53178e-05	52	86.6667	46.6667	0.29498
214084_x_at	neutrophil cytosolic factor 1	NCF1	481.5	425	182.648	100	213.56	201.15	103.477	100	1.214	2.3198	77	1	0.000649711	3.87645e-29	7.69194e-20	2.1776e-24	22	46.6667	57.7778	0.93478
214091_s_at	glutathione peroxidase 3 (plasma)	GPX3	1216.03	1070.7	422.671	100	3261.28	3534.7	1021.99	100	-1.445	-2.72263	4	89	3.45985e-05	2.70853e-31	5.00464e-24	7.0532e-24	7	31.1111	53.3333	-1.28605
214097_at	ribosomal protein S21	RPS21	55.99	39.6	46.6589	30	98.32	92.7	38.3619	70	-0.999	-1.99861	7	47	0.0319868	8.20087e-10	5.00919e-06	5.25768e-10	46	64.4444	57.7778	-0.46953
214110_s_at	lymphocyte-specific protein 1 pseudogene /// lymphocyte-specific protein 1 pseudogene	LOC645166 /// LOC654342	224.55	247.8	70.5517	60	311.16	344.4	112.589	90	-0.508	-1.42208	6	53	2.23645	1.62861e-07	7.05634e-07	3.4266e-05	41	48.8889	57.7778	-0.26924
214141_x_at	serine/arginine-rich splicing factor 7	SRSF7	523.78	524.6	96.7377	100	403.52	410.7	46.4628	100	0.356	1.27987	32	0	0.00241812	1.5569e-18	5.76276e-12	1.54097e-17	68	75.5556	100	0.11392
214149_s_at	ATPase, H+ transporting, lysosomal 9kDa, V0 subunit e1	ATP6V0E1	143.32	151.1	73.0243	90	101.22	94.75	61.514	80	0.482	1.39668	55	19	2.16971	0.000639125	0.00276369	0.00485723	26	37.7778	37.7778	0.2651
214164_x_at	carbonic anhydrase XII	CA12	445.29	419.5	173.523	90	176.23	168.5	39.8859	40	1.396	2.63171	92	0	6.9338e-05	1.32669e-38	7.33651e-25	7.3369e-38	8	33.3333	88.8889	1.28432
214167_s_at	ribosomal protein, large, P0	RPLP0	1933.43	1788.45	556.81	100	2425.92	2240.75	828.499	100	-0.338	-1.264	2	45	0.100708	3.10063e-09	9.27927e-09	5.74021e-06	53	75.5556	62.2222	-0.1521
214172_x_at	receptor-like tyrosine kinase	RYK	104.16	107.65	17.0628	100	144.44	138.55	29.849	100	-0.443	-1.35943	1	30	0.00151589	1.16873e-20	2.6283e-15	3.04994e-17	69	95.5556	91.1111	-0.1329
214179_s_at	nuclear factor, erythroid 2-like 1	NFE2L1	420.82	385.1	84.5445	100	666.58	671.6	135.235	100	-0.579	-1.49381	0	49	0.000130476	2.30794e-26	3.94191e-22	9.21758e-19	51	97.7778	88.8889	-0.28371
214239_x_at	polycomb group ring finger 2	PCGF2	173.44	174.8	42.0667	100	272.42	269.7	55.6403	100	-0.589	-1.5042	0	50	0.000592148	7.53293e-21	4.32457e-14	4.54547e-18	50	77.7778	73.3333	-0.2945
214259_s_at	aldo-keto reductase family 7, member A2 (aflatoxin aldehyde reductase)	AKR7A2	290.03	253.6	104.038	100	445.3	423.9	121.996	100	-0.492	-1.40639	1	45	0.0027657	5.48775e-14	3.32196e-11	2.38228e-10	54	73.3333	77.7778	-0.2214
214271_x_at	ribosomal protein L12	RPL12	3462.22	3213.1	1245.9	100	5006.42	4541	1542.97	100	-0.395	-1.31494	8	52	0.023586	5.2953e-08	1.83075e-06	4.19991e-06	40	44.4444	44.4444	-0.2054
214279_s_at	NDRG family member 2	NDRG2	98.25	81.45	53.3858	10	183.1	181.65	69.312	70	-0.793	-1.73267	3	58	0.00456029	1.33334e-14	4.01608e-10	2.91281e-12	39	71.1111	53.3333	-0.45994
214290_s_at	histone cluster 2, H2aa3 /// histone cluster 2, H2aa4	HIST2H2AA3 /// HIST2H2AA4	443.55	306.6	304.503	80	289.76	183.2	190.486	80	0.514	1.428	60	22	1.12077	0.00363155	0.018581	0.00818172	18	17.7778	46.6667	0.3084
214297_at	chondroitin sulfate proteoglycan 4	CSPG4	41.26	35.65	17.7897	20	104.49	103.45	45.7627	70	-1.2	-2.2974	0	61	0.00406698	3.2238e-16	1.41204e-14	5.96932e-11	39	84.4444	68.8889	-0.732
214321_at	nephroblastoma overexpressed	NOV	185.46	124	161.123	90	285.75	217.85	165.748	100	-0.833	-1.78139	13	58	0.0868872	6.10009e-07	3.77809e-05	1.15684e-05	29	42.2222	37.7778	-0.48314
214329_x_at	tumor necrosis factor (ligand) superfamily, member 10	TNFSF10	284.5	293.3	105.515	100	109.99	110.15	35.8421	100	1.179	2.2642	60	0	4.35084e-05	1.53911e-32	3.78127e-25	6.48182e-27	40	71.1111	71.1111	0.7074
214334_x_at	DAZ associated protein 2	DAZAP2	1689.97	1564.4	542.028	100	1357.17	1395.35	300.14	100	0.301	1.232	37	3	2.78521	2.13729e-09	2.93079e-06	5.30179e-09	60	64.4444	86.6667	0.11137
214352_s_at	Kirsten rat sarcoma viral oncogene homolog	KRAS	533.94	533.45	115.153	100	297.73	310.9	115.787	100	0.998	1.99723	75	1	0.00239663	1.18181e-17	4.02957e-19	2.05752e-10	24	62.2222	26.6667	0.7485
214359_s_at	heat shock protein 90kDa alpha (cytosolic), class B member 1	HSP90AB1	662.03	579.9	257.945	100	964.58	960.55	271.582	100	-0.463	-1.37841	10	58	0.0503832	5.09487e-07	1.80048e-05	2.08225e-05	32	48.8889	71.1111	-0.26854
214366_s_at	arachidonate 5-lipoxygenase	ALOX5	126.22	115.85	48.2104	100	75.89	69.35	23.6245	100	0.59	1.50525	61	4	0.0348456	1.98918e-11	1.49551e-07	1.79572e-10	35	53.3333	75.5556	0.3599
214370_at	S100 calcium binding protein A8	S100A8	65.12	58.35	36.2598	50	30.04	25.55	31.1808	10	1.612	3.05675	54	8	0.0305374	1.87436e-10	1.58138e-09	3.14861e-07	38	37.7778	66.6667	0.87048
214414_x_at	hemoglobin, alpha 1 /// hemoglobin, alpha 2	HBA1 /// HBA2	724.57	416.95	869.807	90	1484.25	979.05	1090.8	100	-1.06	-2.08493	19	61	0.0298336	1.4891e-06	0.000206296	3.43556e-06	20	8.88889	17.7778	-0.6466
214428_x_at	complement component 4A (Rodgers blood group) /// complement component 4B (Chido blood group) /// complement component 4B (Chido blood group), copy 2	C4A /// C4B /// C4B_2	303.34	253	124.934	100	813.28	881.6	270.054	100	-1.407	-2.65185	3	85	8.02729e-05	2.51554e-31	1.01964e-25	1.09138e-23	12	51.1111	55.5556	-1.19595
214433_s_at	selenium binding protein 1	SELENBP1	225.77	210.6	66.5774	100	472.35	459.35	81.211	100	-1.078	-2.11111	0	78	4.68127e-06	8.80781e-45	5.32867e-29	3.65534e-39	22	62.2222	75.5556	-0.84084
214434_at	heat shock 70kDa protein 12A	HSPA12A	103.93	82	62.0761	60	134.2	134.3	41.1925	90	-0.539	-1.45297	4	47	0.0990107	2.85922e-11	6.24909e-08	4.03382e-10	49	68.8889	77.7778	-0.25333
214435_x_at	v-ral simian leukemia viral oncogene homolog A (ras related)	RALA	162.13	153.6	39.8993	100	88.87	76.5	34.148	100	0.581	1.49589	47	0	0.000197722	2.91929e-24	4.90149e-19	7.326e-18	53	82.2222	97.7778	0.27307
214449_s_at	ras homolog family member Q	RHOQ	180.76	182.65	47.9752	100	113.33	105.15	35.65	100	0.597	1.51257	32	0	0.0027083	1.51272e-22	2.31466e-21	1.37195e-14	68	80	73.3333	0.19104
214452_at	branched chain amino-acid transaminase 1, cytosolic	BCAT1	118.65	117.6	35.0734	100	189.58	193.3	86.2442	100	-0.467	-1.38223	8	54	0.0571454	5.65127e-06	1.8936e-06	0.000858408	38	82.2222	35.5556	-0.25218
214461_at	lipopolysaccharide binding protein	LBP	232.9	123.7	236.256	70	28.2	12.7	27.0438	0	2.764	6.79277	78	4	0.00517022	4.23643e-16	1.63302e-10	1.23128e-14	18	17.7778	66.6667	2.15592
214462_at	suppressor of cytokine signaling 6	SOCS6	53.79	47.7	20.4622	50	94.04	90.05	35.9482	90	-0.67	-1.59107	0	37	0.00971405	7.11895e-13	7.17308e-10	1.88644e-09	63	95.5556	75.5556	-0.2479
214483_s_at	ADP-ribosylation factor interacting protein 1	ARFIP1	71.22	68.2	24.1656	70	106.65	99.75	27.8704	100	-0.574	-1.48865	3	46	0.00997406	3.4194e-13	1.33493e-08	1.37923e-12	51	57.7778	71.1111	-0.26404
214505_s_at	four and a half LIM domains 1	FHL1	593.18	423.25	502.703	100	948.79	857.95	401.181	100	-0.865	-1.82134	13	71	0.0288063	1.22255e-10	5.36877e-07	8.77289e-10	16	24.4444	31.1111	-0.61415
214511_x_at	Fc fragment of IgG, high affinity Ib, receptor (CD64)	FCGR1B	450.28	436.6	127.377	100	303.6	319.4	112.883	90	0.805	1.74715	53	1	0.0185672	2.3273e-13	2.65288e-14	5.94768e-08	46	73.3333	40	0.42665
214605_x_at	G protein-coupled receptor 1	GPR1	148.24	73.75	166.812	100	395.71	283.3	232.171	100	-1.875	-3.66802	5	73	0.00317496	2.32359e-23	2.25476e-15	1.57537e-22	22	53.3333	48.8889	-1.36875
214617_at	perforin 1 (pore forming protein)	PRF1	154.13	147	47.1636	100	65.83	67.35	16.627	90	1.157	2.22993	66	0	1.2315e-05	3.97659e-36	7.57625e-30	4.60837e-28	34	62.2222	88.8889	0.76362
214620_x_at	peptidylglycine alpha-amidating monooxygenase	PAM	398.78	331.35	161.105	100	790.38	732.25	212.556	100	-0.829	-1.77645	0	77	0.000280615	4.78328e-39	1.37364e-28	1.44392e-34	23	64.4444	84.4444	-0.63833
214651_s_at	HOXA10-HOXA9 readthrough /// homeobox A9 /// microRNA 196b	HOXA10-HOXA9 /// HOXA9 /// MIR196B	75	64.1	40.7452	100	157.63	137.25	56.8514	100	-1.166	-2.24389	1	86	0.00050021	3.36944e-27	7.69546e-20	3.02865e-22	13	68.8889	53.3333	-1.00276
214669_x_at	immunoglobulin kappa constant	IGKC	5076.9	4619.85	1225.14	100	994.1	565.75	974.332	100	2.387	5.23069	79	0	0.000152197	1.7263e-31	1.29856e-33	6.22998e-17	21	64.4444	15.5556	1.88573
214671_s_at	active BCR-related	ABR	57.72	55.6	12.7022	0	104.93	94.25	28.2141	50	-0.639	-1.55725	0	38	6.97525e-05	1.70913e-20	1.11685e-13	3.14278e-17	62	86.6667	73.3333	-0.24282
214677_x_at	immunoglobulin lambda constant 1 (Mcg marker)	IGLC1	7765.02	7245.6	1984.43	100	3549.05	3034.95	3100.9	100	1.895	3.71922	78	5	0.0102757	4.82768e-15	6.89048e-18	2.42212e-08	17	60	8.88889	1.4781
214679_x_at	guanine nucleotide binding protein (G protein), alpha 11 (Gq class)	GNA11	117.31	122.95	38.7846	90	154.67	142.75	26.7969	100	-0.407	-1.32593	6	31	0.0323188	1.10281e-09	2.00328e-06	8.29258e-09	63	64.4444	66.6667	-0.12617
214691_x_at	family with sequence similarity 63, member B	FAM63B	51.13	58.45	17.413	80	86.47	85.25	37.0321	80	-0.755	-1.68763	3	47	0.0259198	4.60145e-16	1.6103e-12	7.26822e-12	50	77.7778	51.1111	-0.35485
214701_s_at	fibronectin 1	FN1	902.91	635.4	756.605	100	2710.81	1699.9	2093.59	100	-1.445	-2.72263	22	72	0.0316316	3.91092e-09	5.85981e-08	1.93717e-06	6	13.3333	15.5556	-1.0404
214720_x_at	septin 10	SEPT10	64.08	63.2	17.3242	100	121.84	116.35	26.7154	100	-0.74	-1.67018	0	57	3.51977e-05	3.69791e-25	7.39641e-17	7.09648e-22	43	62.2222	66.6667	-0.4218
214721_x_at	CDC42 effector protein (Rho GTPase binding) 4	CDC42EP4	113.83	108.95	28.1959	100	169.74	171	47.0134	100	-0.444	-1.36037	1	34	0.00691644	2.31758e-11	3.81399e-09	1.49871e-08	65	84.4444	75.5556	-0.15096
214733_s_at	Yip1 domain family, member 1	YIPF1	209.93	200.65	37.9052	10	143.4	125.45	40.1909	0	0.472	1.38703	32	0	0.00120692	1.57085e-22	1.33929e-18	7.93659e-16	68	88.8889	93.3333	0.15104
214736_s_at	adducin 1 (alpha)	ADD1	311.54	323.55	61.6122	100	450.95	466.05	66.1841	100	-0.464	-1.37936	0	45	0.000586312	1.86566e-24	6.48392e-16	1.5369e-23	55	71.1111	95.5556	-0.2088
214768_x_at	immunoglobulin kappa constant /// immunoglobulin kappa variable 2-28 /// --- /// immunoglobulin kappa variable 2D-28 /// ---	IGKC /// IGKV2-28 /// IGKV2-28 /// IGKV2D-28 /// IGKV2D-28	2303.05	2057.5	1232.99	100	191.99	114.3	172.226	50	4.029	16.3249	99	0	6.97966e-06	1.75753e-46	4.89357e-46	2.71572e-27	1	40	24.4444	3.98871
214777_at	Parts of antibodies, mostly variable regions. /// immunoglobulin kappa constant /// immunoglobulin kappa variable 4-1 /// ---	abParts /// IGKC /// IGKV4-1 /// IGKV4-1	2501.99	2243.75	1543.02	100	100.37	79.65	104.331	50	5.462	44.0784	97	0	2.21914e-05	3.69897e-40	1.00163e-39	9.90929e-26	3	17.7778	37.7778	5.29814
214791_at	SP140 nuclear body protein-like	SP140L	153.28	148.2	38.7073	100	110.47	116.1	20.3745	80	0.382	1.30315	34	0	0.00940273	2.12757e-12	4.05712e-09	8.92311e-10	66	84.4444	86.6667	0.12988
214812_s_at	MOB kinase activator 1A	MOB1A	591.18	575.75	58.1627	100	486.8	509.6	82.9448	100	0.323	1.25093	31	0	0.0115557	2.51191e-16	3.20352e-11	1.2296e-13	69	86.6667	82.2222	0.10013
214836_x_at	immunoglobulin kappa locus /// immunoglobulin kappa constant	IGK /// IGKC	4672.37	4204.5	2291.52	100	660.48	500.65	472.196	70	1.976	3.93401	80	0	4.55283e-06	1.85494e-35	3.39005e-37	3.99292e-19	20	68.8889	11.1111	1.5808
214875_x_at	amyloid beta (A4) precursor-like protein 2	APLP2	470.68	425.35	217.674	100	1221.91	1191.9	463.301	100	-1.286	-2.43851	4	84	0.00052075	9.57513e-29	1.6476e-23	1.41265e-21	12	55.5556	46.6667	-1.08024
214880_x_at	caldesmon 1	CALD1	60.6	58.75	27.5753	50	105.04	106.1	49.7669	60	-0.928	-1.90264	0	57	0.0549089	1.18228e-22	1.04159e-13	5.98851e-21	43	68.8889	77.7778	-0.52896
214895_s_at	ADAM metallopeptidase domain 10	ADAM10	86.43	86.35	30.728	70	100.07	92.6	38.5236	90	-0.418	-1.33607	10	52	0.431161	0.000286915	0.00189495	0.00228106	38	51.1111	53.3333	-0.21736
214909_s_at	dimethylarginine dimethylaminohydrolase 2	DDAH2	206.76	209.25	60.3114	100	333.83	320.85	66.9654	100	-0.581	-1.49589	0	39	0.000462041	7.18483e-22	1.601e-14	1.28444e-19	61	68.8889	91.1111	-0.22659
214913_at	ADAM metallopeptidase with thrombospondin type 1 motif, 3	ADAMTS3	34.31	31.3	12.0229	80	76.05	65.45	32.9518	90	-0.932	-1.90792	1	61	0.000788937	1.1982e-21	1.39069e-18	1.00974e-15	38	71.1111	55.5556	-0.56852
214916_x_at	immunoglobulin heavy constant alpha 1 /// immunoglobulin heavy constant alpha 2 (A2m marker) /// immunoglobulin heavy constant gamma 1 (G1m marker) /// immunoglobulin heavy constant gamma 3 (G3m marker) /// immunoglobulin heavy constant mu /// immunoglobulin heavy variable 3-23 /// immunoglobulin heavy variable 4-31	IGHA1 /// IGHA2 /// IGHG1 /// IGHG3 /// IGHM /// IGHV3-23 /// IGHV4-31	1801.89	1270.95	1303.69	100	140.41	130.35	106.994	70	3.061	8.34551	97	0	3.6148e-05	1.28782e-36	2.20353e-36	1.81909e-20	3	44.4444	44.4444	2.96917
214927_at	integrin, beta-like 1 (with EGF-like repeat domains)	ITGBL1	505.28	287.9	605.777	100	1418.01	1255.35	546.892	100	-1.917	-3.77637	6	89	0.000265302	1.80182e-28	1.17041e-17	2.59194e-27	5	35.5556	28.8889	-1.70613
214954_at	sushi domain containing 5	SUSD5	23.99	19.85	17.0388	50	80.27	66.35	51.7885	90	-1.809	-3.50399	0	66	0.00128082	3.70599e-19	1.9737e-12	1.99499e-18	34	66.6667	57.7778	-1.19394
214973_x_at	immunoglobulin heavy constant delta	IGHD	1373.66	893.4	946.53	100	203.23	114.65	211.606	60	2.9	7.46426	93	0	9.50133e-05	9.46109e-35	2.35003e-32	9.55831e-22	7	40	33.3333	2.697
214974_x_at	chemokine (C-X-C motif) ligand 5	CXCL5	84.16	39.9	133.535	70	14.1	13.15	7.77136	10	1.851	3.6075	48	0	0.0116519	4.07629e-14	5.44187e-10	3.63821e-12	52	51.1111	97.7778	0.88848
215016_x_at	dystonin	DST	665.81	601.6	148.7	100	948.71	976.05	167.905	100	-0.609	-1.5252	0	78	0.00131784	2.567e-35	1.57177e-20	2.7339e-35	22	64.4444	100	-0.47502
215017_s_at	formin binding protein 1-like	FNBP1L	44.51	39.75	14.0333	90	71.78	68.95	19.3872	100	-0.701	-1.62563	2	53	0.00295099	4.27536e-18	2.08539e-14	2.10837e-13	45	77.7778	71.1111	-0.37153
215039_at	long intergenic non-protein coding RNA 1140	LINC01140	238.1	194.2	192.226	100	397.59	369.5	143.555	100	-0.93	-1.90528	8	78	0.0103828	3.90031e-13	3.20012e-08	4.96801e-13	14	44.4444	60	-0.7254
215049_x_at	CD163 molecule	CD163	3688.18	3664.15	632.617	100	2393.32	2666.5	747.8	100	0.766	1.70055	71	0	0.00252736	7.88164e-25	9.73713e-25	5.23949e-15	29	73.3333	44.4444	0.54386
215051_x_at	allograft inflammatory factor 1	AIF1	1256.69	1247.3	366.186	100	940.6	760.45	357.847	100	0.447	1.3632	56	8	0.0821318	5.02499e-07	1.44172e-05	2.02063e-05	36	62.2222	48.8889	0.25032
215075_s_at	growth factor receptor-bound protein 2	GRB2	323.4	344.55	53.1286	100	273.64	293.45	59.982	100	0.399	1.31859	40	0	0.0861892	2.63947e-10	1.47763e-09	7.36689e-07	60	82.2222	53.3333	0.1596
215091_s_at	general transcription factor IIIA	GTF3A	750.66	746.55	124.124	100	562.95	558.85	103.027	100	0.409	1.32777	53	1	0.00273901	4.11475e-14	4.98792e-12	8.18164e-10	46	68.8889	66.6667	0.21677
215118_s_at	--- /// Ig alpha 1- alpha 2m=immunoglobulin A1-A2 lambda hybrid GAU heavy chain {membrane exon} [human, myeloma, mRNA Partial, 360 nt]. /// immunoglobulin heavy locus	AL928768.3 /// Ig alpha 1-[alpha]2m /// IGH	86.47	73.75	44.9576	90	40.05	40.1	15.6656	60	0.967	1.95477	43	3	0.00833104	8.0427e-14	1.16501e-09	3.34269e-11	54	60	68.8889	0.41581
215121_x_at	immunoglobulin lambda light chain-like /// immunoglobulin lambda constant 1 (Mcg marker) /// immunoglobulin lambda variable 1-44	CYAT1 /// IGLC1 /// IGLV1-44	10991.8	10464.7	2617.27	100	4393.81	3256.45	4360.98	90	1.724	3.30351	78	2	0.00761475	2.16038e-15	9.51732e-19	3.62382e-08	20	66.6667	4.44444	1.34472
215146_s_at	tetratricopeptide repeat domain 28	TTC28	102.18	101.7	18.8119	100	144.21	149.3	15.1235	100	-0.514	-1.428	0	44	0.000134014	5.31324e-26	2.76355e-17	8.26676e-24	56	86.6667	97.7778	-0.22616
215176_x_at	immunoglobulin kappa locus /// immunoglobulin kappa constant	IGK /// IGKC	4390.44	3963	1268.51	100	726.26	314.85	788.711	80	3.73	13.2691	100	0	0.000183153	5.17954e-40	2.48445e-40	5.80574e-22	0	53.3333	22.2222	3.73
215193_x_at	major histocompatibility complex, class II, DQ beta 1 /// major histocompatibility complex, class II, DR beta 1 /// major histocompatibility complex, class II, DR beta 3 /// major histocompatibility complex, class II, DR beta 4 /// HLA class II histocompatibility antigen, DRB1-10 beta chain-like /// HLA class II histocompatibility antigen, DQ beta 1 chain-like	HLA-DQB1 /// HLA-DRB1 /// HLA-DRB3 /// HLA-DRB4 /// LOC100996809 /// LOC101060835	6649.68	5944	1921.24	100	5471.06	5815.65	1408.02	100	0.394	1.31403	49	0	2.8537	4.09286e-09	1.05644e-06	1.61724e-07	51	60	57.7778	0.19306
215214_at	immunoglobulin lambda constant 1 (Mcg marker) /// immunoglobulin lambda variable 3-25 /// ---	IGLC1 /// IGLV3-25 /// IGLV3-25	402.81	381.05	232.663	90	328.39	58	737.006	50	2.096	4.27522	77	5	0.0199291	5.5682e-13	2.13677e-13	6.66659e-08	18	31.1111	37.7778	1.61392
215223_s_at	uncharacterized LOC100129518 /// superoxide dismutase 2, mitochondrial	LOC100129518 /// SOD2	732.09	621.15	604.931	100	198.21	167.5	124.163	90	1.69	3.22657	84	3	0.000996407	2.52671e-22	4.9101e-16	1.20058e-18	13	28.8889	33.3333	1.4196
215294_s_at	SWI/SNF related, matrix associated, actin dependent regulator of chromatin, subfamily a, member 1	SMARCA1	38.28	36.1	30.4719	60	87.07	80.6	42.6888	100	-1.548	-2.92411	0	66	0.0129936	5.3289e-15	5.22666e-08	6.99892e-18	34	51.1111	68.8889	-1.02168
215333_x_at	glutathione S-transferase mu 1	GSTM1	188.99	162.05	55.9129	100	276.06	244.45	104.424	100	-0.462	-1.37745	5	34	0.0367018	6.44035e-11	2.83196e-09	1.94433e-07	61	77.7778	53.3333	-0.15708
215346_at	CD40 molecule, TNF receptor superfamily member 5	CD40	132.88	147.35	36.2605	90	86.27	81.25	19.2487	90	0.783	1.72071	41	0	0.00362959	1.57588e-24	4.06717e-16	3.36428e-23	59	80	97.7778	0.32103
215379_x_at	immunoglobulin lambda variable 1-44	IGLV1-44	7139.01	6392.75	2163.73	90	1994.98	892.6	2701.82	70	1.887	3.69865	74	3	0.000937668	6.9766e-15	1.42199e-17	2.20038e-08	23	71.1111	11.1111	1.39638
215382_x_at	tryptase alpha/beta 1	TPSAB1	160.11	159.05	87.4589	80	740.41	699.45	419.655	100	-1.978	-3.93947	1	81	0.000141581	1.02041e-24	4.39828e-18	1.03931e-19	18	46.6667	31.1111	-1.60218
215388_s_at	complement factor H /// complement factor H-related 1	CFH /// CFHR1	532.57	508	209.57	100	788.95	747.2	210.288	100	-0.449	-1.36509	1	55	0.0143274	1.77498e-11	1.66095e-07	1.37346e-10	44	51.1111	73.3333	-0.24695
215438_x_at	G1 to S phase transition 1	GSPT1	186.57	191.5	72.3545	100	138.15	133.2	33.4762	90	0.382	1.30315	40	4	2.341	3.71339e-10	3.34957e-07	1.25501e-08	56	68.8889	77.7778	0.1528
215528_at	---	---	116.62	112.4	30.2717	100	87.36	92.15	25.8751	80	0.445	1.36131	31	0	0.04185	4.00053e-09	8.77534e-07	1.8485e-07	69	77.7778	77.7778	0.13795
215536_at	major histocompatibility complex, class II, DQ beta 2	HLA-DQB2	196.69	150.15	161.058	60	64.81	57.9	14.6923	20	1.084	2.11991	49	0	0.0214877	3.77028e-11	2.26059e-06	1.70517e-13	51	35.5556	95.5556	0.53116
215537_x_at	dimethylarginine dimethylaminohydrolase 2	DDAH2	289.23	294.4	59.8364	80	437.28	461.3	60.2281	100	-0.658	-1.57789	0	59	0.000201061	5.47443e-21	9.00314e-13	2.2831e-21	41	73.3333	80	-0.38822
215602_at	FYVE, RhoGEF and PH domain containing 2	FGD2	80.9	74.1	40.2963	90	42.86	42.15	11.3716	70	0.635	1.55294	41	0	0.0186801	5.09753e-10	1.53568e-06	8.8142e-10	59	51.1111	84.4444	0.26035
215646_s_at	versican	VCAN	520.71	460.8	219.726	100	1088.46	1128.65	423.836	100	-0.929	-1.90396	9	81	0.0043094	6.61635e-15	4.0494e-15	4.09468e-09	10	48.8889	35.5556	-0.75249
215690_x_at	glycosylphosphatidylinositol anchor attachment 1	GPAA1	310.09	308.15	64.9875	100	435.13	445.8	86.119	100	-0.535	-1.44894	0	41	0.00418979	2.0629e-23	5.66753e-16	9.71054e-22	59	68.8889	95.5556	-0.21935
215707_s_at	prion protein	PRNP	242.22	250.9	70.6575	100	321.93	323.7	72.7431	100	-0.454	-1.36983	6	39	0.0489336	3.06236e-09	5.16792e-07	2.86768e-07	55	62.2222	62.2222	-0.17706
215716_s_at	ATPase, Ca++ transporting, plasma membrane 1	ATP2B1	222.92	225.15	36.709	100	141.31	127.5	33.5221	100	0.432	1.3491	33	0	9.19458e-05	1.45267e-17	2.93332e-15	1.10907e-11	67	86.6667	71.1111	0.14256
215723_s_at	phospholipase D1, phosphatidylcholine-specific	PLD1	26.92	24.25	9.7145	30	56.12	53.5	10.516	90	-1.093	-2.13317	0	66	4.40894e-05	3.80694e-38	3.26247e-25	1.64347e-35	34	82.2222	80	-0.72138
215777_at	immunoglobulin lambda variable 4-60 /// ---	IGLV4-60 /// IGLV4-60	123.89	77.05	110.456	80	26.83	23.05	14.0549	10	1.585	3.00008	57	0	0.0128278	5.51766e-12	2.6857e-07	9.13594e-13	43	31.1111	88.8889	0.90345
215780_s_at	SET nuclear proto-oncogene /// SET pseudogene 4 /// SET-like protein	SET /// SETP4 /// SETSIP	165.6	180.9	37.3988	100	125.6	124.8	37.0894	90	0.538	1.45196	54	0	0.0386945	1.16894e-18	4.87117e-15	4.13138e-13	46	71.1111	66.6667	0.29052
215783_s_at	alkaline phosphatase, liver/bone/kidney	ALPL	78.86	72.65	39.8557	90	37.95	33.75	19.6392	60	1.093	2.13317	34	0	0.040781	2.45814e-10	1.17552e-07	3.38179e-08	66	68.8889	84.4444	0.37162
215785_s_at	cytoplasmic FMR1 interacting protein 2	CYFIP2	81.1	82.6	28.2184	100	51.42	51.5	22.8935	60	0.654	1.57352	42	0	0.0219628	1.91469e-11	2.91702e-09	4.0234e-08	58	75.5556	91.1111	0.27468
215794_x_at	glutamate dehydrogenase 2	GLUD2	189.95	182.4	42.4512	100	250.33	245.8	49.8915	100	-0.518	-1.43197	1	46	0.0086575	2.15555e-15	2.81587e-12	1.79674e-11	53	71.1111	66.6667	-0.23828
215813_s_at	prostaglandin-endoperoxide synthase 1 (prostaglandin G/H synthase and cyclooxygenase)	PTGS1	244.99	217.25	92.7288	100	366.75	347.2	101.225	100	-0.621	-1.53794	6	64	0.0084864	2.90781e-14	3.43161e-11	1.67509e-10	30	55.5556	51.1111	-0.39744
215836_s_at	protocadherin gamma subfamily A, 1 /// protocadherin gamma subfamily A, 10 /// protocadherin gamma subfamily A, 11 /// protocadherin gamma subfamily A, 12 /// protocadherin gamma subfamily A, 2 /// protocadherin gamma subfamily A, 3 /// protocadherin gamma subfamily A, 4 /// protocadherin gamma subfamily A, 5 /// protocadherin gamma subfamily A, 6 /// protocadherin gamma subfamily A, 7 /// protoc…	PCDHGA1 /// PCDHGA10 /// PCDHGA11 /// PCDHGA12 /// PCDHGA2 /// PCDHGA3 /// PCDHGA4 /// PCDHGA5 /// PCDHGA6 /// PCDHGA7 /// PCDHGA8 /// PCDHGA9 /// PCDHGB1 /// PCDHGB2 /// PCDHGB3 /// PCDHGB4 /// PCDHGB5 /// PCDHGB6 /// PCDHGB7 /// PCDHGC3 /// PCDHGC4 /// PCDHGC5	659.1	575	360.359	100	1064.99	943.5	348.12	100	-0.732	-1.66094	4	61	0.00852035	2.41674e-15	2.56111e-09	1.25912e-15	35	37.7778	60	-0.44652
215867_x_at	carbonic anhydrase XII	CA12	554.76	520.7	205.813	100	220.79	202.15	57.9103	80	1.468	2.76638	88	0	2.93745e-05	1.17149e-43	1.42591e-27	6.67826e-43	12	35.5556	91.1111	1.29184
215913_s_at	GULP, engulfment adaptor PTB domain containing 1	GULP1	18.26	12.95	15.812	0	113.98	114.35	40.1736	70	-2.568	-5.92987	0	65	6.08004e-07	2.56198e-46	4.84381e-33	1.2071e-40	35	97.7778	80	-1.6692
215945_s_at	tripartite motif containing 2	TRIM2	45.81	46.8	16.9686	60	92.43	88.35	32.5514	90	-0.958	-1.94261	1	51	0.00123446	1.7126e-17	1.05051e-12	6.31023e-14	48	91.1111	68.8889	-0.48858
215946_x_at	immunoglobulin lambda-like polypeptide 3, pseudogene	IGLL3P	2860.77	3156.8	1605.04	100	537.03	294.05	659.934	100	2.029	4.08122	82	2	9.22475e-05	1.57302e-22	8.91171e-25	6.33515e-13	16	68.8889	20	1.66378
215949_x_at	immunoglobulin heavy constant mu	IGHM	478.21	395	251.296	100	39.7	17.45	43.1892	30	3.756	13.5104	91	0	6.44966e-06	6.76618e-42	5.6491e-41	1.28728e-27	9	40	62.2222	3.41796
215963_x_at	ribosomal protein L3	RPL3	4859.72	4646.5	1137.62	100	6540.89	6652.45	1546.03	100	-0.337	-1.26313	4	55	0.0174167	5.99512e-09	4.00859e-07	9.90809e-07	41	51.1111	55.5556	-0.18535
216035_x_at	transcription factor 7-like 2 (T-cell specific, HMG-box)	TCF7L2	163.66	159.65	43.5978	90	295.13	290.35	54.3296	100	-1.026	-2.03637	0	80	3.62322e-05	5.9002e-37	7.52957e-27	2.60689e-31	20	88.8889	80	-0.8208
216037_x_at	transcription factor 7-like 2 (T-cell specific, HMG-box)	TCF7L2	155.46	154.2	29.1318	100	313.24	319	68.3094	100	-0.913	-1.88296	0	78	3.58459e-06	1.0321e-42	9.40389e-32	3.54819e-35	22	88.8889	86.6667	-0.71214
216080_s_at	fatty acid desaturase 3	FADS3	87.34	80.95	34.1317	30	130.89	116.9	37.571	50	-0.508	-1.42208	0	32	0.0184146	3.3281e-12	7.73318e-08	5.06617e-11	68	84.4444	71.1111	-0.16256
216207_x_at	immunoglobulin kappa constant	IGKC	4893.63	4479	2126.65	100	704.59	568.15	453.989	90	2.813	7.02744	99	0	8.01366e-07	3.58795e-48	3.74608e-46	2.24506e-31	1	44.4444	24.4444	2.78487
216215_s_at	RNA binding protein, fox-1 homolog (C. elegans) 2	RBFOX2	298.14	289.55	75.8521	100	423.33	460.35	89.9884	100	-0.599	-1.51467	0	52	0.0084178	2.35177e-20	9.11632e-16	8.30156e-16	48	86.6667	80	-0.31148
216233_at	CD163 molecule	CD163	125.65	67.3	131.484	80	46.49	39.65	29.2454	40	1.288	2.44189	61	5	0.0141901	1.64142e-14	1.56554e-11	2.31748e-10	34	33.3333	53.3333	0.78568
216236_s_at	solute carrier family 2 (facilitated glucose transporter), member 14 /// solute carrier family 2 (facilitated glucose transporter), member 3	SLC2A14 /// SLC2A3	219.6	164.05	139.887	50	122.18	123.95	46.4776	10	0.878	1.83783	57	0	0.0429879	2.03811e-13	1.16263e-07	1.04916e-14	43	42.2222	91.1111	0.50046
216237_s_at	minichromosome maintenance complex component 5	MCM5	125.56	119.9	35.4528	90	108.58	110.85	25.1133	30	0.443	1.35943	37	0	1.06907	1.86668e-10	7.1915e-08	7.74427e-08	63	73.3333	93.3333	0.16391
216250_s_at	leupaxin	LPXN	631.77	624.25	100.376	100	379.65	383.75	92.2892	100	0.784	1.7219	72	0	7.24811e-05	1.95875e-37	4.11123e-35	9.65407e-23	28	88.8889	57.7778	0.56448
216264_s_at	laminin, beta 2 (laminin S)	LAMB2	194.65	190.1	52.2396	100	359.91	378	92.3035	100	-0.69	-1.61328	2	65	0.000170847	8.25676e-18	1.14142e-13	1.34107e-13	33	37.7778	37.7778	-0.4485
216333_x_at	tenascin XA (pseudogene) /// tenascin XB	TNXA /// TNXB	937.4	1038.9	282.375	100	1848.08	1848.1	672.577	100	-1.077	-2.10964	0	76	0.00108557	7.19561e-23	2.2824e-18	2.1253e-16	24	48.8889	44.4444	-0.81852
216339_s_at	tenascin XA (pseudogene) /// tenascin XB	TNXA /// TNXB	63.14	47.15	52.3142	30	215.28	193.45	114.688	90	-1.914	-3.76853	1	74	0.00278722	1.73673e-17	8.71596e-10	1.42546e-19	25	33.3333	42.2222	-1.41636
216365_x_at	cytoskeleton associated protein 2 /// immunoglobulin lambda joining 3 /// --- /// immunoglobulin lambda variable 3-19	CKAP2 /// IGLJ3 /// IGLV3-19 /// IGLV3-19	376.9	309	303.566	70	42.02	23.9	50.9005	10	3.402	10.5707	79	2	0.000340975	8.19923e-27	1.53881e-26	6.76923e-17	19	37.7778	44.4444	2.68758
216401_x_at	immunoglobulin kappa variable 1-37 (non-functional) /// --- /// immunoglobulin kappa variable 1D-37 (non-functional) /// ---	IGKV1-37 /// IGKV1-37 /// IGKV1D-37 /// IGKV1D-37	2731.92	2699.95	968.235	100	181.89	27.2	252.11	30	4.606	24.3525	100	0	5.45494e-05	1.7729e-38	9.54736e-39	3.70264e-21	0	62.2222	28.8889	4.606
216412_x_at	cytoskeleton associated protein 2 /// immunoglobulin lambda constant 1 (Mcg marker) /// --- /// immunoglobulin lambda variable 1-40 /// --- /// immunoglobulin lambda variable 1-50 (non-functional)	CKAP2 /// IGLC1 /// IGLV1-40 /// IGLV1-40 /// IGLV1-50 /// IGLV1-50	346.06	255.55	260.558	90	41.32	36.9	34.6564	0	3.197	9.1705	89	0	3.4122e-05	1.52579e-35	4.13617e-32	3.59118e-24	11	33.3333	55.5556	2.84533
216430_x_at	immunoglobulin lambda variable 1-44	IGLV1-44	131.59	124	97.1771	40	10.28	7.35	7.29847	0	3.334	10.084	78	0	5.35827e-05	1.36938e-33	4.2267e-24	1.04875e-30	22	33.3333	88.8889	2.60052
216449_x_at	heat shock protein 90kDa beta (Grp94), member 1	HSP90B1	238.11	206.95	175.268	70	344.59	318.05	147.413	100	-0.52	-1.43396	15	55	0.0872905	2.97197e-05	0.00178002	2.84193e-05	30	26.6667	48.8889	-0.286
216474_x_at	tryptase alpha/beta 1 /// tryptase beta 2 (gene/pseudogene)	TPSAB1 /// TPSB2	278.55	239.45	128.473	90	878.13	829.1	451.937	100	-1.697	-3.24226	1	82	0.000358025	2.99497e-25	1.17464e-19	3.22403e-19	17	35.5556	33.3333	-1.39154
216491_x_at	immunoglobulin heavy constant mu	IGHM	1560.88	1236.15	1007.51	100	108.98	76.65	95.5465	40	3.72	13.1775	92	0	2.92531e-05	8.35939e-35	9.34633e-34	4.07194e-23	8	31.1111	33.3333	3.4224
216510_x_at	immunoglobulin heavy constant alpha 1 /// immunoglobulin heavy constant gamma 1 (G1m marker) /// immunoglobulin heavy constant mu /// immunoglobulin heavy variable 3-23 /// immunoglobulin heavy variable 4-31	IGHA1 /// IGHG1 /// IGHM /// IGHV3-23 /// IGHV4-31	830.29	683.6	479.254	100	95.83	85.95	83.6385	60	3.548	11.6965	96	0	5.35121e-05	1.3854e-36	8.04051e-37	2.34343e-22	4	42.2222	37.7778	3.40608
216511_s_at	transcription factor 7-like 2 (T-cell specific, HMG-box)	TCF7L2	117.4	104.4	39.6585	100	275.54	279.25	59.6921	100	-1.166	-2.24389	1	87	8.14902e-06	1.99404e-39	8.69697e-31	5.8426e-31	12	73.3333	62.2222	-1.01442
216517_at	immunoglobulin kappa constant	IGKC	96.07	90.2	62.8863	30	13.88	7.1	16.3714	0	2.761	6.77866	65	0	9.23865e-05	5.69569e-24	1.03881e-18	1.09847e-18	35	64.4444	88.8889	1.79465
216541_x_at	immunoglobulin heavy constant gamma 1 (G1m marker) /// immunoglobulin heavy constant mu	IGHG1 /// IGHM	428.73	239.1	381.183	70	33.74	14.5	39.5585	0	3.44	10.8528	82	0	2.93713e-05	7.52841e-35	2.96581e-30	2.05602e-23	18	31.1111	71.1111	2.8208
216542_x_at	immunoglobulin heavy constant alpha 1 /// immunoglobulin heavy constant gamma 1 (G1m marker) /// immunoglobulin heavy constant mu	IGHA1 /// IGHG1 /// IGHM	728.81	704.25	316.167	90	202.99	173.1	116.744	30	1.893	3.71407	83	1	1.00945e-05	5.30669e-35	5.34273e-27	1.93235e-29	16	48.8889	51.1111	1.57119
216557_x_at	immunoglobulin heavy constant alpha 1 /// immunoglobulin heavy constant delta /// immunoglobulin heavy constant gamma 1 (G1m marker) /// immunoglobulin heavy constant gamma 3 (G3m marker) /// immunoglobulin heavy constant mu /// immunoglobulin heavy variable 4-31	IGHA1 /// IGHD /// IGHG1 /// IGHG3 /// IGHM /// IGHV4-31	818.18	926.45	390.155	100	114.63	76.85	82.0914	90	2.87	7.31065	95	1	1.97605e-06	1.91327e-42	1.58149e-37	4.01602e-30	4	35.5556	26.6667	2.7265
216560_x_at	immunoglobulin lambda constant 1 (Mcg marker) /// immunoglobulin lambda variable 3-10 /// ---	IGLC1 /// IGLV3-10 /// IGLV3-10	580.61	541.6	383.758	60	372.42	18.7	970.16	10	3.799	13.9192	78	9	0.00489923	5.08949e-19	1.26578e-18	2.66181e-12	13	28.8889	42.2222	2.96322
216573_at	immunoglobulin lambda variable 1-44	IGLV1-44	120.18	76.05	135.698	70	18.73	12.65	16.8526	0	2.466	5.5251	77	0	8.37746e-05	1.37784e-28	6.20861e-21	1.14924e-25	23	40	97.7778	1.89882
216576_x_at	immunoglobulin kappa locus /// immunoglobulin kappa constant	IGK /// IGKC	2401.72	2703.25	792.037	100	303.12	144.3	374.598	50	3.905	14.9804	98	0	0.000110691	4.39966e-38	8.04497e-39	2.36208e-21	2	55.5556	26.6667	3.8269
216594_x_at	aldo-keto reductase family 1, member C1	AKR1C1	955.17	912.6	184.892	100	1552.14	1205.45	956.657	100	-0.603	-1.51887	1	55	0.110099	1.57077e-10	2.53482e-11	2.15298e-06	44	60	42.2222	-0.33165
216598_s_at	chemokine (C-C motif) ligand 2	CCL2	545.59	681.2	332.975	80	355.61	340.7	242.665	80	0.788	1.72668	62	19	0.94089	0.000218597	0.00317629	0.000727477	19	20	22.2222	0.48856
216620_s_at	Rho guanine nucleotide exchange factor (GEF) 10	ARHGEF10	147.37	150.4	21.0192	100	240.35	249.05	75.7052	100	-0.514	-1.428	0	36	0.0070272	8.35937e-14	1.92918e-14	3.46359e-08	64	88.8889	75.5556	-0.18504
216804_s_at	PDZ and LIM domain 5	PDLIM5	143.59	147.7	41.5018	100	286.56	278.95	108.177	100	-1.056	-2.07916	0	72	0.00124503	6.36281e-28	1.64029e-25	4.64739e-19	28	82.2222	60	-0.76032
216829_at	immunoglobulin kappa locus /// immunoglobulin kappa constant	IGK /// IGKC	145.75	158.45	58.5899	80	20.08	9.15	22.3171	0	3.587	12.017	86	0	0.000150168	2.30144e-33	2.30294e-33	3.99511e-22	14	57.7778	62.2222	3.08482
216834_at	regulator of G-protein signaling 1	RGS1	1261.79	768.15	1148.01	100	203.94	213.2	127.153	80	2.133	4.38629	90	6	0.00348273	1.42608e-19	5.62876e-15	2.85153e-14	4	20	31.1111	1.9197
216841_s_at	uncharacterized LOC100129518 /// superoxide dismutase 2, mitochondrial	LOC100129518 /// SOD2	383.09	249.55	442.782	100	125.12	91.25	82.2545	100	1.376	2.59548	69	5	0.0220305	5.34708e-15	6.82599e-10	1.66981e-13	26	24.4444	40	0.94944
216853_x_at	immunoglobulin lambda joining 3 /// immunoglobulin lambda variable 3-19 /// ---	IGLJ3 /// IGLV3-19 /// IGLV3-19	885.51	839.55	622.974	90	143.58	94.5	186.135	50	2.898	7.45392	83	3	0.00116968	6.33934e-21	4.45794e-19	2.09651e-13	14	28.8889	31.1111	2.40534
216865_at	collagen, type XIV, alpha 1	COL14A1	51.39	47.95	23.6	20	131.41	131.7	66.6758	70	-0.9	-1.86607	1	42	0.00135015	1.07296e-17	1.17299e-13	1.0095e-13	57	91.1111	75.5556	-0.378
216866_s_at	collagen, type XIV, alpha 1	COL14A1	68.05	63.35	33.7552	20	194.83	186.95	82.0921	70	-1.361	-2.56863	1	56	0.0010261	3.01168e-16	8.83468e-12	9.58337e-14	43	82.2222	62.2222	-0.76216
216894_x_at	cyclin-dependent kinase inhibitor 1C (p57, Kip2)	CDKN1C	33.58	35	19.1491	20	49.53	43.3	15.4609	70	-1.052	-2.0734	3	55	0.0602438	7.09529e-10	1.51361e-05	3.52407e-12	42	53.3333	82.2222	-0.5786
216920_s_at	TCR gamma alternate reading frame protein /// T cell receptor gamma constant 2 /// T cell receptor gamma variable 9	TARP /// TRGC2 /// TRGV9	162.4	173.15	29.9094	30	63.97	65.2	16.9858	0	1.258	2.39164	69	0	1.09424e-06	2.0705e-56	2.14355e-42	9.33703e-47	31	73.3333	97.7778	0.86802
216950_s_at	Fc fragment of IgG, high affinity Ia, receptor (CD64) /// Fc fragment of IgG, high affinity Ib, receptor (CD64) /// Fc fragment of IgG, high affinity Ic, receptor (CD64), pseudogene	FCGR1A /// FCGR1B /// FCGR1C	403.45	380.45	107.015	100	249.06	270.75	95.6224	100	0.756	1.6888	58	1	0.00707824	2.81701e-15	3.50114e-15	1.9618e-09	41	68.8889	31.1111	0.43848
216976_s_at	receptor-like tyrosine kinase	RYK	84.42	82.75	8.82086	50	114.7	117.9	15.6008	100	-0.31	-1.23971	0	33	0.000118701	5.1773e-15	5.7173e-12	2.80685e-11	67	95.5556	84.4444	-0.1023
216984_x_at	cytoskeleton associated protein 2 /// immunoglobulin lambda constant 1 (Mcg marker) /// --- /// immunoglobulin lambda joining 2 /// immunoglobulin lambda joining 3 /// immunoglobulin lambda joining 3 /// --- /// immunoglobulin lambda variable 1-44 /// --- /// immunoglobulin lambda variable cluster	CKAP2 /// IGLC1 /// IGLJ2 /// IGLJ2 /// IGLJ3 /// IGLJ3 /// IGLJ3 /// IGLV1-44 /// IGLV2-14 /// IGLV@	2975.2	2918.25	1608.28	100	326.62	239.45	338.622	60	2.885	7.38706	94	0	0.000107547	1.09286e-30	1.3037e-32	1.08581e-16	6	35.5556	26.6667	2.7119
217022_s_at	immunoglobulin heavy locus /// immunoglobulin heavy constant alpha 1 /// immunoglobulin heavy constant alpha 2 (A2m marker)	IGH /// IGHA1 /// IGHA2	4762.42	4663.1	3009.95	100	1638.08	952.35	1511.14	90	2.006	4.01667	76	14	0.0285172	1.30815e-10	3.7195e-09	2.11251e-07	10	17.7778	8.88889	1.52456
217023_x_at	tryptase alpha/beta 1 /// tryptase beta 2 (gene/pseudogene)	TPSAB1 /// TPSB2	173.6	153.3	99.5875	50	766.96	629.5	444.643	100	-1.801	-3.48462	2	74	7.67944e-05	2.44374e-25	2.54271e-19	9.50081e-20	24	48.8889	28.8889	-1.33274
217028_at	chemokine (C-X-C motif) receptor 4	CXCR4	1198.55	966.2	607.627	100	359.43	306.55	139.82	100	1.802	3.48703	94	0	1.14275e-05	3.55443e-41	1.18219e-31	1.06412e-32	6	37.7778	51.1111	1.69388
217047_s_at	family with sequence similarity 13, member A	FAM13A	241.35	225.3	74.6488	100	303.08	294.65	51.9506	100	-0.485	-1.39959	2	36	0.0445627	2.96728e-13	2.34853e-08	1.78902e-12	62	64.4444	75.5556	-0.1746
217097_s_at	putative homeodomain transcription factor 2	PHTF2	46.85	44.75	8.46171	100	76.22	73.15	23.7588	100	-0.601	-1.51677	1	45	0.00280105	2.40159e-19	2.85064e-16	2.46396e-13	54	80	77.7778	-0.27045
217145_at	immunoglobulin kappa locus /// immunoglobulin kappa constant	IGK /// IGKC	61.25	53.8	36.8599	30	18.68	8.25	19.3594	0	2.617	6.13473	57	0	0.00529259	1.25253e-21	8.65447e-19	3.0245e-15	43	75.5556	84.4444	1.49169
217148_x_at	immunoglobulin lambda constant 1 (Mcg marker) /// immunoglobulin lambda joining 3 /// --- /// immunoglobulin lambda variable cluster	IGLC1 /// IGLJ3 /// IGLV2-14 /// IGLV@	3595.24	2856.3	1937.92	100	638.21	486.6	616.622	60	3.198	9.17686	93	0	0.000421612	6.23584e-31	4.03358e-31	1.60588e-18	7	28.8889	24.4444	2.97414
217157_x_at	immunoglobulin kappa locus /// immunoglobulin kappa constant	IGK /// IGKC	1213.08	1097.75	442.475	100	181.12	131.4	146.887	90	3.136	8.79083	99	0	2.67205e-05	2.89449e-42	1.60513e-41	6.29747e-28	1	42.2222	35.5556	3.10464
217168_s_at	homocysteine-inducible, endoplasmic reticulum stress-inducible, ubiquitin-like domain member 1	HERPUD1	1341.94	1318.2	280.987	100	754.78	804.5	134.046	100	0.686	1.60882	83	0	1.81076e-05	5.777e-45	5.50709e-31	4.10604e-40	17	80	88.8889	0.56938
217179_x_at	---	---	1081.29	857.15	642.866	100	151.15	123.7	104.836	60	3.035	8.19645	97	0	8.40764e-06	1.30898e-42	7.6297e-38	8.19816e-31	3	35.5556	31.1111	2.94395
217196_s_at	calmodulin regulated spectrin-associated protein family, member 2	CAMSAP2	56.8	58.35	13.6953	100	101.93	89.05	37.7455	100	-0.651	-1.57026	0	45	0.00176881	3.29096e-23	8.63371e-21	4.81052e-15	55	88.8889	77.7778	-0.29295
217198_x_at	immunoglobulin heavy locus /// immunoglobulin heavy constant alpha 2 (A2m marker) /// immunoglobulin heavy constant delta /// immunoglobulin heavy constant gamma 1 (G1m marker)	IGH /// IGHA2 /// IGHD /// IGHG1	221.7	214.05	82.8853	80	58.32	40.55	37.8625	0	2.175	4.51586	77	0	0.00011917	9.80964e-30	5.45633e-30	7.21793e-19	23	53.3333	62.2222	1.67475
217227_x_at	immunoglobulin lambda variable 1-44	IGLV1-44	770.16	659.35	495.318	100	98.41	95.2	52.7784	60	2.753	6.74117	95	0	3.61819e-06	1.33163e-41	8.31307e-38	1.42957e-31	5	33.3333	37.7778	2.61535
217232_x_at	hemoglobin, beta	HBB	673.14	401.3	699.108	90	1434	1374.2	989.103	100	-1.145	-2.21146	15	67	0.0248812	5.09015e-09	4.08384e-07	5.82161e-07	18	31.1111	13.3333	-0.76715
217235_x_at	immunoglobulin lambda-like polypeptide 5	IGLL5	1617.91	1586.7	765.333	100	241.57	189.45	134.311	60	2.873	7.32587	97	0	2.73881e-07	2.47438e-47	1.8748e-40	3.4744e-39	3	33.3333	28.8889	2.78681
217236_x_at	immunoglobulin heavy locus /// immunoglobulin heavy constant alpha 1 /// immunoglobulin heavy constant alpha 2 (A2m marker) /// immunoglobulin heavy constant delta /// immunoglobulin heavy constant gamma 1 (G1m marker) /// immunoglobulin heavy constant gamma 3 (G3m marker) /// immunoglobulin heavy constant gamma 4 (G4m marker) /// immunoglobulin heavy constant mu /// immunoglobulin heavy variable…	IGH /// IGHA1 /// IGHA2 /// IGHD /// IGHG1 /// IGHG3 /// IGHG4 /// IGHM /// IGHV4-31	178	190.7	64.0054	100	74.15	66.1	45.0029	60	1.751	3.36592	56	0	0.00219335	1.19361e-30	1.36037e-26	1.49031e-19	44	66.6667	82.2222	0.98056
217239_x_at	uncharacterized LOC101930405	LOC101930405	67.72	61.25	35.8257	60	29.66	28.45	19.3436	30	1.886	3.69609	70	0	0.022805	1.1024e-14	3.28947e-13	3.2073e-10	30	51.1111	57.7778	1.3202
217258_x_at	immunoglobulin lambda variable 1-44	IGLV1-44	824	651	574.997	90	79.53	67.45	71.5424	20	3.346	10.1683	96	0	0.000304383	3.58753e-32	3.7817e-34	1.91853e-17	4	33.3333	31.1111	3.21216
217281_x_at	immunoglobulin heavy locus /// immunoglobulin heavy constant alpha 1 /// immunoglobulin heavy constant alpha 2 (A2m marker) /// immunoglobulin heavy constant gamma 1 (G1m marker) /// immunoglobulin heavy constant gamma 2 (G2m marker) /// immunoglobulin heavy constant gamma 3 (G3m marker) /// immunoglobulin heavy constant mu /// immunoglobulin heavy variable 4-31 /// uncharacterized LOC102725526	IGH /// IGHA1 /// IGHA2 /// IGHG1 /// IGHG2 /// IGHG3 /// IGHM /// IGHV4-31 /// LOC102725526	724.77	593.1	417.797	100	93.46	68.35	70.2402	30	3.4	10.5561	94	1	0.000140755	6.3577e-32	3.55681e-32	1.14574e-19	5	33.3333	33.3333	3.196
217320_at	uncharacterized LOC100293211	LOC100293211	58.24	59.65	25.2366	30	11.32	2.85	14.4374	0	2.616	6.13048	59	0	0.000163238	2.07537e-29	3.91234e-29	4.7488e-17	41	75.5556	86.6667	1.54344
217360_x_at	immunoglobulin heavy constant alpha 1 /// immunoglobulin heavy constant gamma 1 (G1m marker) /// immunoglobulin heavy constant gamma 3 (G3m marker) /// immunoglobulin heavy constant mu /// immunoglobulin heavy variable 4-31	IGHA1 /// IGHG1 /// IGHG3 /// IGHM /// IGHV4-31	160.06	141.45	74.6389	40	27.69	15.55	31.4029	0	3.19	9.12611	51	0	0.000397428	2.72411e-27	4.95244e-27	5.05645e-16	49	57.7778	75.5556	1.6269
217362_x_at	major histocompatibility complex, class II, DR beta 6 (pseudogene)	HLA-DRB6	887.49	880.65	345.214	100	366.15	369.7	121.131	90	0.51	1.42405	37	0	0.000471099	5.08453e-24	4.40142e-18	4.34714e-23	63	84.4444	93.3333	0.1887
217378_x_at	immunoglobulin kappa variable 1/OR2-108 (non-functional) /// ---	IGKV1OR2-108 /// IGKV1OR2-108	4488.09	4968.95	1895.58	100	389.18	178.55	475.353	20	3.343	10.1471	98	0	9.98455e-05	1.3434e-34	2.46397e-36	2.38046e-18	2	42.2222	46.6667	3.27614
217384_x_at	uncharacterized LOC100293211	LOC100293211	155.92	138.4	77.886	60	13.91	9.4	11.3874	0	3.426	10.748	62	0	2.3586e-07	1.33314e-48	1.62744e-46	3.65978e-30	38	44.4444	80	2.12412
217388_s_at	kynureninase	KYNU	615.46	563.95	258.229	100	291.98	219.6	165.256	100	1.068	2.09652	71	3	0.00181643	9.00776e-18	6.6393e-15	1.67782e-12	26	35.5556	35.5556	0.75828
217390_x_at	---	---	141.32	139.35	50.2182	10	45.77	45.7	22.2973	0	0.894	1.85832	35	0	0.000573509	4.24715e-12	1.04766e-13	6.22453e-07	65	97.7778	82.2222	0.3129
217414_x_at	hemoglobin, alpha 1 /// hemoglobin, alpha 2	HBA1 /// HBA2	382.13	208.8	520.507	30	835.34	571.75	719.228	80	-1.545	-2.91804	15	65	0.0400594	5.74686e-08	3.25869e-05	1.55217e-07	20	22.2222	11.1111	-1.00425
217418_x_at	membrane-spanning 4-domains, subfamily A, member 1	MS4A1	243.05	121.15	264.143	70	67.2	60.35	36.6417	30	1.277	2.42335	53	11	0.0288849	4.30162e-09	2.64793e-06	5.48356e-08	36	20	48.8889	0.67681
217436_x_at	major histocompatibility complex, class I, J (pseudogene)	HLA-J	1038.6	1028.8	339.416	100	802.85	783.15	175.74	100	0.353	1.27721	31	0	2.16155	3.33728e-11	1.59041e-07	9.15844e-10	69	75.5556	73.3333	0.10943
217456_x_at	major histocompatibility complex, class I, E	HLA-E	1173.77	1086.4	171.562	100	948.38	895.45	150.57	100	0.289	1.22179	47	0	0.00504881	1.92123e-17	7.37633e-13	1.08741e-13	53	86.6667	71.1111	0.13583
217478_s_at	major histocompatibility complex, class II, DM alpha	HLA-DMA	1998.58	2147.55	529.775	100	1139.36	1092.45	514.081	100	0.77	1.70527	72	4	0.0045111	6.04472e-15	5.14128e-13	3.63201e-10	24	57.7778	26.6667	0.5544
217480_x_at	--- /// --- /// immunoglobulin kappa variable 1/OR-1 (pseudogene) /// --- /// immunoglobulin kappa variable 1/OR10-1 (pseudogene) /// --- /// immunoglobulin kappa variable 1/OR2-2 (pseudogene)	AC128677.4 /// CH17-132F21.1 /// IGKV1OR-1 /// IGKV1OR-1 /// IGKV1OR10-1 /// IGKV1OR10-1 /// IGKV1OR2-2	2801.19	2716.5	1084.11	100	371.9	244.85	283.512	90	3.039	8.21921	98	0	9.34697e-07	9.21927e-46	5.21236e-45	3.40445e-29	2	53.3333	31.1111	2.97822
217506_at	---	---	75.98	68	30.1232	80	139.48	137.9	45.6543	90	-0.798	-1.73869	1	59	0.00244551	5.50236e-17	2.9429e-14	6.75544e-12	40	64.4444	55.5556	-0.47082
217511_at	Kazal-type serine peptidase inhibitor domain 1	KAZALD1	74.5	61.05	34.7382	30	192.55	197.65	46.5908	90	-1.016	-2.0223	0	52	1.17444e-05	2.78947e-31	3.13581e-20	1.26782e-29	48	66.6667	66.6667	-0.52832
217523_at	CD44 molecule (Indian blood group)	CD44	111.43	124.5	45.1083	100	76.69	77.3	28.4396	100	0.688	1.61105	54	4	1.99593	3.51876e-09	1.84222e-06	4.98214e-08	42	44.4444	57.7778	0.37152
217526_at	nuclear factor of activated T-cells, cytoplasmic, calcineurin-dependent 2 interacting protein	NFATC2IP	151.45	148.9	32.586	100	111.44	113.9	36.402	100	0.585	1.50004	51	2	0.0299646	2.64424e-12	1.95262e-10	1.52819e-08	47	71.1111	51.1111	0.29835
217527_s_at	nuclear factor of activated T-cells, cytoplasmic, calcineurin-dependent 2 interacting protein	NFATC2IP	230.82	230.8	33.3777	100	182.36	184.2	37.8358	100	0.332	1.25876	34	1	0.0113202	3.77402e-11	7.18645e-08	7.0539e-09	65	84.4444	77.7778	0.11288
217543_s_at	membrane-bound transcription factor peptidase, site 1	MBTPS1	145.58	140.85	32.5164	90	208.66	219.95	40.1307	100	-0.554	-1.46815	0	37	0.00236004	3.95102e-20	3.28772e-14	1.38251e-17	63	95.5556	84.4444	-0.20498
217552_x_at	complement component (3b/4b) receptor 1 (Knops blood group)	CR1	98.79	92.35	34.2089	70	16.61	18.8	8.42822	20	1.923	3.79211	46	0	2.66377e-06	2.12961e-37	3.50599e-35	1.15619e-28	54	64.4444	97.7778	0.88458
217628_at	chloride intracellular channel 5	CLIC5	58.41	45.3	43.342	60	211.33	164.3	130.008	90	-2.107	-4.30795	2	78	0.000545163	5.37274e-26	1.99726e-18	6.68121e-22	20	57.7778	26.6667	-1.64346
217725_x_at	SERPINE1 mRNA binding protein 1	SERBP1	346.7	303.55	91.6161	100	477.08	476.1	74.9854	100	-0.366	-1.28877	4	29	0.00392073	5.24176e-09	4.38372e-06	3.49569e-08	67	73.3333	84.4444	-0.10614
217728_at	S100 calcium binding protein A6	S100A6	3673.85	3615.1	837.829	100	4479.53	4342.3	1110.23	100	-0.312	-1.24143	4	44	0.09559	4.22524e-11	2.21158e-08	1.34743e-08	52	62.2222	66.6667	-0.13728
217731_s_at	integral membrane protein 2B	ITM2B	2160.05	2180.6	693.026	100	2193.43	1888	973.915	100	-1.05471e-17	-1	16	25	0.0392696	0	0	0	59	35.5556	62.2222	-2.63677e-18
217738_at	nicotinamide phosphoribosyltransferase	NAMPT	399.36	337.05	203.745	100	207.48	195.4	83.932	100	1.03	2.04202	72	7	0.0122101	9.56853e-15	5.20556e-10	5.12286e-13	21	28.8889	55.5556	0.7416
217739_s_at	nicotinamide phosphoribosyltransferase	NAMPT	555.58	463.7	257.986	100	195.28	168.5	89.4905	100	1.432	2.69821	85	2	0.000216395	1.97691e-28	2.05521e-20	4.19684e-23	13	31.1111	46.6667	1.2172
217747_s_at	ribosomal protein S9	RPS9	2525.22	2478	653.319	100	3276.32	2931.6	955.808	100	-0.372	-1.29415	7	48	0.0439928	1.14351e-09	1.38358e-07	2.69898e-07	45	37.7778	62.2222	-0.17856
217752_s_at	CNDP dipeptidase 2 (metallopeptidase M20 family)	CNDP2	685	618.3	219.156	100	412.9	346.8	155.179	100	0.666	1.58667	53	4	0.00177496	6.79985e-16	1.85049e-12	9.08732e-12	43	60	57.7778	0.35298
217767_at	complement component 3	C3	992.53	926.75	347.024	100	737.33	764.55	137.458	100	0.481	1.39571	51	10	0.0472161	4.39603e-08	1.22139e-05	7.01685e-07	39	33.3333	37.7778	0.24531
217769_s_at	proteasome maturation protein	POMP	1464.72	1452.25	282.698	100	1204.17	1243.55	172.136	100	0.269	1.20497	30	2	0.0389993	6.03677e-10	3.59118e-07	1.84394e-08	68	75.5556	91.1111	0.0807
217779_s_at	proline-rich nuclear receptor coactivator 2	PNRC2	613.79	560.65	154.285	100	899.84	830.2	248.871	100	-0.426	-1.3435	2	51	0.00568772	1.92949e-10	2.27754e-08	8.61906e-08	47	53.3333	66.6667	-0.21726
217780_at	WD repeat domain 83 opposite strand	WDR83OS	554.56	553.15	89.3619	100	746.58	777.15	148.525	100	-0.479	-1.39378	0	63	0.00644456	2.25869e-23	1.33711e-17	7.48517e-18	37	77.7778	86.6667	-0.30177
217795_s_at	transmembrane protein 43	TMEM43	566.42	559.4	99.4016	100	733.29	702.15	152.16	100	-0.443	-1.35943	0	51	0.0135167	9.19623e-20	4.69066e-16	1.88475e-13	49	66.6667	77.7778	-0.22593
217800_s_at	Nedd4 family interacting protein 1	NDFIP1	627.08	601.7	199.892	100	901.69	865.25	195.963	100	-0.519	-1.43296	0	48	0.00888802	8.65737e-12	9.13804e-08	3.03627e-11	52	55.5556	86.6667	-0.24912
217801_at	ATP synthase, H+ transporting, mitochondrial F1 complex, epsilon subunit	ATP5E	1912	1838.4	326.816	100	1623.31	1618.7	264.398	100	0.32	1.24833	45	2	0.0509908	2.4449e-11	3.16012e-09	3.67071e-08	53	73.3333	66.6667	0.144
217816_s_at	PEST proteolytic signal containing nuclear protein	PCNP	434.44	387.95	122.49	100	602.74	551.7	147.894	100	-0.409	-1.32777	1	32	0.0176362	1.07143e-13	1.90856e-11	9.29582e-10	67	82.2222	84.4444	-0.13088
217820_s_at	enabled homolog (Drosophila)	ENAH	370.48	352.6	147.163	100	542.12	555	139.366	100	-0.597	-1.51257	3	53	0.0165008	4.4945e-10	1.80051e-06	6.82673e-10	44	35.5556	75.5556	-0.31641
217823_s_at	ubiquitin-conjugating enzyme E2, J1	UBE2J1	219.32	202.25	67.1569	100	135.56	134.35	20.3548	100	0.582	1.49692	50	0	0.000501747	1.62948e-19	1.03709e-11	7.95388e-21	50	60	100	0.291
217824_at	ubiquitin-conjugating enzyme E2, J1	UBE2J1	110.69	99.65	34.5643	100	61.86	59.75	16.7827	90	0.835	1.78386	60	0	0.000417647	1.76666e-25	1.64767e-17	3.1611e-20	40	64.4444	100	0.501
217825_s_at	ubiquitin-conjugating enzyme E2, J1	UBE2J1	271.91	284.6	84.3788	100	143.75	139.25	31.8454	100	0.748	1.67946	58	1	0.000284413	9.72252e-24	5.21778e-16	1.12889e-21	41	60	77.7778	0.43384
217826_s_at	ubiquitin-conjugating enzyme E2, J1	UBE2J1	243.34	214.85	96.2259	100	167.34	162.05	29.7944	100	0.555	1.46917	57	0	0.0327986	5.05327e-14	2.47736e-08	4.13e-15	43	44.4444	68.8889	0.31635
217835_x_at	chromosome 20 open reading frame 24 /// TGIF2-C20orf24 readthrough	C20orf24 /// TGIF2-C20orf24	831.85	785.15	122.905	100	648.21	611.45	106.201	100	0.309	1.23885	33	1	0.00218888	1.79084e-10	4.79015e-09	2.74274e-07	66	91.1111	82.2222	0.10197
217853_at	tensin 3	TNS3	1121.5	1111.45	147.37	100	768.36	761.35	183.201	100	0.585	1.50004	76	0	0.00107141	5.89733e-31	7.0209e-32	5.36998e-18	24	93.3333	64.4444	0.4446
217854_s_at	polymerase (RNA) II (DNA directed) polypeptide E, 25kDa	POLR2E	458.83	459.65	119.396	100	603.14	638.1	106.405	100	-0.359	-1.28254	1	33	0.0296475	2.29838e-12	9.37086e-09	1.44973e-10	66	77.7778	91.1111	-0.11847
217889_s_at	cytochrome b reductase 1	CYBRD1	79.62	72.1	43.4113	50	309.17	315.25	178.325	90	-1.543	-2.914	5	74	0.0207195	1.10045e-13	4.41555e-14	1.94117e-08	21	77.7778	24.4444	-1.14182
217890_s_at	parvin, alpha	PARVA	102.33	115	64.5595	30	209.39	238.95	76.5128	80	-0.837	-1.78633	0	38	0.0160997	3.20978e-12	1.08487e-07	4.26981e-12	62	95.5556	77.7778	-0.31806
217894_at	potassium channel tetramerization domain containing 3	KCTD3	77.7	74.8	20.7413	100	86.81	87.6	20.1253	100	-0.351	-1.27544	0	31	1.01992	4.22284e-14	6.10992e-09	2.33409e-13	69	84.4444	97.7778	-0.10881
217904_s_at	beta-site APP-cleaving enzyme 1	BACE1	122.21	106.4	33.91	100	183.59	172.85	50.685	100	-0.435	-1.35191	1	33	0.00554463	5.68014e-15	6.22461e-12	6.9167e-11	66	86.6667	88.8889	-0.14355
217914_at	two pore segment channel 1	TPCN1	352.51	339.5	123.609	100	531.37	515	182.021	100	-0.49	-1.40444	1	34	0.0211708	6.43876e-22	2.51565e-17	2.33273e-16	65	84.4444	75.5556	-0.1666
217916_s_at	family with sequence similarity 49, member B	FAM49B	555.12	546.4	123.363	100	364.26	335.45	123.625	100	0.606	1.52203	44	1	0.00507782	1.90046e-12	6.30754e-14	2.88145e-07	55	88.8889	46.6667	0.26664
217933_s_at	leucine aminopeptidase 3	LAP3	1451.54	1410.55	322.652	100	549.03	522.05	148.369	100	1.314	2.4863	94	0	5.66566e-08	2.65827e-60	2.19814e-44	5.32641e-49	6	48.8889	62.2222	1.23516
217940_s_at	carbohydrate kinase domain containing	CARKD	234.38	233.95	36.6743	100	281.16	266.5	51.3569	100	-0.243	-1.18345	0	40	0.0407214	7.48292e-09	1.56745e-06	5.0006e-07	60	77.7778	64.4444	-0.0972
217947_at	CKLF-like MARVEL transmembrane domain containing 6	CMTM6	1035.45	1060.55	111.839	100	742.32	709.05	122.018	100	0.52	1.43396	68	0	6.01353e-05	9.95148e-42	3.6467e-37	3.58059e-29	32	95.5556	73.3333	0.3536
217949_s_at	vitamin K epoxide reductase complex, subunit 1	VKORC1	1284.33	1386.3	427.602	100	1664.74	1462.35	525.325	100	-0.484	-1.39862	7	56	0.0864346	2.29339e-09	8.88358e-07	1.2637e-07	37	37.7778	35.5556	-0.27104
217952_x_at	PHD finger protein 3	PHF3	133.04	129.6	31.1653	100	180	185.7	38.242	100	-0.43	-1.34723	2	38	0.0100528	4.43276e-13	1.99726e-09	1.4999e-10	60	62.2222	91.1111	-0.1634
217957_at	chromosome 16 open reading frame 80	C16orf80	167.64	177.35	40.3497	100	236.92	238.7	23.6695	100	-0.381	-1.30224	0	35	0.00200641	3.11593e-14	2.47985e-08	1.09407e-15	65	68.8889	100	-0.13335
217963_s_at	nerve growth factor receptor (TNFRSF16) associated protein 1	NGFRAP1	1429.65	1346.4	468.848	100	2429.99	2428.45	339.127	100	-0.722	-1.64947	1	69	0.000125122	4.1473e-33	6.22609e-20	1.6018e-33	30	60	93.3333	-0.49818
217966_s_at	family with sequence similarity 129, member A	FAM129A	252.48	251.95	52.791	100	134.03	107.4	63.8622	90	0.915	1.88557	65	1	0.00102881	5.83833e-21	2.60685e-20	1.07881e-13	34	80	60	0.59475
217967_s_at	family with sequence similarity 129, member A	FAM129A	693.42	749.85	176.243	100	495.91	455.1	137.308	100	0.493	1.40737	57	0	0.0250589	7.5474e-13	1.12381e-09	4.66498e-10	43	80	64.4444	0.28101
217969_at	vacuolar protein sorting 51 homolog (S. cerevisiae)	VPS51	299.09	305.25	65.3371	100	422.55	435.4	82.5791	100	-0.418	-1.33607	0	46	0.00430191	7.96305e-13	2.86355e-09	1.24722e-10	54	86.6667	86.6667	-0.19228
217979_at	tetraspanin 13	TSPAN13	338.82	321.85	96.8404	100	104.19	107.75	38.9623	100	1.474	2.77791	91	0	6.18152e-07	1.73156e-46	8.77955e-38	2.96731e-35	9	62.2222	77.7778	1.34134
217984_at	ribonuclease T2	RNASET2	894.1	871.45	158.958	100	778.93	800.05	179.592	100	0.318	1.2466	47	1	2.42217	1.81833e-10	5.28895e-11	2.40762e-06	52	91.1111	53.3333	0.14946
217985_s_at	bromodomain adjacent to zinc finger domain, 1A	BAZ1A	123.28	128	24.0823	100	64.03	61.1	20.966	90	1.139	2.20228	77	0	0.000302454	3.27328e-34	3.22155e-36	2.00946e-18	23	100	64.4444	0.87703
217986_s_at	bromodomain adjacent to zinc finger domain, 1A	BAZ1A	160.52	156.05	43.6438	100	84.21	84.65	24.5588	100	0.827	1.77399	71	0	0.000221886	1.91292e-40	1.61662e-30	5.98736e-32	29	82.2222	86.6667	0.58717
218018_at	pyridoxal (pyridoxine, vitamin B6) kinase	PDXK	232.3	188.6	142.664	100	164.54	135.65	59.2775	80	0.407	1.32593	48	1	2.33742	1.70633e-11	6.50352e-09	6.1595e-09	51	80	91.1111	0.19536
218032_at	stannin	SNN	252.64	230.6	78.671	100	345.58	347.15	71.1628	100	-0.511	-1.42504	3	48	0.0132704	5.85492e-15	5.19144e-10	1.44939e-13	49	51.1111	73.3333	-0.24528
218034_at	fission 1 (mitochondrial outer membrane) homolog (S. cerevisiae)	FIS1	422.06	390.8	115.997	100	660.99	653.6	60.473	100	-0.573	-1.48761	1	67	0.000268703	4.82748e-21	1.39488e-12	3.61233e-22	32	51.1111	82.2222	-0.38391
218035_s_at	RNA binding motif protein 47	RBM47	508.55	481.85	140.657	100	298.78	315.5	111.162	100	0.793	1.73267	70	3	0.00385522	7.60947e-21	1.1345e-17	1.18762e-14	27	62.2222	51.1111	0.5551
218036_x_at	NMD3 ribosome export adaptor	NMD3	82.36	82.85	33.7983	100	156.47	157.85	69.443	100	-0.662	-1.58227	7	42	0.0155153	9.82948e-13	1.43186e-10	3.62873e-09	51	71.1111	68.8889	-0.27804
218039_at	nucleolar and spindle associated protein 1	NUSAP1	140.28	123.85	42.5293	100	90.54	90.6	13.5973	90	0.638	1.55617	51	0	0.00153121	4.00486e-29	5.65066e-24	4.03554e-22	49	77.7778	77.7778	0.32538
218062_x_at	CDC42 effector protein (Rho GTPase binding) 4	CDC42EP4	205.67	191.05	58.1424	100	262.07	251.2	65.9645	100	-0.358	-1.28165	1	32	0.0581799	1.89143e-09	6.13662e-07	1.36619e-07	67	86.6667	73.3333	-0.11456
218087_s_at	sorbin and SH3 domain containing 1	SORBS1	43.39	43.2	21.3652	80	159.87	138.4	85.4574	90	-1.663	-3.16674	0	78	0.000294442	5.90513e-25	1.71482e-18	7.77225e-20	22	64.4444	37.7778	-1.29714
218092_s_at	ArfGAP with FG repeats 1	AGFG1	234.28	231.1	45.9596	100	167.63	173.65	46.0846	100	0.493	1.40737	46	2	0.0129445	1.69815e-16	5.42006e-15	4.25464e-11	52	77.7778	62.2222	0.22678
218096_at	1-acylglycerol-3-phosphate O-acyltransferase 5	AGPAT5	235.11	231.75	58.8977	100	160.95	154.5	40.3889	100	0.512	1.42603	35	0	0.00808208	8.04233e-31	1.13908e-26	2.30803e-23	65	97.7778	100	0.1792
218098_at	ADP-ribosylation factor guanine nucleotide-exchange factor 2 (brefeldin A-inhibited)	ARFGEF2	235.38	241.2	47.8284	100	209.18	207.5	36.7932	100	0.274	1.20916	32	1	1.43298	2.37432e-09	3.09751e-06	1.66837e-08	67	77.7778	86.6667	0.08768
218109_s_at	major facilitator superfamily domain containing 1	MFSD1	1417.99	1436.5	164.98	100	1125.41	1151.75	189.311	100	0.403	1.32225	50	1	0.00332024	5.98375e-20	1.38005e-18	8.49006e-13	49	100	68.8889	0.2015
218113_at	transmembrane protein 2	TMEM2	280.72	256.4	55.6793	100	163.41	151.65	37.5401	90	0.673	1.59438	52	0	2.06385e-05	1.26893e-41	1.5257e-37	5.58534e-26	48	95.5556	95.5556	0.34996
218126_at	regulator of microtubule dynamics 3	RMDN3	215.19	186.8	60.6304	100	316.97	311.35	76.0511	100	-0.419	-1.337	1	34	0.00482504	2.85245e-09	1.06644e-07	6.72772e-07	65	84.4444	57.7778	-0.14246
218130_at	chromosome 17 open reading frame 62	C17orf62	196.43	189.1	34.404	100	156.32	156.4	19.4011	100	0.422	1.33978	54	1	0.0052707	1.11057e-17	1.15859e-11	1.26503e-14	45	82.2222	91.1111	0.22788
218187_s_at	chromosome 8 open reading frame 33	C8orf33	94.35	98.15	28.4273	100	161.09	147.05	40.9182	100	-0.688	-1.61105	0	59	0.000539422	1.16916e-27	6.9483e-22	1.41388e-20	41	100	73.3333	-0.40592
218189_s_at	N-acetylneuraminic acid synthase	NANS	240.94	239.3	50.8053	100	187.4	171.05	54.394	100	0.336	1.26225	30	1	0.0256946	7.31607e-11	1.82336e-09	1.59208e-07	69	88.8889	82.2222	0.1008
218204_s_at	FYVE and coiled-coil domain containing 1	FYCO1	126.39	115.55	33.8936	100	206.52	202.5	55.4263	100	-0.622	-1.53901	0	59	0.00065393	8.04583e-24	9.05928e-18	5.70726e-19	41	66.6667	84.4444	-0.36698
218220_at	chromosome 12 open reading frame 10	C12orf10	136.07	135.35	40.2729	80	187.18	168.35	45.0767	90	-0.387	-1.30767	1	32	0.018889	2.35208e-13	1.37885e-10	4.83267e-10	67	84.4444	68.8889	-0.12384
218223_s_at	pleckstrin homology domain containing, family O member 1	PLEKHO1	209.29	209.15	63.1266	90	93.56	97	27.1521	80	1.053	2.07484	81	1	6.6293e-05	9.7076e-41	8.90238e-29	1.19971e-35	18	73.3333	82.2222	0.85293
218228_s_at	tankyrase, TRF1-interacting ankyrin-related ADP-ribose polymerase 2	TNKS2	201	248.85	107.125	100	134.85	107.2	92.0124	90	0.648	1.56699	53	16	1.52875	3.16376e-05	0.000327201	0.000405312	31	42.2222	31.1111	0.34344
218237_s_at	solute carrier family 38, member 1	SLC38A1	118.79	107.35	37.4463	90	66.11	65.45	19.3567	30	0.952	1.93455	69	0	0.00107176	2.36251e-22	6.6633e-18	2.6392e-16	31	66.6667	91.1111	0.65688
218245_at	tsukushi, small leucine rich proteoglycan	TSKU	94.56	83.1	48.59	0	179.86	194.1	63.6951	30	-0.868	-1.82513	0	31	0.0105914	1.32735e-13	2.83416e-09	5.24232e-12	69	86.6667	75.5556	-0.26908
218250_s_at	CCR4-NOT transcription complex, subunit 7	CNOT7	439.1	457.3	98.602	100	357.44	357.2	63.5648	100	0.398	1.31768	44	6	0.0555438	3.06099e-11	4.61578e-08	2.52458e-09	50	48.8889	60	0.17512
218254_s_at	secretion associated, Ras related GTPase 1B	SAR1B	166.96	163.6	47.2181	100	126.44	118.6	29.4597	100	0.547	1.46104	49	1	0.0394284	7.25513e-15	3.51543e-09	1.63889e-14	50	62.2222	77.7778	0.26803
218258_at	polymerase (RNA) I polypeptide D, 16kDa	POLR1D	299.13	300.9	70.0159	100	220.93	213.55	47.1294	100	0.359	1.28254	50	2	0.0112218	1.29918e-11	3.41624e-08	7.92567e-10	48	66.6667	75.5556	0.1795
218284_at	SMAD family member 3	SMAD3	259.35	264.35	52.3677	100	369.18	407.95	104.247	100	-0.755	-1.68763	2	54	0.0222346	1.66962e-30	2.03004e-20	1.1782e-25	44	66.6667	82.2222	-0.4077
218285_s_at	3-hydroxybutyrate dehydrogenase, type 2	BDH2	262.52	260.15	92.3524	100	553.48	572.65	106.002	100	-0.914	-1.88426	0	78	3.64044e-05	4.45888e-36	1.36204e-22	5.42343e-34	22	60	86.6667	-0.71292
218294_s_at	nucleoporin 50kDa	NUP50	94.4	93.45	15.9551	100	66.64	64.35	20.4262	100	0.434	1.35097	26	5	0.00465493	1.10584e-12	5.56052e-11	6.2332e-09	69	73.3333	86.6667	0.11284
218312_s_at	zinc finger and SCAN domain containing 18	ZSCAN18	234.8	235.9	70.4649	80	364.36	372	59.0074	100	-0.663	-1.58337	0	55	0.00183076	5.95075e-15	7.00567e-09	1.02319e-15	45	62.2222	80	-0.36465
218319_at	pellino E3 ubiquitin protein ligase 1	PELI1	199.82	192.6	37.0309	100	172.03	140.4	72.3034	100	0.465	1.38032	41	0	2.14555	3.73354e-19	1.37344e-16	1.13214e-12	59	91.1111	88.8889	0.19065
218330_s_at	neuron navigator 2	NAV2	68.02	66.2	22.8349	100	132.44	133.55	36.3581	100	-0.893	-1.85703	1	57	0.000377622	2.40811e-29	2.99275e-22	9.70937e-23	42	77.7778	73.3333	-0.50901
218333_at	derlin 2	DERL2	206.29	198.25	37.8013	100	136.3	126.55	49.3877	90	0.39	1.31039	28	4	0.0035041	1.76105e-09	3.13533e-08	6.48207e-07	68	93.3333	75.5556	0.1092
218335_x_at	TNFAIP3 interacting protein 2	TNIP2	377.6	372.45	64.3423	20	269.44	248.7	46.2461	0	0.454	1.36983	33	0	0.0003833	2.60973e-24	1.33127e-18	4.20695e-21	67	93.3333	100	0.14982
218345_at	transmembrane protein 176A	TMEM176A	1181.85	1021.65	658.643	90	657.48	605.3	268.451	70	0.741	1.67133	59	12	0.0515	7.10954e-09	3.44823e-06	1.2675e-07	29	28.8889	28.8889	0.43719
218358_at	cysteine-rich with EGF-like domains 2	CRELD2	748.29	722.45	166.585	100	582.6	560.15	148.895	100	0.385	1.30586	48	0	0.0401874	3.4278e-16	1.00127e-09	3.86435e-18	52	55.5556	100	0.1848
218404_at	sorting nexin 10	SNX10	341.12	300.7	123.568	100	200.9	208.15	70.1171	100	0.779	1.71594	63	2	0.00566477	4.38778e-15	6.3357e-13	3.33897e-10	35	44.4444	33.3333	0.49077
218407_x_at	neudesin neurotrophic factor	NENF	360.16	365.9	71.7391	50	474.76	496.75	76.1262	100	-0.498	-1.41225	0	40	0.00570759	2.92463e-22	7.24484e-17	9.19619e-17	60	77.7778	97.7778	-0.1992
218418_s_at	KN motif and ankyrin repeat domains 2	KANK2	514.75	491.15	111.945	100	1041.8	982.85	211.382	100	-0.966	-1.95342	0	78	7.12188e-07	2.53644e-39	3.13078e-29	5.21058e-30	22	75.5556	64.4444	-0.75348
218424_s_at	STEAP family member 3, metalloreductase	STEAP3	330.79	322.15	41.8078	100	302.46	300.2	42.9661	100	0.304	1.23456	43	1	2.13981	2.50595e-10	2.14675e-08	3.48235e-07	56	80	62.2222	0.13072
218437_s_at	leucine zipper transcription factor-like 1	LZTFL1	109.42	100.85	50.7336	100	145.21	144.55	24.6644	100	-0.513	-1.42701	1	41	0.0293815	6.49037e-22	7.75064e-13	5.70763e-23	58	75.5556	100	-0.21033
218484_at	NADH dehydrogenase (ubiquinone) 1 alpha subcomplex, 4-like 2	NDUFA4L2	314.15	265.75	191.945	100	500.75	450.85	272.469	100	-0.756	-1.6888	14	56	0.114732	1.54169e-05	0.00038693	0.000107975	30	17.7778	20	-0.42336
218499_at	serine/threonine protein kinase MST4	MST4	75.95	71.9	16.2694	100	55.05	50.5	20.2467	100	0.584	1.499	48	0	0.0163239	1.50555e-12	6.97458e-10	2.5147e-09	52	71.1111	82.2222	0.28032
218518_at	family with sequence similarity 13, member B	FAM13B	176.96	154.45	51.2861	100	255.01	276.05	60.9393	100	-0.374	-1.29594	4	43	0.00576702	1.12515e-10	7.47089e-07	3.61608e-10	53	71.1111	95.5556	-0.16082
218543_s_at	poly (ADP-ribose) polymerase family, member 12	PARP12	374.25	369.15	63.3773	100	227.93	209.05	52.6582	100	0.825	1.77154	85	0	5.9457e-05	2.267e-36	1.096e-25	2.96874e-31	15	60	55.5556	0.70125
218556_at	ORMDL sphingolipid biosynthesis regulator 2	ORMDL2	345.2	299.1	101.867	100	218.9	212.55	41.1378	100	0.385	1.30586	41	1	0.00150981	3.18276e-14	4.739e-09	8.28716e-13	58	55.5556	95.5556	0.15785
218566_s_at	cysteine and histidine-rich domain (CHORD) containing 1	CHORDC1	188.88	199.4	43.6815	100	124.95	125.1	35.1906	100	0.498	1.41225	37	0	0.00648701	8.11011e-22	3.77041e-16	9.44129e-19	63	84.4444	93.3333	0.18426
218611_at	immediate early response 5	IER5	394.47	322.15	169.036	100	225.26	230.1	69.6633	100	0.689	1.61217	46	0	0.0035606	1.60359e-17	1.43442e-12	2.04136e-14	54	75.5556	80	0.31694
218613_at	pleckstrin and Sec7 domain containing 3	PSD3	241.3	217.7	81.5961	100	322.32	316.45	85.2612	100	-0.441	-1.35754	5	44	0.0498472	3.62645e-10	1.74971e-07	5.15046e-08	51	68.8889	82.2222	-0.19404
218614_at	KIAA1551	KIAA1551	252.29	230.9	54.2913	100	146.47	146.15	19.1889	100	0.686	1.60882	61	0	7.55787e-06	1.44275e-32	1.86323e-22	1.8266e-31	39	71.1111	95.5556	0.41846
218627_at	DNA-damage regulated autophagy modulator 1	DRAM1	595.58	575.05	156.587	100	315.72	315.15	87.4466	100	0.937	1.91454	65	0	0.000100691	5.79166e-36	2.37414e-28	1.9247e-29	35	80	86.6667	0.60905
218641_at	chromosome 11 open reading frame 95	C11orf95	155.12	156.25	25.7016	100	210.37	217.6	53.6046	100	-0.384	-1.30495	2	38	0.0144151	6.63861e-13	6.98988e-10	1.65816e-09	60	68.8889	75.5556	-0.14592
218651_s_at	La ribonucleoprotein domain family, member 6	LARP6	149.12	149.65	21.8531	90	227.09	218.15	37.8167	100	-0.525	-1.43893	0	54	1.69721e-05	1.8705e-26	2.24094e-21	8.71005e-19	46	71.1111	84.4444	-0.2835
218656_s_at	lipoma HMGIC fusion partner	LHFP	522.5	463.8	150.611	100	768.6	686.25	183.648	100	-0.628	-1.54542	1	57	0.00399039	2.37723e-19	5.72983e-14	2.42372e-16	42	68.8889	73.3333	-0.35796
218665_at	frizzled class receptor 4	FZD4	286.15	279.35	63.0375	100	376.59	361.35	70.9365	100	-0.471	-1.38607	0	42	0.0080611	1.00138e-25	8.75267e-20	1.17608e-19	58	93.3333	88.8889	-0.19782
218675_at	solute carrier family 22, member 17	SLC22A17	60.66	57.15	36.9295	30	87.49	75.8	30.2058	30	-0.853	-1.80625	1	35	0.0636455	4.43422e-11	2.52267e-06	8.20988e-13	64	64.4444	84.4444	-0.29855
218679_s_at	vacuolar protein sorting 28 homolog (S. cerevisiae)	VPS28	307.57	289.2	78.5782	100	442.08	427.85	77.1437	100	-0.418	-1.33607	6	51	0.0010086	4.66889e-11	1.07248e-06	9.85456e-12	43	44.4444	71.1111	-0.21318
218681_s_at	stromal cell-derived factor 2-like 1	SDF2L1	230.36	247.45	83.0863	100	131.13	136.95	23.6152	90	0.827	1.77399	65	0	0.00337001	2.11629e-21	1.98049e-13	8.50969e-22	35	46.6667	91.1111	0.53755
218684_at	leucine rich repeat containing 8 family, member D	LRRC8D	263.19	232.85	64.1984	100	169.27	163.4	42.7557	100	0.562	1.47631	38	0	0.000885512	5.05002e-16	1.21205e-11	3.24657e-13	62	71.1111	93.3333	0.21356
218692_at	syntabulin (syntaxin-interacting)	SYBU	135.45	137.85	15.0779	100	174.69	181.55	41.4053	100	-0.425	-1.34257	0	35	0.0360688	4.64898e-18	6.3131e-15	1.13031e-12	65	97.7778	80	-0.14875
218694_at	armadillo repeat containing, X-linked 1	ARMCX1	175.87	164.9	67.1181	100	290.96	273.35	92.6216	100	-0.754	-1.68646	0	60	0.00320451	9.50787e-20	2.22094e-13	1.62331e-17	40	60	84.4444	-0.4524
218700_s_at	RAB29, member RAS oncogene family	RAB29	121.34	119	33.8158	100	97	92.45	20.0194	100	0.327	1.2544	35	3	2.68175	6.10581e-09	5.65743e-07	5.65743e-07	62	75.5556	75.5556	0.11445
218729_at	latexin	LXN	457.43	412.75	142.386	100	309.08	260.3	132.759	100	0.594	1.50943	60	6	0.0106905	1.51198e-10	6.60774e-08	5.76519e-08	34	31.1111	55.5556	0.3564
218730_s_at	osteoglycin	OGN	156.52	118.15	95.0483	80	460.24	469.55	209.443	100	-1.491	-2.81084	6	78	0.00121033	2.65829e-19	3.7205e-15	1.98195e-14	16	31.1111	33.3333	-1.16298
218736_s_at	palmdelphin	PALMD	238.73	236.55	51.7441	100	388.62	328.85	143.082	100	-0.517	-1.43098	2	41	0.00578646	3.02651e-13	3.9911e-12	1.51316e-08	57	75.5556	53.3333	-0.21197
218738_s_at	ring finger protein 138, E3 ubiquitin protein ligase	RNF138	251.59	232.65	45.1934	100	182.18	189.95	23.4201	100	0.441	1.35754	46	0	0.000427066	4.44911e-39	8.08766e-28	3.68737e-30	54	97.7778	95.5556	0.20286
218764_at	protein kinase C, eta	PRKCH	295.45	300.35	69.7573	100	191.18	184.35	60.9955	100	0.581	1.49589	65	1	0.0059507	1.80763e-15	1.20174e-14	5.69093e-10	34	75.5556	57.7778	0.37765
218802_at	coiled-coil domain containing 109B	CCDC109B	382.72	371.8	46.5471	100	287.82	279.6	43.324	100	0.575	1.48968	61	0	0.000492679	5.27244e-34	5.9795e-31	3.66099e-23	39	84.4444	86.6667	0.35075
218805_at	GIMAP1-GIMAP5 readthrough /// GTPase, IMAP family member 5	GIMAP1-GIMAP5 /// GIMAP5	571.42	559.5	131.135	100	331.43	335.05	49.5872	80	0.855	1.80876	74	0	3.8269e-05	8.17763e-41	1.80989e-30	2.84559e-33	26	64.4444	93.3333	0.6327
218817_at	signal peptidase complex subunit 3 homolog (S. cerevisiae)	SPCS3	111.89	98.15	40.3074	100	67.71	62.65	22.5139	90	0.764	1.69819	44	0	0.00387223	7.10524e-24	3.95423e-16	2.41359e-21	56	77.7778	86.6667	0.33616
218819_at	integrator complex subunit 6	INTS6	112.3	115.65	26.8966	100	85.73	85.65	28.4197	80	0.378	1.29954	35	0	0.0441295	1.65296e-11	2.35625e-10	4.57957e-08	65	88.8889	80	0.1323
218820_at	chromosome 14 open reading frame 132	C14orf132	281.14	257.1	112.518	100	630.48	585.7	176.893	100	-1.154	-2.2253	0	80	1.94836e-05	1.35865e-37	3.10212e-27	1.22452e-32	20	77.7778	71.1111	-0.9232
218824_at	paraneoplastic Ma antigen family-like 1	PNMAL1	63.55	64.05	18.2497	70	101.69	107.15	37.738	90	-0.588	-1.50316	5	54	0.0204236	1.11995e-10	1.9498e-08	6.95392e-08	41	73.3333	48.8889	-0.31752
218831_s_at	Fc fragment of IgG, receptor, transporter, alpha	FCGRT	756.21	695.35	216.875	100	1253.18	1171.4	294.778	100	-0.733	-1.66209	4	59	0.000351607	4.31471e-27	2.51742e-22	4.70403e-19	37	62.2222	42.2222	-0.43247
218854_at	dermatan sulfate epimerase	DSE	406.41	396.05	72.2185	100	304.74	283.3	75.108	100	0.438	1.35472	47	1	0.00976738	9.06991e-15	3.50016e-13	7.38895e-10	52	68.8889	71.1111	0.20586
218876_at	tubulin polymerization-promoting protein family member 3	TPPP3	246.3	252.6	145.415	80	592.92	528.45	202.76	100	-1.196	-2.29104	2	72	0.0016597	1.13462e-19	5.19928e-12	9.56986e-20	26	33.3333	51.1111	-0.86112
218901_at	phospholipid scramblase 4	PLSCR4	343.22	313.8	133.343	100	605.19	592.4	77.2305	100	-0.91	-1.87905	0	81	0.000205764	4.41327e-33	7.92491e-19	1.83896e-34	19	60	86.6667	-0.7371
218943_s_at	DEAD (Asp-Glu-Ala-Asp) box polypeptide 58	DDX58	87.39	81.4	23.8955	40	52.45	50.15	13.893	10	0.71	1.6358	37	0	0.000531137	4.64778e-20	2.794e-15	5.4971e-15	63	60	91.1111	0.2627
218959_at	homeobox C10	HOXC10	176.3	148.75	109.11	80	375.01	372.05	55.8489	100	-1.494	-2.81669	0	82	0.00138664	3.88045e-29	1.33499e-16	5.50862e-31	18	37.7778	100	-1.22508
218974_at	sine oculis binding protein homolog (Drosophila)	SOBP	201.42	189	53.7755	100	363.7	327.45	129.721	100	-0.653	-1.57243	2	57	0.00195012	1.83e-16	7.91504e-16	1.00665e-10	41	75.5556	48.8889	-0.37221
219014_at	placenta-specific 8	PLAC8	158.86	113.55	97.7445	100	78.15	74.7	35.3866	80	0.95	1.93187	48	0	0.0100636	8.89685e-13	1.37244e-09	3.80039e-10	52	53.3333	68.8889	0.456
219017_at	ethanolamine kinase 1	ETNK1	96.36	98.45	12.8631	100	78	71.3	31.1978	100	0.451	1.36699	36	1	0.0614231	1.97253e-11	7.83127e-13	7.89721e-07	63	88.8889	71.1111	0.16236
219024_at	pleckstrin homology domain containing, family A (phosphoinositide binding specific) member 1	PLEKHA1	180.86	172.2	74.473	70	200.17	189.9	68.1559	100	-0.5	-1.41421	3	52	0.591508	4.13423e-16	5.46933e-13	4.91115e-12	45	71.1111	60	-0.26
219032_x_at	opsin 3	OPN3	189.64	189.95	41.9906	100	119.39	126.15	20.0205	100	0.604	1.51992	60	2	0.000351267	1.25564e-18	9.2313e-14	4.16375e-15	38	55.5556	73.3333	0.3624
219038_at	MORC family CW-type zinc finger 4	MORC4	122.94	115.6	34.3298	100	206.35	199.65	42.3807	100	-0.831	-1.77892	0	73	0.000248841	5.07383e-30	5.84637e-21	3.59144e-28	27	75.5556	86.6667	-0.60663
219059_s_at	lymphatic vessel endothelial hyaluronan receptor 1	LYVE1	392.75	361.1	201.793	90	660.94	481.5	617.865	90	-0.561	-1.47529	18	51	1.1638	0.0011353	0.00193739	0.0117922	31	42.2222	24.4444	-0.28611
219064_at	inter-alpha-trypsin inhibitor heavy chain family, member 5	ITIH5	172.89	167.85	76.4146	30	312.73	260.9	130.349	90	-0.793	-1.73267	7	54	0.00572349	2.88221e-13	4.08898e-11	1.29576e-09	39	62.2222	37.7778	-0.42822
219065_s_at	dpy-30 homolog (C. elegans) /// mediator of cell motility 1	DPY30 /// MEMO1	215.97	211.9	40.3033	100	164.02	146.45	35.6942	100	0.45	1.36604	33	0	0.00578166	1.75722e-23	1.55375e-19	5.21723e-16	67	95.5556	91.1111	0.1485
219087_at	asporin	ASPN	1453.38	1252.55	758.856	100	1202.18	599	1132.55	100	0.894	1.85832	61	25	2.24393	0.000121928	3.80581e-05	0.00511166	14	33.3333	17.7778	0.54534
219093_at	phosphotyrosine interaction domain containing 1	PID1	85.81	75.25	33.9824	100	163.95	162.15	23.761	100	-0.884	-1.84548	0	58	0.00018174	1.66709e-29	5.99697e-18	1.10627e-30	42	64.4444	97.7778	-0.51272
219102_at	reticulocalbin 3, EF-hand calcium binding domain	RCN3	109.4	96.95	35.4754	80	196.57	194.9	58.9609	100	-0.691	-1.6144	1	39	0.000850352	1.1456e-18	1.7433e-14	1.79439e-14	60	77.7778	84.4444	-0.26949
219109_at	sperm associated antigen 16	SPAG16	83.5	72.95	35.0592	70	124.66	110.15	42.7619	100	-0.612	-1.52838	3	43	0.0131587	8.84698e-13	4.97127e-09	1.66046e-10	54	68.8889	73.3333	-0.26316
219117_s_at	FK506 binding protein 11, 19 kDa	FKBP11	1079.02	1136.2	300.436	100	459.12	440.15	119.03	100	1.199	2.2958	93	0	5.52611e-06	2.41187e-41	5.3326e-27	1.63335e-38	7	46.6667	77.7778	1.11507
219118_at	FK506 binding protein 11, 19 kDa	FKBP11	366.53	340.1	160.205	100	138.56	128.1	38.1956	100	1.245	2.37019	82	0	0.00015519	7.37402e-28	7.93699e-17	1.67878e-26	18	28.8889	55.5556	1.0209
219134_at	EGF, latrophilin and seven transmembrane domain containing 1	ELTD1	177.35	147.15	78.06	100	116.13	104.45	61.1167	100	0.559	1.47325	52	4	0.0478242	4.21717e-08	1.83554e-06	3.3874e-06	44	55.5556	57.7778	0.29068
219140_s_at	retinol binding protein 4, plasma	RBP4	121.72	97.1	128.772	20	484.83	449.2	236.639	90	-2.638	-6.22468	3	85	0.00107392	7.72096e-22	2.55355e-12	3.57288e-24	12	35.5556	31.1111	-2.2423
219157_at	kelch-like family member 2	KLHL2	113.76	109.1	28.2609	100	88.14	92.3	18.8821	100	0.367	1.28967	30	1	0.0417159	1.27529e-12	6.41636e-10	1.89828e-09	69	84.4444	88.8889	0.1101
219158_s_at	N(alpha)-acetyltransferase 15, NatA auxiliary subunit	NAA15	75.99	72.9	16.4816	100	49.2	54.55	25.8779	80	0.917	1.88818	45	0	0.0791926	1.30576e-09	3.73062e-12	2.37659e-05	55	95.5556	48.8889	0.41265
219159_s_at	SLAM family member 7	SLAMF7	131.1	89.25	105.739	60	23.3	21.8	11.5539	0	2.408	5.30738	49	0	5.41197e-05	4.26373e-35	1.08594e-26	1.30836e-29	51	73.3333	100	1.17992
219202_at	rhomboid 5 homolog 2 (Drosophila)	RHBDF2	143.31	137.45	51.2525	80	77.81	66.6	35.6547	60	0.836	1.78509	37	0	0.00483506	1.15723e-19	1.71503e-16	3.91164e-13	63	75.5556	86.6667	0.30932
219209_at	interferon induced with helicase C domain 1	IFIH1	107.07	104.5	38.8591	100	66.48	65.75	14.7918	90	0.705	1.63014	51	0	0.0127385	9.83529e-17	8.51147e-11	1.70162e-15	49	55.5556	97.7778	0.35955
219230_at	transmembrane protein 100	TMEM100	220.26	152.4	179.186	100	569.67	541.2	252.077	100	-1.499	-2.82647	4	75	0.0031771	3.43693e-16	1.17797e-10	3.88153e-15	21	26.6667	46.6667	-1.12425
219243_at	GTPase, IMAP family member 4	GIMAP4	350	287.3	179.018	100	183.13	175.8	33.0708	100	0.946	1.92652	83	0	0.00637814	2.62624e-34	1.34171e-21	5.4666e-32	17	66.6667	73.3333	0.78518
219259_at	sema domain, immunoglobulin domain (Ig), transmembrane domain (TM) and short cytoplasmic domain, (semaphorin) 4A	SEMA4A	257.47	243.45	43.2367	100	149	142.2	59.1426	10	0.901	1.86736	54	0	0.000375123	9.97912e-29	1.47727e-26	1.30917e-19	46	75.5556	86.6667	0.48654
219279_at	dedicator of cytokinesis 10	DOCK10	144.12	144.05	24.5954	100	84.25	87.1	30.4813	50	0.912	1.88165	57	0	0.00987166	3.87067e-11	3.27995e-13	3.18699e-06	43	82.2222	66.6667	0.51984
219282_s_at	transient receptor potential cation channel, subfamily V, member 2	TRPV2	187.19	180.2	41.4062	100	146.2	130.9	32.9432	100	0.448	1.36415	37	0	0.0301682	2.96662e-12	4.16982e-08	5.30545e-11	63	82.2222	86.6667	0.16576
219284_at	HSPB (heat shock 27kDa) associated protein 1	HSPBAP1	106.42	102.8	31.8058	100	75	72.9	17.9449	90	0.472	1.38703	46	0	0.0180153	8.84628e-16	2.82006e-11	2.48898e-13	54	75.5556	91.1111	0.21712
219290_x_at	dual adaptor of phosphotyrosine and 3-phosphoinositides	DAPP1	180.55	139.1	77.0871	100	91.8	83.35	31.71	100	0.567	1.48144	42	0	0.00113671	4.03682e-10	3.56757e-08	3.75509e-07	58	60	68.8889	0.23814
219295_s_at	procollagen C-endopeptidase enhancer 2	PCOLCE2	487.54	508.2	173.648	100	971.43	968.35	361.177	100	-0.902	-1.86865	8	81	0.0059346	4.69219e-14	7.94505e-12	7.40904e-10	11	53.3333	53.3333	-0.73062
219304_s_at	platelet derived growth factor D	PDGFD	513.26	498.65	130.036	100	837.58	828.9	323.489	100	-0.593	-1.50838	6	65	0.0224888	8.29445e-11	3.93936e-11	1.0426e-06	29	51.1111	40	-0.38545
219316_s_at	feline leukemia virus subgroup C cellular receptor family, member 2	FLVCR2	203.05	205.45	36.6414	50	99.05	83.3	41.0146	10	0.948	1.9292	52	0	9.0466e-05	2.17766e-28	2.05716e-28	1.52143e-17	48	84.4444	75.5556	0.49296
219373_at	dolichyl-phosphate mannosyltransferase polypeptide 3	DPM3	123.58	110.55	53.2005	100	168.43	166.55	24.968	100	-0.574	-1.48865	0	42	0.024922	2.30931e-15	2.82567e-09	8.34011e-16	58	68.8889	95.5556	-0.24108
219377_at	GRB2 associated, regulator of MAPK1	GAREM	85.76	65.8	37.5005	90	187.69	186.1	53.4398	100	-0.995	-1.99308	0	58	8.87076e-05	7.02234e-33	5.24418e-21	1.15964e-30	42	68.8889	82.2222	-0.5771
219385_at	SLAM family member 8	SLAMF8	233.11	254.3	64.745	90	70.97	66.3	22.2651	10	1.487	2.80305	88	0	1.58618e-07	1.22128e-53	1.65369e-43	1.64506e-39	12	77.7778	80	1.30856
219386_s_at	SLAM family member 8	SLAMF8	376.43	366.5	95.2896	100	66.86	56.85	46.8701	40	2.79	6.9163	99	0	5.03394e-07	4.419e-67	8.21302e-61	5.6769e-43	1	55.5556	57.7778	2.7621
219398_at	cell death-inducing DFFA-like effector c	CIDEC	110.25	106.65	21.4321	90	292.34	225	168.7	100	-0.796	-1.73628	0	54	0.00218657	1.1571e-18	9.30422e-19	6.5805e-11	46	88.8889	60	-0.42984
219402_s_at	derlin 1	DERL1	286.6	284.45	85.0037	100	218.78	231.45	68.7534	100	0.492	1.40639	48	2	0.0636373	2.02395e-12	2.04368e-08	1.03438e-10	50	71.1111	77.7778	0.23616
219403_s_at	heparanase	HPSE	115.02	122.35	22.2138	20	80.58	64.35	53.5554	10	0.631	1.54864	38	7	0.0303715	6.38578e-10	8.49537e-12	1.16921e-05	55	77.7778	80	0.23978
219416_at	scavenger receptor class A, member 3	SCARA3	123.64	110.85	46.5854	100	358.88	348	97.2959	100	-1.574	-2.97729	0	100	6.22498e-06	7.86576e-57	1.21093e-44	3.05705e-48	0	71.1111	73.3333	-1.574
219427_at	FAT atypical cadherin 4	FAT4	80	91.65	30.2596	100	139.07	118.95	67.1197	100	-0.587	-1.50212	2	39	0.00964546	2.48719e-10	9.28295e-09	2.66707e-07	59	82.2222	64.4444	-0.22893
219434_at	triggering receptor expressed on myeloid cells 1	TREM1	1075.51	1053.1	418.963	100	598.51	603.75	313.539	100	1.118	2.17046	63	5	0.0175645	3.48012e-13	1.19683e-13	3.38998e-08	32	35.5556	28.8889	0.70434
219443_at	taspase, threonine aspartase, 1	TASP1	100.78	86.15	40.6301	100	131.13	134.45	27.3895	100	-0.478	-1.39281	1	30	0.0495484	7.68849e-13	3.81731e-08	6.98107e-12	69	73.3333	95.5556	-0.1434
219449_s_at	transmembrane protein 70	TMEM70	366.07	349.85	78.4658	100	315.85	304.75	68.6661	100	0.334	1.2605	46	2	2.68094	2.48863e-09	2.11074e-08	3.18387e-06	52	82.2222	71.1111	0.15364
219505_at	cat eye syndrome chromosome region, candidate 1	CECR1	1153.73	1164	168.423	100	776.77	679.75	253.659	100	0.599	1.51467	67	1	0.00123382	3.55172e-20	9.01273e-17	6.05911e-14	32	73.3333	57.7778	0.40133
219514_at	angiopoietin-like 2	ANGPTL2	228.48	212.3	92.1911	100	358.78	345.25	145.454	100	-0.784	-1.7219	6	65	0.0433513	5.06679e-12	3.96611e-09	1.19038e-09	29	42.2222	44.4444	-0.5096
219519_s_at	sialic acid binding Ig-like lectin 1, sialoadhesin	SIGLEC1	445.68	451.15	218.752	100	291.31	258.1	154.514	100	0.568	1.48247	55	14	0.0989984	7.01785e-06	0.000106097	0.000141036	31	37.7778	37.7778	0.3124
219528_s_at	B-cell CLL/lymphoma 11B (zinc finger protein)	BCL11B	85.46	74.25	32.7274	100	39	39	10.2018	70	0.856	1.81001	36	0	6.75077e-05	1.45654e-22	1.66263e-17	2.62421e-18	64	71.1111	95.5556	0.30816
219534_x_at	cyclin-dependent kinase inhibitor 1C (p57, Kip2)	CDKN1C	49.08	44.45	27.1735	40	79.97	64.25	33.033	80	-0.984	-1.97794	9	52	0.0369996	1.1906e-10	2.98897e-06	4.88526e-12	39	42.2222	64.4444	-0.51168
219540_at	zinc finger protein 267	ZNF267	119.18	114.85	19.2329	100	80.18	79.4	6.72411	90	0.601	1.51677	38	0	1.19579e-05	5.06307e-32	2.39961e-20	5.99793e-27	62	88.8889	95.5556	0.22838
219546_at	BMP2 inducible kinase	BMP2K	99.1	98.1	30.2618	70	58.98	53.8	43.0618	20	0.993	1.99032	51	4	0.0142135	5.12115e-13	6.9889e-14	5.24148e-08	45	77.7778	62.2222	0.50643
219551_at	ELL associated factor 2	EAF2	124.69	117.15	24.3706	100	59.29	60.7	18.8631	0	1.144	2.20993	70	0	0.00116862	6.67157e-20	1.32386e-22	5.54302e-11	30	71.1111	100	0.8008
219561_at	coatomer protein complex, subunit zeta 2	COPZ2	306.59	270.05	114.538	50	570.48	580.9	90.8724	100	-0.951	-1.93321	2	74	0.00025244	9.46431e-33	1.96207e-20	2.35546e-32	24	51.1111	82.2222	-0.70374
219563_at	long intergenic non-protein coding RNA 341 /// spectrin repeat containing, nuclear envelope family member 3	LINC00341 /// SYNE3	356.51	335.7	137.732	100	781.44	859.9	211.094	100	-1.1	-2.14355	1	83	8.94783e-05	8.9411e-30	5.49363e-24	6.22688e-22	16	68.8889	48.8889	-0.913
219574_at	membrane-associated ring finger (C3HC4) 1, E3 ubiquitin protein ligase	MARCH1	123.39	120.7	24.6172	100	74.11	69.6	18.1367	80	0.878	1.83783	71	0	0.000140587	9.41159e-32	1.62897e-28	8.5984e-22	29	84.4444	68.8889	0.62338
219600_s_at	transmembrane protein 50B	TMEM50B	202.79	173.9	76.3752	100	299.78	261.95	98.1431	100	-0.383	-1.30405	6	40	0.0121483	8.42687e-10	1.97071e-07	1.08931e-07	54	68.8889	55.5556	-0.1532
219607_s_at	membrane-spanning 4-domains, subfamily A, member 4A	MS4A4A	984.9	889	379.642	100	633.78	625.45	293.395	100	0.668	1.58887	51	9	0.0194032	1.61854e-10	4.09115e-09	3.64479e-07	40	46.6667	46.6667	0.34068
219622_at	RAB20, member RAS oncogene family	RAB20	339.93	347	73.8672	90	198.23	178.15	51.6335	30	0.663	1.58337	64	1	0.000140359	5.65753e-31	3.04732e-26	8.41061e-21	35	77.7778	84.4444	0.42432
219626_at	MAP7 domain containing 3	MAP7D3	173.29	156.45	45.9746	70	261.68	263.15	40.0206	100	-0.537	-1.45095	0	58	0.00039789	6.38757e-34	1.14421e-19	6.46994e-35	42	86.6667	100	-0.31146
219643_at	low density lipoprotein receptor-related protein 1B	LRP1B	11.89	6.55	16.5363	10	49.08	54.95	20.458	60	-3.183	-9.08194	4	69	0.00139375	2.77938e-25	2.07094e-14	7.4074e-27	27	66.6667	48.8889	-2.19627
219648_at	melanoregulin	MREG	99.4	101.75	18.0927	100	45.43	43.7	12.328	100	1.134	2.19466	81	0	2.54265e-06	1.08696e-56	4.19953e-49	9.19729e-47	19	84.4444	86.6667	0.91854
219666_at	membrane-spanning 4-domains, subfamily A, member 6A	MS4A6A	2064.38	2196.9	647.088	100	1549.59	1488.55	514.596	100	0.458	1.37364	55	7	0.0970153	9.81037e-08	1.74455e-06	8.69879e-06	38	44.4444	35.5556	0.2519
219681_s_at	RAB11 family interacting protein 1 (class I)	RAB11FIP1	126.17	122.15	38.6324	100	63.19	61.7	13.5088	60	1.035	2.04911	75	0	8.38806e-05	1.1338e-41	1.13811e-27	1.73919e-39	25	51.1111	100	0.77625
219689_at	sema domain, immunoglobulin domain (Ig), short basic domain, secreted, (semaphorin) 3G	SEMA3G	104.28	101.5	21.2955	40	213.54	183.15	113.205	100	-0.804	-1.74594	0	52	0.00445027	5.81769e-18	5.6478e-18	6.51792e-11	48	91.1111	42.2222	-0.41808
219690_at	IGF-like family receptor 1	IGFLR1	167.43	128.6	73.853	100	107.65	109.7	23.4214	100	0.474	1.38896	41	0	0.0376092	1.66616e-12	1.76435e-07	1.75595e-13	59	62.2222	100	0.19434
219696_at	DENN/MADD domain containing 1B	DENND1B	135.58	126.15	37.0358	100	99.44	104.25	26.7843	100	0.379	1.30044	30	1	0.0350678	2.07817e-13	1.96265e-08	1.48416e-12	69	57.7778	91.1111	0.1137
219725_at	triggering receptor expressed on myeloid cells 2	TREM2	180.66	175.1	66.7735	20	401.34	394.65	187.796	90	-0.927	-1.90132	3	58	0.00441042	2.02986e-12	4.03957e-08	5.08887e-11	39	62.2222	37.7778	-0.53766
219737_s_at	protocadherin 9	PCDH9	53.1	43.4	31.4715	10	138.06	115.8	69.867	80	-1.438	-2.70945	0	64	0.00192467	5.65483e-22	3.84914e-14	1.07646e-19	36	77.7778	44.4444	-0.92032
219747_at	neuron-derived neurotrophic factor	NDNF	101.05	87.5	45.9838	90	357.58	355.15	130.461	100	-1.753	-3.37059	1	91	5.18105e-07	7.51283e-44	1.39768e-33	4.36384e-33	8	71.1111	37.7778	-1.59523
219759_at	endoplasmic reticulum aminopeptidase 2	ERAP2	204.77	205.5	115.72	90	136.9	125.75	72.3618	80	0.295	1.22688	62	20	0.430241	1.6432	0.983427	1.66886	18	31.1111	37.7778	0.1829
219777_at	GTPase, IMAP family member 6	GIMAP6	290.65	282.65	74.8831	100	163.75	165.4	36.3326	100	0.916	1.88688	72	0	0.000111593	3.54195e-31	3.4544e-19	4.20142e-29	28	62.2222	80	0.65952
219778_at	zinc finger protein, FOG family member 2	ZFPM2	38.44	34.3	19.0801	70	90.27	96	20.3991	100	-1.166	-2.24389	1	78	9.20126e-05	1.1179e-28	2.43086e-18	1.26325e-27	21	66.6667	73.3333	-0.90948
219787_s_at	epithelial cell transforming 2	ECT2	46.25	45.75	13.8414	100	30.14	31.35	8.52915	60	0.573	1.48761	57	0	0.00882818	2.40739e-19	1.02011e-13	4.32865e-16	43	82.2222	97.7778	0.32661
219799_s_at	dehydrogenase/reductase (SDR family) member 9	DHRS9	325.31	365.5	126.118	100	145	136.1	25.1412	90	0.898	1.86348	64	0	0.00138789	2.22677e-21	4.93518e-13	3.25047e-21	36	53.3333	86.6667	0.57472
219806_s_at	single-pass membrane protein with coiled-coil domains 4	SMCO4	399.87	378.1	93.7171	100	276.54	269	75.396	100	0.519	1.43296	58	3	0.00437591	8.42944e-12	8.76123e-10	3.0945e-08	39	66.6667	46.6667	0.30102
219812_at	poliovirus receptor related immunoglobulin domain containing	PVRIG	101.81	101.5	26.0127	80	56.09	57.8	30.6639	0	1.049	2.0691	36	0	0.0262544	1.14339e-12	2.27301e-14	3.8735e-07	64	93.3333	93.3333	0.37764
219815_at	galactose-3-O-sulfotransferase 4	GAL3ST4	192.84	183.2	84.3081	40	348.13	369.45	77.3644	100	-0.763	-1.69702	2	61	0.000825294	4.97533e-18	4.30591e-11	2.82573e-18	37	60	75.5556	-0.46543
219866_at	chloride intracellular channel 5	CLIC5	388.07	245.5	364.738	100	1097.79	1025.45	652.603	100	-1.596	-3.02304	12	76	0.00575194	1.25765e-13	8.97985e-11	4.22062e-10	12	24.4444	11.1111	-1.21296
219869_s_at	solute carrier family 39 (zinc transporter), member 8	SLC39A8	184.81	192.95	76.2994	100	77.04	75.55	21.9202	70	1.157	2.22993	72	0	0.000761199	5.15981e-24	1.62076e-15	7.19244e-23	28	53.3333	88.8889	0.83304
219888_at	sperm associated antigen 4	SPAG4	89.68	90.2	57.9223	70	21.5	18.55	11.6952	0	1.536	2.89989	58	0	0.00123933	7.37794e-20	7.67099e-14	5.06149e-17	42	55.5556	93.3333	0.89088
219902_at	betaine--homocysteine S-methyltransferase 2	BHMT2	46.12	44.65	17.1062	50	123.02	102.9	35.0509	100	-1.273	-2.41664	0	73	2.48017e-05	5.50686e-43	4.7476e-29	4.47128e-42	27	100	100	-0.92929
219911_s_at	solute carrier organic anion transporter family, member 4A1	SLCO4A1	86.13	92.1	39.5289	20	31.23	19.35	25.8725	0	1.804	3.49187	49	0	0.00362841	5.4322e-18	1.89591e-14	5.3648e-13	51	68.8889	93.3333	0.88396
219922_s_at	latent transforming growth factor beta binding protein 3	LTBP3	357.03	304.3	211.105	100	896.34	790.1	358.197	100	-1.359	-2.56507	1	84	0.000257046	2.02529e-28	6.23303e-19	2.16573e-25	15	22.2222	24.4444	-1.14156
219929_s_at	zinc finger, FYVE domain containing 21	ZFYVE21	77.14	68	18.1918	90	112.95	108.95	31.5858	90	-0.556	-1.47019	1	41	0.008912	1.71393e-15	2.40138e-14	4.07396e-10	58	91.1111	55.5556	-0.22796
219937_at	thyrotropin-releasing hormone degrading enzyme	TRHDE	11.65	5.65	16.8117	10	120.96	98.25	60.6222	100	-4.456	-21.9477	0	87	1.81117e-05	7.76153e-45	3.05982e-27	2.41283e-44	13	82.2222	40	-3.87672
219947_at	C-type lectin domain family 4, member A	CLEC4A	121.79	107.15	48.9304	100	80.2	92.6	27.2439	100	0.551	1.4651	40	2	0.0257283	7.19226e-10	1.54566e-07	1.02431e-07	58	53.3333	68.8889	0.2204
219949_at	leucine rich repeat containing 2	LRRC2	79.83	72.8	32.035	100	110.65	105.35	32.3474	100	-0.655	-1.57462	5	56	0.0342337	2.10018e-10	5.03118e-07	1.21935e-09	39	57.7778	48.8889	-0.3668
219956_at	polypeptide N-acetylgalactosaminyltransferase 6	GALNT6	140.02	128.95	28.4923	90	95.74	87.55	26.5391	20	0.481	1.39571	38	0	0.00360282	2.39908e-14	2.94751e-11	1.03016e-10	62	73.3333	91.1111	0.18278
220037_s_at	lymphatic vessel endothelial hyaluronan receptor 1	LYVE1	189.2	125.6	191.367	60	385.36	295.75	400.368	80	-0.925	-1.89868	18	59	2.68143	1.58201e-05	0.000102108	0.00055351	23	44.4444	20	-0.54575
220066_at	nucleotide-binding oligomerization domain containing 2	NOD2	84.07	72.95	33.9992	60	37.14	34.15	15.4726	0	0.891	1.85446	37	0	0.000450642	5.46112e-23	9.78752e-18	1.31251e-17	63	91.1111	100	0.32967
220076_at	ANKH inorganic pyrophosphate transport regulator	ANKH	157.29	134.15	88.3018	90	347.31	295.4	149.055	100	-1.614	-3.06099	3	78	0.00271341	1.47921e-20	1.47351e-14	2.01715e-17	19	28.8889	42.2222	-1.25892
220088_at	complement component 5a receptor 1	C5AR1	489.43	499.8	109.663	100	241.36	219.25	101.84	100	0.88	1.84038	78	2	0.000198565	9.07813e-26	6.69998e-26	1.27839e-15	20	80	64.4444	0.6864
220094_s_at	mitochondrial calcium uniporter regulator 1	MCUR1	157.6	150.4	35.234	100	120.68	122.7	14.1437	100	0.418	1.33607	47	0	0.0125243	6.90939e-18	1.85915e-12	2.84081e-14	53	73.3333	95.5556	0.19646
220122_at	multiple C2 domains, transmembrane 1	MCTP1	236.58	240.9	37.8236	100	118.37	118.75	49.11	70	1.135	2.19619	81	0	0.000421691	1.66055e-36	1.58228e-34	5.1468e-26	19	71.1111	68.8889	0.91935
220147_s_at	family with sequence similarity 60, member A	FAM60A	248.74	252.35	36.4683	100	185.46	197	30.8227	100	0.563	1.47734	65	0	0.0017302	2.67941e-34	5.57987e-29	1.07238e-23	35	95.5556	88.8889	0.36595
220187_at	STEAP family member 4	STEAP4	134.67	96.75	96.1791	100	229.34	258.2	107.73	100	-0.749	-1.68063	10	57	0.0382805	2.40359e-08	3.47405e-06	1.07904e-06	33	40	42.2222	-0.42693
220240_s_at	transmembrane and coiled-coil domains 3	TMCO3	178.11	169	48.5818	100	257.55	257.35	67.259	100	-0.648	-1.56699	1	57	0.0120474	1.90161e-19	7.15858e-15	8.93657e-15	42	71.1111	68.8889	-0.36936
220266_s_at	Kruppel-like factor 4 (gut)	KLF4	193.04	160.5	84.1457	90	283	251.5	81.0162	100	-0.422	-1.33978	10	52	0.0220016	1.8099e-06	0.000232479	4.36606e-06	38	31.1111	57.7778	-0.21944
220306_at	family with sequence similarity 46, member C	FAM46C	132.12	126.6	43.7268	60	50.37	46.95	29.8877	20	1.454	2.73967	59	0	0.000689492	1.78073e-27	1.41438e-27	3.16022e-17	41	60	84.4444	0.85786
220313_at	G protein-coupled receptor 88	GPR88	67.49	51.3	64.5107	90	180.57	160.1	82.3951	100	-1.443	-2.71886	6	74	0.00119247	3.97903e-16	1.49348e-11	4.33937e-13	20	64.4444	31.1111	-1.06782
220326_s_at	Rho guanine nucleotide exchange factor (GEF) 40	ARHGEF40	155.32	149.8	27.1065	30	229.06	231.05	37.7738	60	-0.547	-1.46104	0	38	0.000118629	1.01839e-24	1.70225e-17	1.05717e-19	62	100	91.1111	-0.20786
220330_s_at	SAM domain, SH3 domain and nuclear localization signals 1	SAMSN1	302.43	287.9	51.6502	100	201.36	212.55	88.5379	100	0.706	1.63127	62	7	0.0100581	5.44321e-14	2.5841e-15	3.23028e-08	31	68.8889	31.1111	0.43772
220407_s_at	transforming growth factor, beta 2	TGFB2	46.19	48	14.3157	0	90.16	97.7	32.5797	70	-1.026	-2.03637	0	67	0.00237847	2.38359e-20	1.26789e-16	1.93329e-14	33	100	60	-0.68742
220423_at	phospholipase A2, group IID	PLA2G2D	155.52	112.8	202.378	10	12.02	11.55	2.99793	0	2.529	5.77171	56	0	0.00406071	2.22121e-23	4.38967e-13	1.08123e-25	44	35.5556	100	1.41624
220477_s_at	transmembrane protein 230	TMEM230	398.77	394.4	93.3991	100	542.08	549.65	106.795	100	-0.554	-1.46815	3	60	0.0090361	1.10932e-14	8.88415e-10	6.48663e-13	37	40	68.8889	-0.3324
220484_at	mucolipin 3	MCOLN3	28.8	22.95	25.4635	10	82.82	63.75	39.8111	50	-1.781	-3.43664	1	49	0.00387585	7.11892e-17	1.26476e-10	5.76066e-17	50	82.2222	57.7778	-0.87269
220495_s_at	thioredoxin domain containing 15	TXNDC15	623.23	575.9	171.126	100	444.88	443.2	59.9526	100	0.517	1.43098	55	2	0.00917879	5.79876e-15	2.35356e-09	5.3612e-15	43	60	93.3333	0.28435
220532_s_at	transmembrane protein 176B	TMEM176B	1369.24	1370.55	537.985	100	733.34	680.55	357.053	100	0.909	1.87774	68	5	0.00984359	7.88154e-15	7.0529e-14	1.15454e-09	27	66.6667	42.2222	0.61812
220595_at	PDZ domain containing ring finger 4	PDZRN4	28.21	29.4	14.54	50	92.37	81.75	42.2191	100	-1.832	-3.5603	1	78	0.00028703	6.68268e-26	2.18503e-17	1.50196e-24	21	71.1111	42.2222	-1.42896
220597_s_at	ADP-ribosylation factor-like 6 interacting protein 4	ARL6IP4	121.39	121.2	27.5883	100	175.12	170.2	47.7718	100	-0.551	-1.4651	0	53	0.00828473	7.90793e-20	1.42126e-15	1.27562e-16	47	84.4444	82.2222	-0.29203
220731_s_at	NECAP endocytosis associated 2	NECAP2	437.24	440.35	71.0246	100	336.07	341	54.4723	100	0.398	1.31768	31	0	0.00310252	2.61393e-25	1.5206e-20	1.09332e-18	69	84.4444	86.6667	0.12338
220751_s_at	fatty acid hydroxylase domain containing 2	FAXDC2	110.64	115.2	50.7956	0	207.7	209.8	54.129	40	-1.131	-2.1901	0	41	0.00789683	1.84647e-14	2.4207e-08	7.29254e-16	59	80	75.5556	-0.46371
220753_s_at	crystallin, lambda 1	CRYL1	259.25	242.35	53.9499	100	289.12	273.4	59.5459	100	-0.297	-1.22859	0	33	1.32376	2.27339e-10	7.55169e-07	3.88685e-09	67	75.5556	73.3333	-0.09801
220755_s_at	chromosome 6 open reading frame 48	C6orf48	632.63	573.3	206.445	100	1063.66	880.85	388.141	100	-0.682	-1.60436	0	72	0.00243806	2.59391e-20	5.80419e-16	6.16934e-15	28	64.4444	64.4444	-0.49104
220795_s_at	brain-enriched guanylate kinase-associated	BEGAIN	69.55	66.1	19.9732	0	100.4	101.05	22.5276	10	-0.563	-1.47734	1	35	0.00705277	4.33029e-12	1.77523e-08	1.33712e-10	64	75.5556	73.3333	-0.19705
220864_s_at	NADH dehydrogenase (ubiquinone) 1 alpha subcomplex, 13	NDUFA13	538.24	449.7	233.885	100	719.25	616.5	292.846	100	-0.512	-1.42603	3	47	0.106714	5.01795e-09	8.92916e-07	5.00445e-07	50	55.5556	57.7778	-0.24064
220966_x_at	actin related protein 2/3 complex, subunit 5-like	ARPC5L	379.51	353.5	79.5708	100	234.15	233.9	41.9054	90	0.48	1.39474	46	0	6.04253e-05	2.86847e-36	9.98336e-26	3.02767e-28	54	88.8889	97.7778	0.2208
220987_s_at	A kinase (PRKA) interacting protein 1 /// NUAK family, SNF1-like kinase, 2	AKIP1 /// NUAK2	148.49	139.85	41.629	100	86.28	78.7	22.2065	90	0.608	1.52414	37	0	0.000298348	3.42442e-23	2.06334e-17	1.40384e-18	63	93.3333	97.7778	0.22496
220990_s_at	microRNA 21 /// vacuole membrane protein 1	MIR21 /// VMP1	702.11	683.5	170.834	100	495.72	443.15	151.8	100	0.439	1.35566	50	3	0.0186607	5.70021e-10	6.04906e-08	2.03845e-07	47	60	55.5556	0.2195
221004_s_at	integral membrane protein 2C	ITM2C	276.74	262.5	101.832	100	156.5	165.05	50.9017	70	0.703	1.62789	54	1	0.00637679	1.25966e-17	7.91932e-13	1.32232e-13	45	51.1111	80	0.37962
221016_s_at	transcription factor 7-like 1 (T-cell specific, HMG-box)	TCF7L1	154.3	141.4	31.6352	100	240.53	229.05	69.8309	100	-0.671	-1.59218	0	39	0.00180227	1.61923e-23	2.00995e-21	3.76639e-16	61	88.8889	64.4444	-0.26169
221019_s_at	collectin sub-family member 12	COLEC12	1410.82	1274.9	399.811	100	2782.6	2708	452.419	100	-1.029	-2.04061	0	88	2.83268e-06	2.27448e-39	1.65001e-26	3.52796e-34	12	57.7778	51.1111	-0.90552
221031_s_at	apolipoprotein L domain containing 1	APOLD1	123.95	123.5	37.5258	100	77.52	78.8	37.4808	40	0.985	1.97931	61	0	0.048774	2.36891e-11	1.28679e-10	4.44891e-07	39	42.2222	68.8889	0.60085
221081_s_at	DENN/MADD domain containing 2D	DENND2D	191.45	196.75	42.9052	70	107.56	117.9	44.395	30	0.911	1.88035	57	0	0.00567545	1.73283e-15	2.15388e-15	9.05678e-10	43	75.5556	66.6667	0.51927
221087_s_at	apolipoprotein L, 3	APOL3	366.06	362.05	106.789	100	271.17	256	67.8684	100	0.431	1.34817	30	2	0.0357175	2.97775e-13	8.29237e-10	2.27899e-10	68	66.6667	77.7778	0.1293
221104_s_at	nipsnap homolog 3B (C. elegans)	NIPSNAP3B	61.16	60.25	14.9631	100	82.58	79.25	23.1305	100	-0.668	-1.58887	0	43	0.041087	6.05038e-21	3.17864e-16	2.46259e-16	57	80	68.8889	-0.28724
221204_s_at	cartilage acidic protein 1	CRTAC1	2592.36	2624.8	1445.19	100	4678.17	4619.3	1383.18	100	-1.228	-2.34242	2	61	0.0382135	2.61278e-10	6.97914e-06	3.14497e-12	37	46.6667	46.6667	-0.74908
221253_s_at	BLOC1S5-TXNDC5 readthrough (NMD candidate) /// thioredoxin domain containing 5 (endoplasmic reticulum)	BLOC1S5-TXNDC5 /// TXNDC5	1867.63	1816.85	701.912	100	932.28	934.35	163.383	100	0.955	1.93858	77	0	0.000406874	7.74554e-30	1.93431e-17	5.92973e-31	23	46.6667	75.5556	0.73535
221286_s_at	marginal zone B and B1 cell-specific protein	MZB1	349.34	281.95	201.059	90	27.72	8	58.4888	10	4.081	16.924	94	0	6.27883e-07	5.8293e-53	1.62548e-48	6.55097e-38	6	40	73.3333	3.83614
221381_s_at	mortality factor 4 like 1	MORF4L1	345.92	324.55	152.03	100	460.32	400.15	166.124	100	-0.386	-1.30677	8	53	0.0944052	1.52983e-06	0.000110048	1.47618e-05	39	75.5556	44.4444	-0.20458
221428_s_at	transducin (beta)-like 1 X-linked receptor 1	TBL1XR1	120.01	128.4	42.564	100	220.53	245.2	60.1792	100	-0.815	-1.7593	4	65	0.00349304	2.09524e-13	1.00337e-09	1.01714e-10	31	73.3333	71.1111	-0.52975
221430_s_at	ring finger protein 146	RNF146	155.5	138.1	54.5078	100	205.87	201.5	43.9664	100	-0.468	-1.38319	8	46	0.0381519	1.57849e-12	3.4108e-08	3.51342e-11	46	62.2222	51.1111	-0.21528
221447_s_at	glycosyltransferase 8 domain containing 2	GLT8D2	251.63	262.25	66.8416	70	466.99	458.65	85.3196	100	-0.785	-1.72309	0	63	2.27445e-05	5.86327e-39	2.08695e-27	5.00475e-34	37	84.4444	77.7778	-0.49455
221475_s_at	ribosomal protein L15	RPL15	2123.23	1873.8	702.398	100	2756.99	2621.8	750.338	100	-0.353	-1.27721	13	57	0.0393786	3.2803e-07	1.99084e-05	7.06995e-06	30	48.8889	60	-0.20121
221476_s_at	ribosomal protein L15	RPL15	2132.87	2114.15	254.126	100	2733.68	2724.05	405.599	100	-0.42	-1.33793	0	57	0.00114275	3.88791e-23	3.72935e-20	1.2224e-15	43	82.2222	75.5556	-0.2394
221477_s_at	uncharacterized LOC100129518 /// superoxide dismutase 2, mitochondrial	LOC100129518 /// SOD2	1476.53	1353.2	626.041	100	668.18	597.3	303.407	100	0.96	1.94531	73	1	0.00073487	5.14007e-19	2.70279e-13	1.76269e-16	26	35.5556	55.5556	0.7008
221502_at	karyopherin alpha 3 (importin alpha 4)	KPNA3	366.19	380.6	98.2532	100	240.72	231.3	56.3999	100	0.445	1.36131	57	11	0.00763369	1.11541e-07	7.06806e-05	6.6817e-08	32	62.2222	80	0.25365
221503_s_at	karyopherin alpha 3 (importin alpha 4)	KPNA3	158.68	150.65	43.3758	100	110.24	106.35	46.6658	90	0.544	1.45801	38	2	0.0297442	1.26045e-09	9.72747e-09	1.38223e-06	60	60	55.5556	0.20672
221529_s_at	plasmalemma vesicle associated protein	PLVAP	399.6	452.9	173.805	100	246.13	241.4	107.815	100	0.594	1.50943	57	14	0.0563378	3.69458e-07	2.39831e-05	8.83577e-06	29	35.5556	33.3333	0.33858
221541_at	cysteine-rich secretory protein LCCL domain containing 2	CRISPLD2	698.84	735.65	285.879	100	294.93	265.25	156.609	100	1.351	2.55089	77	2	0.00154646	3.98945e-20	2.28644e-16	2.15216e-15	21	37.7778	44.4444	1.04027
[truncated: 94 more rows]

## Sheet: WS2_2019 Affy IDs_SignalsQN
Supplementary table 1. Worksheet (WS) 2. Differentially expressed probe-sets obtained by comparing synovial tissue transcriptomes from RA (n=10) and OA (n=10) patients
[truncated: 2,021 more rows]
