# Supplementary material for: Synovial tissue transcriptomes of long-standing rheumatoid arthritis are dominated by activated macrophages that reflect microbial stimulation
Source: Sci Rep. 2020 May 13;10:7907. doi: 10.1038/s41598-020-64431-4 (PMC7220941; doi:10.1038/s41598-020-64431-4)
Supplement: Supplementary file 3 — Supplementary Table 2 [file 41598_2020_64431_MOESM3_ESM.xlsx]

## Sheet: Supp table 2
Supplementary table 2.
Top 20 KEGG pathways in RA-ST
NAME	SIZE	ES	NES	NOM p-val	FDR q-val	FWER p-val	Genes
KEGG HEMATOPOIETIC CELL LINEAGE	26	0.621118	1.34891	0.0901639	1	0.934	CR1, TFRC, IL7R, HLA-DRB4, CD38, CD3D, MS4A1, CD2, IL7, CD8A, CD19, CD3E, IL6, ITGA4, CD14, FCGR1A, CD37, CD44, HLA-DRA, HLA-DRB1, IL6R, CD36, CD9, CSF1, IL11RA, KIT
KEGG T CELL RECEPTOR SIGNALING PATHWAY	22	0.599688	1.30995	0.17161	1	0.96	CD247, RASGRP1, LCK, CD3D, PTPRC, CD8A, NFKBIA, CD3E, KRAS, CDC42, LCP2, PIK3CD, MAP3K8, NFKBIE, BCL10, PTPN6, PAK2, GRB2, CBLB, PIK3R1, PPP3CA, FOS
KEGG CYTOKINE CYTOKINE RECEPTOR INTERACTION	53	0.624544	1.29694	0.0952381	1	0.967	CXCL13, TNFRSF17, CXCL9, CCL18, IL15RA, IL8, CXCL5, CCL13, IL7R, CXCL3, CXCL6, CXCL10, CXCL2, CXCL1, IL21R, CXCL11, CCL8, LTB, CXCR4, CCL5, CSF2RB, CCR7, IL2RG, IL7, TNFRSF1B, IL6, CCR2, TNFSF10, CCR1, IL15, IFNAR2, CCL4, CD40, CCL2, TNFRSF10B, IL10RA, FAS, IL2RB, IL6R, IL13RA1, VEGFC, CSF1, CXCL12, LEPR, PDGFRA, IL6ST, EGFR, TGFB2, IL11RA, CX3CR1, KIT, GHR, TNFRSF11B
KEGG B CELL RECEPTOR SIGNALING PATHWAY	21	0.543095	1.26325	0.211087	1	0.98	FCGR2B, CD79A, RAC2, CD19, NFKBIA, SYK, DAPP1, PLCG2, KRAS, PIK3CD, NFKBIE, BLNK, LYN, BCL10, PTPN6, RAC1, GRB2, INPP5D, PIK3R1, PPP3CA, FOS
KEGG CHEMOKINE SIGNALING PATHWAY	42	0.62261	1.24069	0.201232	1	0.991	CXCL13, CXCL9, CCL18, IL8, CXCL5, CCL13, CXCL3, CXCL6, CXCL10, CXCL2, CXCL1, CXCL11, CCL8, CXCR4, CCL5, RAC2, CCR7, STAT1, NFKBIA, FGR, CCR2, KRAS, CCR1, CDC42, PIK3CD, CCL4, CCL2, LYN, PRKX, CSK, ADCY7, RAC1, DOCK2, GRB2, PIK3R1, ADCY9, CXCL12, SHC1, GNG12, GRK5, PLCB1, CX3CR1
KEGG NOD LIKE RECEPTOR SIGNALING PATHWAY	16	0.701714	1.23654	0.197065	1	0.992	IL8, CCL13, CXCL2, CXCL1, BIRC3, TNFAIP3, CCL8, CCL5, NFKBIA, IL6, CCL2, CARD8, CASP1, HSP90B1, HSP90AB1, TRIP6
KEGG PRIMARY IMMUNODEFICIENCY	14	0.694055	1.23317	0.269151	1	0.994	IL7R, LCK, CD3D, CD79A, PTPRC, IL2RG, CD8A, CD19, CD3E, TAP1, BLNK, CD40, ADA, RFX5
KEGG NATURAL KILLER CELL MEDIATED CYTOTOXICITY	33	0.511632	1.22736	0.247917	1	0.995	GZMB, CD247, LCK, RAC2, PRF1, ITGAL, MICB, CD48, SYK, TNFSF10, ICAM1, PLCG2, KRAS, FCGR3B, HLA-C, LCP2, PIK3CD, IFNAR2, HLA-E, PTPN6, KLRK1, ITGB2, TNFRSF10B, FAS, FCER1G, RAC1, ICAM2, HLA-G, GRB2, PIK3R1, PPP3CA, PTPN11, SHC1
KEGG TOLL LIKE RECEPTOR SIGNALING PATHWAY	23	0.617678	1.21616	0.246964	1	0.996	CXCL9, IL8, CXCL10, CXCL11, CCL5, LBP, STAT1, NFKBIA, IL6, CD14, LY96, PIK3CD, MAP3K8, IFNAR2, CCL4, TLR2, CD40, CD86, IRF7, RAC1, MYD88, PIK3R1, FOS
KEGG LEUKOCYTE TRANSENDOTHELIAL MIGRATION	20	0.479033	1.19334	0.268191	1	0.998	CXCR4, RAC2, ITGAL, ITGA4, ICAM1, ACTN1, PLCG2, NCF2, CDC42, PIK3CD, CYBB, PECAM1, ITGB2, NCF4, RAC1, PIK3R1, CD99, MMP9, CXCL12, PTPN11
KEGG INTESTINAL IMMUNE NETWORK FOR IGA PRODUCTION	17	0.617001	1.16697	0.346154	1	0.998	TNFRSF17, HLA-DOB, IL15RA, HLA-DRB4, CXCR4, IL6, ITGA4, HLA-DQB1, HLA-DMA, IL15, CD40, CD86, HLA-DMB, HLA-DPA1, HLA-DRA, HLA-DRB1, CXCL12
KEGG VEGF SIGNALING PATHWAY	12	0.563556	1.16499	0.27	1	0.998	PLA2G2D, RAC2, PLCG2, KRAS, CDC42, PIK3CD, MAPKAPK2, SH2D2A, RAC1, PIK3R1, PPP3CA, HSPB1
KEGG CELL ADHESION MOLECULES CAMS	36	0.480856	1.14406	0.375783	1	0.999	HLA-DOB, HLA-DRB4, SDC1, SELE, CD2, PTPRC, CD8A, ITGAL, ICAM3, ITGA4, NLGN4X, ICAM1, HLA-DQB1, HLA-DMA, HLA-C, SDC3, CD40, PECAM1, SIGLEC1, HLA-F, HLA-E, CD86, HLA-DMB, ITGB2, SELPLG, HLA-DPA1, ICAM2, HLA-DRA, HLA-G, HLA-DRB1, PVRL2, SDC2, CD99, MPZL1, ITGAV, PTPRF
KEGG LEISHMANIA INFECTION	25	0.537169	1.14288	0.357741	1	0.999	HLA-DOB, CR1, HLA-DRB4, STAT1, FCGR2C, NFKBIA, MARCKSL1, ITGA4, HLA-DQB1, FCGR2A, FCGR3B, HLA-DMA, NCF2, FCGR1A, TLR2, PTPN6, HLA-DMB, ITGB2, HLA-DPA1, NCF4, MYD88, HLA-DRA, HLA-DRB1, FOS, TGFB2
KEGG CYTOSOLIC DNA SENSING PATHWAY	10	0.606557	1.12966	0.381818	1	1	CXCL10, AIM2, CCL5, NFKBIA, IL6, DDX58, CCL4, IRF7, CASP1, POLR1D
KEGG PANCREATIC CANCER	16	0.399082	1.10906	0.309665	1	1	PGF, RAC2, STAT1, RALA, KRAS, CDC42, PIK3CD, RALGDS, RAC1, VEGFC, PIK3R1, CCND1, SMAD3, EGFR, TGFB2, PLD1
KEGG JAK STAT SIGNALING PATHWAY	30	0.381368	1.1066	0.358763	0.974194	1	IL15RA, IL7R, IL21R, CSF2RB, IL2RG, IL7, STAT1, IL6, PIK3CD, IL15, IFNAR2, PIAS1, PIM1, PTPN6, IL10RA, IL2RB, GRB2, IL6R, CBLB, IL13RA1, PIK3R1, SPRED2, CCND1, PTPN11, LEPR, CCND2, IL6ST, SPRY2, IL11RA, GHR
KEGG MTOR SIGNALING PATHWAY	10	0.432441	1.10633	0.338362	0.920677	1	PGF, DDIT4, PIK3CD, RPS6KA1, HIF1A, EIF4E2, VEGFC, PIK3R1, EIF4B, IGF1
KEGG GRAFT VERSUS HOST DISEASE	17	0.547488	1.07128	0.489796	0.975821	1	HLA-DOB, HLA-DRB4, GZMB, PRF1, IL6, HLA-DQB1, HLA-DMA, HLA-C, HLA-F, HLA-E, CD86, HLA-DMB, FAS, HLA-DPA1, HLA-DRA, HLA-G, HLA-DRB1
KEGG AUTOIMMUNE THYROID DISEASE	17	0.545001	1.06296	0.478528	0.952103	1	HLA-DOB, HLA-DRB4, GZMB, PRF1, HLA-DQB1, HLA-DMA, HLA-C, CD40, HLA-F, HLA-E, CD86, HLA-DMB, FAS, HLA-DPA1, HLA-DRA, HLA-G, HLA-DRB1
Top 20 KEGG pathways in OA-ST
NAME	SIZE	ES	NES	NOM p-val	FDR q-val	FWER p-val	Genes
KEGG ERBB SIGNALING PATHWAY	11	-0.50192	-1.23443	0.207392	1	0.989	PLCG2, KRAS, PIK3CD, PAK2, GRB2, CBLB, PIK3R1, SHC1, EGFR, HBEGF, BTC
KEGG INSULIN SIGNALING PATHWAY	18	-0.47335	-1.1936	0.309474	1	0.994	KRAS, PIK3CD, PRKX, RHOQ, PTPN1, EIF4E2, GRB2, INPP5D, CBLB, PIK3R1, PPP1CC, SHC1, PRKAR1A, ACACB, PPP1R3C, PTPRF, SORBS1, PCK1
KEGG PPAR SIGNALING PATHWAY	12	-0.649945	-1.17681	0.304167	1	0.994	MMP1, ME1, DBI, ACSL1, CD36, SCP2, OLR1, LPL, SORBS1, PCK1, FABP4, ADIPOQ
KEGG METABOLISM OF XENOBIOTICS BY CYTOCHROME P450	12	-0.579688	-1.14445	0.34322	1	0.998	CYP1B1, ALDH1A3, ADH5, GSTM3, GSTM1, AKR1C2, AKR1C1, GSTM2, EPHX1, GSTA4, ADH1B, GSTT1
KEGG RIBOSOME	18	-0.533491	-1.11208	0.404211	1	0.999	RPL37A, RPL15, RPL12, RPL10, RPL31, RPL24, RPL22, RPL13A, RPL7, RPS9, RPS11, RPL3, RPLP0, RPL13, RPL41, RPL8, RPL23, RPS21
KEGG ALZHEIMERS DISEASE	16	-0.420606	-1.05257	0.414737	1	1	ATP2A2, CYCS, COX5A, FAS, ATP5E, ADAM10, CAPN2, PPP3CA, BACE1, NDUFA4L2, COX7A1, NDUFB7, PLCB1, LRP1, LPL, APOE
KEGG DILATED CARDIOMYOPATHY	15	-0.395944	-1.03169	0.462012	1	1	ITGA4, ATP2A2, PRKX, ADCY7, GNAS, ITGAV, ADCY9, DAG1, IGF1, SGCB, LAMA2, LMNA, PLN, TGFB2, ITGA7
KEGG CELL CYCLE	14	-0.316056	-0.990903	0.42887	1	1	PTTG1, HDAC1, ATR, SMC1A, STAG2, YWHAB, MCM5, CDKN2C, YWHAQ, CCND1, SMAD3, CDKN1C, CCND2, TGFB2
KEGG ADIPOCYTOKINE SIGNALING PATHWAY	10	-0.506133	-0.974638	0.533742	1	1	NFKBIA, TNFRSF1B, NFKBIE, ACSL1, CD36, PTPN11, LEPR, ACACB, PCK1, ADIPOQ
KEGG GLUTATHIONE METABOLISM	10	-0.405474	-0.941897	0.559748	1	1	LAP3, IDH2, RRM2, GSTM3, GSTM1, GPX4, GSTM2, GSTA4, GPX3, GSTT1
KEGG HYPERTROPHIC CARDIOMYOPATHY HCM	11	-0.388239	-0.939187	0.536585	1	1	IL6, ITGA4, ATP2A2, ITGAV, DAG1, IGF1, SGCB, LAMA2, LMNA, TGFB2, ITGA7
KEGG OOCYTE MEIOSIS	12	-0.309975	-0.926923	0.520243	1	1	PRKX, PTTG1, RPS6KA1, ADCY7, SMC1A, PPP2CA, YWHAB, PPP1CC, YWHAQ, PPP3CA, ADCY9, IGF1
KEGG TGF BETA SIGNALING PATHWAY	11	-0.381471	-0.875288	0.626016	1	1	THBS1, SMURF2, PPP2CA, ID1, DCN, SMAD3, ID3, ID4, TGFB2, COMP, THBS4
KEGG ECM RECEPTOR INTERACTION	19	-0.353676	-0.854024	0.652087	1	1	SDC1, COL1A1, ITGA4, THBS1, SDC3, CD47, CD44, SDC2, CD36, ITGAV, DAG1, LAMA2, LAMB2, COMP, TNXB, ITGA7, THBS4, SV2B, FN1
KEGG WNT SIGNALING PATHWAY	19	-0.289141	-0.837336	0.716	1	1	LEF1, RAC2, FZD2, FZD6, PRKX, RAC1, PPP2CA, FZD4, PPP3CA, CCND1, SMAD3, TCF7L1, CCND2, PLCB1, TCF7L2, FZD7, TBL1XR1, SFRP1, WIF1
KEGG PURINE METABOLISM	19	-0.219404	-0.791835	0.730038	1	1	ENTPD4, RRM2, AMPD3, PAPSS2, DCK, ADCY7, HPRT1, ADA, POLR1D, PAPSS1, ADK, GUK1, AK1, POLR2E, IMPDH2, ADCY9, NME3, PDE1A, ENPP1
KEGG FOCAL ADHESION	33	-0.258008	-0.781165	0.803607	1	1	BIRC3, PGF, RAC2, COL1A1, ITGA4, THBS1, ACTN1, CDC42, PIK3CD, RAC1, PAK2, GRB2, VEGFC, PIK3R1, PPP1CC, CAPN2, CCND1, ITGAV, SHC1, PDGFRA, IGF1, CCND2, LAMA2, PDGFD, EGFR, LAMB2, COMP, TNXB, PARVA, ITGA7, FLNB, THBS4, FN1
KEGG AXON GUIDANCE	18	-0.272992	-0.761795	0.835821	1	1	SEMA4D, CXCR4, RAC2, PLXNC1, KRAS, CDC42, SEMA4A, RAC1, PAK2, SEMA3C, PPP3CA, CXCL12, SEMA4C, SEMA3G, SLIT3, SEMA3A, EPHA3, SEMA3E
KEGG ARRHYTHMOGENIC RIGHT VENTRICULAR CARDIOMYOPATHY ARVC	12	-0.287157	-0.749668	0.784708	1	1	LEF1, ITGA4, ACTN1, ATP2A2, ITGAV, DAG1, TCF7L1, SGCB, LAMA2, TCF7L2, LMNA, ITGA7
KEGG PROSTATE CANCER	18	-0.246311	-0.748389	0.781443	1	1	LEF1, NFKBIA, KRAS, PIK3CD, CREB1, GRB2, PIK3R1, CCND1, HSP90B1, HSP90AB1, TCF7L1, PDGFRA, FGFR1, IGF1, PDGFD, EGFR, TCF7L2, CREB5
Abbreviations: Size (number of genes in the gene set), ES (enrichment score), NES (normalized enrichment score), NOM p-val (nominal p-value), FDR q-val (false discovery rate q value), FWER p-val (familywise-error rate p-value)
