# Supplementary material for: Synovial tissue transcriptomes of long-standing rheumatoid arthritis are dominated by activated macrophages that reflect microbial stimulation
Source: Sci Rep. 2020 May 13;10:7907. doi: 10.1038/s41598-020-64431-4 (PMC7220941; doi:10.1038/s41598-020-64431-4)
Supplement: Supplementary file 4 — Supplementary Table 3 [file 41598_2020_64431_MOESM4_ESM.xlsx]

## Sheet: Supp table 3
Supplementary table 3.
Top 15 biological processes (BP) associated with 2019 probe-sets differentially expressed in comparisons between RA-ST and OA-ST
Category	Term	Count	%	PValue	Genes	List Total	Pop Hits	Pop Total	Fold Enrichment	Bonferroni	Benjamini	FDR
GOTERM_BP_DIRECT	GO:0006955~immune response	111	7.11083	3.96713e-27	205668_AT, 210136_AT, 209555_S_AT, 211122_S_AT, 204972_AT, 207734_AT, 216834_AT, 211649_X_AT, 216573_AT, 205798_AT, 213537_AT, 202687_S_AT, 214974_X_AT, 211655_AT, 213193_X_AT, 202859_X_AT, 209827_S_AT, 210982_S_AT, 206978_AT, 221875_X_AT, 205242_AT, 205270_S_AT, 214973_X_AT, 214669_X_AT, 205488_AT, 203788_S_AT, 215536_AT, 211643_X_AT, 207497_S_AT, 204933_S_AT, 203508_AT, 32128_AT, 203574_AT, 213…	1453	421	16792	3.04704	1.98356e-23	1.98356e-23	7.54968e-24
GOTERM_BP_DIRECT	GO:0006954~inflammatory response	94	6.02178	4.84377e-21	205668_AT, 214370_AT, 207540_S_AT, 210754_S_AT, 206036_S_AT, 211122_S_AT, 205180_S_AT, 203923_S_AT, 205051_S_AT, 201287_S_AT, 214179_S_AT, 209901_X_AT, 214974_X_AT, 202859_X_AT, 219519_S_AT, 220423_AT, 206978_AT, 205242_AT, 204154_AT, 218729_AT, 207610_S_AT, 215051_X_AT, 213095_X_AT, 209124_AT, 207497_S_AT, 202644_S_AT, 204933_S_AT, 208451_S_AT, 203508_AT, 206025_S_AT, 32128_AT, 203535_AT, 209687…	1453	379	16792	2.86633	2.42188e-17	1.21094e-17	9.21797e-18
GOTERM_BP_DIRECT	GO:0007155~cell adhesion	90	5.76553	2.32271e-13	212254_S_AT, 202311_S_AT, 209555_S_AT, 218087_S_AT, 202435_S_AT, 212014_X_AT, 204306_S_AT, 221731_X_AT, 204776_AT, 203477_AT, 209879_AT, 204288_S_AT, 219059_S_AT, 202149_AT, 207610_S_AT, 204620_S_AT, 202351_AT, 204955_AT, 204061_AT, 212253_X_AT, 203149_AT, 213241_AT, 221933_AT, 206025_S_AT, 201005_AT, 202998_S_AT, 204963_AT, 209687_AT, 217523_AT, 202363_AT, 203394_S_AT, 208641_S_AT, 200923_AT, 21…	1453	459	16792	2.26604	1.16129e-09	3.87098e-10	4.42002e-10
GOTERM_BP_DIRECT	GO:0007165~signal transduction	172	11.0186	1.07734e-12	205668_AT, 210754_S_AT, 219937_AT, 216834_AT, 219528_S_AT, 204237_AT, 212624_S_AT, 205051_S_AT, 203821_AT, 205798_AT, 202859_X_AT, 205572_AT, 217738_AT, 203149_AT, 201681_S_AT, 209124_AT, 203424_S_AT, 206025_S_AT, 32128_AT, 209795_AT, 208091_S_AT, 202921_S_AT, 218764_AT, 209687_AT, 204118_AT, 214671_S_AT, 37408_AT, 221087_S_AT, 200923_AT, 202086_AT, 200989_AT, 210889_S_AT, 214435_X_AT, 210146_X_A…	1453	1161	16792	1.71212	5.3868e-09	1.3467e-09	2.05028e-09
GOTERM_BP_DIRECT	GO:0050900~leukocyte migration	39	2.4984	1.07974e-12	206687_S_AT, 202311_S_AT, 210754_S_AT, 217523_AT, 204118_AT, 212014_X_AT, 202625_AT, 205119_S_AT, 202626_S_AT, 220088_AT, 206211_AT, 202932_AT, 213857_S_AT, 204890_S_AT, 203936_S_AT, 205831_AT, 201469_S_AT, 209879_AT, 211913_S_AT, 204475_AT, 214352_S_AT, 211075_S_AT, 209896_S_AT, 215075_S_AT, 209906_AT, 212063_AT, 205572_AT, 214701_S_AT, 203332_S_AT, 202351_AT, 209835_X_AT, 208677_S_AT, 214054_AT…	1453	122	16792	3.69438	5.39846e-09	1.07969e-09	2.05471e-09
GOTERM_BP_DIRECT	GO:0032496~response to lipopolysaccharide	46	2.94683	1.3916e-12	214370_AT, 204912_AT, 206011_AT, 204897_AT, 211122_S_AT, 204613_AT, 201460_AT, 214974_X_AT, 204533_AT, 210029_AT, 208848_AT, 205242_AT, 206337_AT, 206336_AT, 218319_AT, 204933_S_AT, 204224_S_AT, 204780_S_AT, 210163_AT, 201209_AT, 204470_AT, 204924_AT, 215783_S_AT, 214671_S_AT, 207850_AT, 205153_S_AT, 215346_AT, 206243_AT, 206211_AT, 220088_AT, 209774_X_AT, 204932_AT, 211652_S_AT, 212294_AT, 20515…	1453	164	16792	3.24154	6.95777e-09	1.15963e-09	2.6482e-09
GOTERM_BP_DIRECT	GO:0060333~interferon-gamma-mediated signaling pathway	26	1.6656	4.32005e-10	217523_AT, 210514_X_AT, 204972_AT, 212014_X_AT, 204806_X_AT, 211799_X_AT, 221978_AT, 203964_AT, 213537_AT, 212671_S_AT, 217456_X_AT, 203882_AT, 202270_AT, 214511_X_AT, 211991_S_AT, 212998_X_AT, 209728_AT, 209969_S_AT, 202863_AT, 208436_S_AT, 211528_X_AT, 211529_X_AT, 210982_S_AT, 200887_S_AT, 221875_X_AT, 212999_X_AT, 211656_X_AT, 202531_AT, 212063_AT, 202748_AT, 215193_X_AT, 209835_X_AT, 203275_…	1453	71	16792	4.23206	2.16002e-06	3.08575e-07	8.2213e-07
GOTERM_BP_DIRECT	GO:0008360~regulation of cell shape	38	2.43434	4.36212e-10	204042_AT, 209209_S_AT, 205207_AT, 202598_AT, 202609_AT, 217890_S_AT, 213675_AT, 205051_S_AT, 216598_S_AT, 212119_AT, 214721_X_AT, 211737_X_AT, 203528_AT, 206941_X_AT, 213729_AT, 210512_S_AT, 212681_AT, 210762_S_AT, 202665_S_AT, 205126_AT, 214701_S_AT, 209288_S_AT, 206407_S_AT, 204036_AT, 218062_X_AT, 219563_AT, 212372_AT, 219259_AT, 215602_AT, 209083_AT, 214449_S_AT, 213039_AT, 202637_S_AT, 2218…	1453	140	16792	3.13684	2.18106e-06	2.72633e-07	8.30137e-07
GOTERM_BP_DIRECT	GO:0006935~chemotaxis	35	2.24215	4.79562e-10	210163_AT, 209687_AT, 204470_AT, 211122_S_AT, 1405_I_AT, 209496_AT, 205119_S_AT, 215723_S_AT, 216598_S_AT, 220088_AT, 205898_AT, 205099_S_AT, 209774_X_AT, 204533_AT, 214974_X_AT, 209924_AT, 210764_S_AT, 214435_X_AT, 202859_X_AT, 217028_AT, 213603_S_AT, 217947_AT, 209734_AT, 206978_AT, 203915_AT, 209906_AT, 206337_AT, 204655_AT, 206407_S_AT, 206336_AT, 203666_AT, 203523_AT, 211919_S_AT, 204858_S_A…	1453	122	16792	3.31547	2.39781e-06	2.66423e-07	9.12635e-07
GOTERM_BP_DIRECT	GO:0016032~viral process	61	3.90775	4.89917e-10	207540_S_AT, 210754_S_AT, 212878_S_AT, 200039_S_AT, 212038_S_AT, 202153_S_AT, 201502_S_AT, 212512_S_AT, 209761_S_AT, 203837_AT, 218294_S_AT, 200079_S_AT, 209827_S_AT, 209939_X_AT, 210982_S_AT, 206978_AT, 215075_S_AT, 205126_AT, 209225_X_AT, 212196_AT, 208877_AT, 201267_S_AT, 204039_AT, 201424_S_AT, 204891_S_AT, 202137_S_AT, 209762_X_AT, 206247_AT, 208743_S_AT, 210563_X_AT, 221829_S_AT, 210031_AT,…	1453	299	16792	2.35774	2.44958e-06	2.44959e-07	9.32341e-07
GOTERM_BP_DIRECT	GO:0050852~T cell receptor signaling pathway	39	2.4984	6.28821e-10	209671_X_AT, 200039_S_AT, 201502_S_AT, 204613_AT, 219696_AT, 213537_AT, 213193_X_AT, 205269_AT, 210982_S_AT, 211764_S_AT, 208877_AT, 212587_S_AT, 205270_S_AT, 203332_S_AT, 215193_X_AT, 201274_AT, 201267_S_AT, 204891_S_AT, 205456_AT, 208805_AT, 207571_X_AT, 215536_AT, 209604_S_AT, 209823_X_AT, 210031_AT, 211796_S_AT, 211795_S_AT, 205263_AT, 202329_AT, 202659_AT, 209040_S_AT, 213539_AT, 212671_S_AT…	1453	148	16792	3.04537	3.1441e-06	2.85828e-07	1.19668e-06
GOTERM_BP_DIRECT	GO:0050853~B cell receptor signaling pathway	22	1.40935	1.31243e-09	216491_X_AT, 207540_S_AT, 206687_S_AT, 210754_S_AT, 214836_X_AT, 216576_X_AT, 211649_X_AT, 214777_AT, 204613_AT, 211647_X_AT, 211655_AT, 221671_X_AT, 212587_S_AT, 221651_X_AT, 214973_X_AT, 211640_X_AT, 214669_X_AT, 204891_S_AT, 216829_AT, 216207_X_AT, 211643_X_AT, 216560_X_AT, 205692_S_AT, 221581_S_AT, 219024_AT, 217145_AT, 212827_AT, 209138_X_AT, 209374_S_AT, 202625_AT, 209685_S_AT, 202626_S_AT,…	1453	54	16792	4.70832	6.56212e-06	5.46845e-07	2.49763e-06
GOTERM_BP_DIRECT	GO:0002576~platelet degranulation	31	1.98591	1.57453e-09	203042_AT, 209541_AT, 201858_S_AT, 210754_S_AT, 209555_S_AT, 203470_S_AT, 208636_AT, 203305_AT, 201149_S_AT, 202260_S_AT, 214875_X_AT, 208982_AT, 202263_AT, 208248_X_AT, 211429_S_AT, 208702_X_AT, 201005_AT, 208637_X_AT, 207191_S_AT, 212242_AT, 209946_AT, 200871_S_AT, 211404_S_AT, 220407_S_AT, 209496_AT, 208703_S_AT, 202625_AT, 201110_S_AT, 202626_S_AT, 200923_AT, 202409_AT, 209909_S_AT, 201859_AT…	1453	103	16792	3.47825	7.8726e-06	6.05587e-07	2.99641e-06
GOTERM_BP_DIRECT	GO:0032760~positive regulation of tumor necrosis factor production	20	1.28123	3.71716e-09	201209_AT, 205590_AT, 204924_AT, 209555_S_AT, 201743_AT, 205383_S_AT, 214461_AT, 216598_S_AT, 206584_AT, 204923_AT, 211652_S_AT, 209124_AT, 222043_AT, 217456_X_AT, 204232_AT, 208792_S_AT, 213158_AT, 209435_S_AT, 205831_AT, 220066_AT, 200905_X_AT, 208791_AT, 212239_AT, 213943_AT, 218098_AT	1453	47	16792	4.91778	1.85856e-05	1.32755e-06	7.07396e-06
GOTERM_BP_DIRECT	GO:0030198~extracellular matrix organization	44	2.81871	9.07043e-09	202311_S_AT, 213905_X_AT, 212014_X_AT, 212985_AT, 221731_X_AT, 217511_AT, 219747_AT, 202935_S_AT, 213764_S_AT, 221541_AT, 213857_S_AT, 205168_AT, 213765_AT, 204620_S_AT, 203088_AT, 202351_AT, 209835_X_AT, 208677_S_AT, 208982_AT, 205417_S_AT, 204345_AT, 201289_AT, 201506_AT, 202524_S_AT, 202936_S_AT, 204933_S_AT, 209663_S_AT, 212865_S_AT, 204949_AT, 202803_S_AT, 201261_X_AT, 217523_AT, 202765_S_AT…	1453	196	16792	2.59438	4.53511e-05	3.02347e-06	1.72615e-05
Top 15 cellular components (CC) associated with 2019 probe-sets differentially expressed in comparisons between RA-ST and OA-ST
Category	Term	Count	%	PValue	Genes	List Total	Pop Hits	Pop Total	Fold Enrichment	Bonferroni	Benjamini	FDR
GOTERM_CC_DIRECT	GO:0070062~extracellular exosome	460	29.4683	1.59141e-55	205668_AT, 217414_X_AT, 210754_S_AT, 200738_S_AT, 213624_AT, 206976_S_AT, 217628_AT, 202598_AT, 209060_X_AT, 221541_AT, 219922_S_AT, 211655_AT, 208848_AT, 201718_S_AT, 202942_AT, 208677_S_AT, 212253_X_AT, 208845_AT, 208679_S_AT, 201214_S_AT, 203788_S_AT, 207700_S_AT, 211643_X_AT, 215716_S_AT, 207277_AT, 200884_AT, 213039_AT, 202644_S_AT, 204151_X_AT, 213664_AT, 210042_S_AT, 203657_S_AT, 203571_S_…	1493	2811	18224	1.99747	1.17605e-52	1.17605e-52	2.41736e-52
GOTERM_CC_DIRECT	GO:0005829~cytosol	419	26.8418	5.86779e-23	217414_X_AT, 206036_S_AT, 210754_S_AT, 212878_S_AT, 200738_S_AT, 206976_S_AT, 204972_AT, 204306_S_AT, 202598_AT, 203470_S_AT, 205200_AT, 219696_AT, 205961_S_AT, 200971_S_AT, 204385_AT, 209901_X_AT, 207949_S_AT, 208848_AT, 214352_S_AT, 217969_AT, 213571_S_AT, 206978_AT, 215051_X_AT, 218319_AT, 212253_X_AT, 205883_AT, 200798_X_AT, 201367_S_AT, 208679_S_AT, 209124_AT, 200884_AT, 210563_X_AT, 213039_…	1493	3315	18224	1.54282	4.3363e-20	2.16815e-20	8.9132e-20
GOTERM_CC_DIRECT	GO:0005615~extracellular space	215	13.7732	1.27779e-22	213624_AT, 200844_S_AT, 200958_S_AT, 214040_S_AT, 202598_AT, 221731_X_AT, 211649_X_AT, 205051_S_AT, 203821_AT, 205624_AT, 213275_X_AT, 211655_AT, 202859_X_AT, 215382_X_AT, 212353_AT, 205242_AT, 203560_AT, 205572_AT, 204620_S_AT, 217738_AT, 201116_S_AT, 203788_S_AT, 211643_X_AT, 219259_AT, 200884_AT, 214366_S_AT, 208451_S_AT, 206025_S_AT, 213274_S_AT, 210042_S_AT, 32128_AT, 203657_S_AT, 209687_AT,…	1493	1347	18224	1.9483	9.44284e-20	3.14761e-20	1.94096e-19
GOTERM_CC_DIRECT	GO:0005925~focal adhesion	92	5.89366	1.65282e-20	212254_S_AT, 203337_X_AT, 209129_AT, 218087_S_AT, 200958_S_AT, 212014_X_AT, 204306_S_AT, 214040_S_AT, 208885_AT, 201287_S_AT, 202932_AT, 204288_S_AT, 214352_S_AT, 213603_S_AT, 200784_S_AT, 213102_AT, 201718_S_AT, 202149_AT, 212587_S_AT, 202566_S_AT, 201719_S_AT, 201033_X_AT, 202351_AT, 208677_S_AT, 210646_X_AT, 212253_X_AT, 203275_AT, 203149_AT, 208679_S_AT, 200963_X_AT, 201540_AT, 210845_S_AT, 2…	1493	391	18224	2.87207	1.22143e-17	3.05358e-18	2.51064e-17
GOTERM_CC_DIRECT	GO:0016020~membrane	281	18.0013	3.8744e-15	217414_X_AT, 201801_S_AT, 203337_X_AT, 208682_S_AT, 212878_S_AT, 219118_AT, 216237_S_AT, 204821_AT, 219937_AT, 200738_S_AT, 218036_X_AT, 204972_AT, 212038_S_AT, 200844_S_AT, 200958_S_AT, 204306_S_AT, 212985_AT, 207734_AT, 221731_X_AT, 203470_S_AT, 205051_S_AT, 201287_S_AT, 205798_AT, 204160_S_AT, 219373_AT, 210293_S_AT, 38241_AT, 214352_S_AT, 217969_AT, 214149_S_AT, 201802_AT, 221875_X_AT, 204620…	1493	2200	18224	1.55908	2.87159e-12	5.74318e-13	5.90639e-12
GOTERM_CC_DIRECT	GO:0009897~external side of plasma membrane	55	3.52338	3.13723e-14	216491_X_AT, 209555_S_AT, 214836_X_AT, 216576_X_AT, 217418_X_AT, 214777_AT, 211649_X_AT, 211647_X_AT, 205051_S_AT, 201735_S_AT, 211967_AT, 209443_AT, 205798_AT, 201287_S_AT, 203837_AT, 204533_AT, 211655_AT, 221671_X_AT, 207332_S_AT, 206337_AT, 212196_AT, 221651_X_AT, 212587_S_AT, 214973_X_AT, 204639_AT, 202351_AT, 210356_X_AT, 214669_X_AT, 211640_X_AT, 208982_AT, 205456_AT, 216829_AT, 216207_X_AT…	1493	213	18224	3.15186	2.32189e-11	3.86979e-12	4.77285e-11
GOTERM_CC_DIRECT	GO:0031012~extracellular matrix	67	4.29212	3.73127e-14	202311_S_AT, 214913_AT, 213905_X_AT, 202465_AT, 221731_X_AT, 219747_AT, 204776_AT, 219922_S_AT, 203477_AT, 208629_S_AT, 215382_X_AT, 204620_S_AT, 203088_AT, 214321_AT, 202998_S_AT, 203535_AT, 201261_X_AT, 216449_X_AT, 202878_S_AT, 202765_S_AT, 220407_S_AT, 209496_AT, 208641_S_AT, 200809_X_AT, 200923_AT, 200662_S_AT, 203381_S_AT, 216264_S_AT, 52651_AT, 207741_X_AT, 210764_S_AT, 205116_AT, 201150_S…	1493	296	18224	2.76291	2.75673e-11	3.93818e-12	5.66658e-11
GOTERM_CC_DIRECT	GO:0009986~cell surface	99	6.34209	4.58654e-14	213905_X_AT, 209555_S_AT, 205180_S_AT, 212014_X_AT, 201735_S_AT, 203821_AT, 206002_AT, 201287_S_AT, 213537_AT, 210982_S_AT, 212353_AT, 221875_X_AT, 212587_S_AT, 202351_AT, 203416_AT, 204955_AT, 203149_AT, 203987_AT, 207277_AT, 206247_AT, 204232_AT, 221933_AT, 201261_X_AT, 214297_AT, 217523_AT, 202878_S_AT, 201559_S_AT, 215707_S_AT, 205066_S_AT, 204806_X_AT, 211799_X_AT, 201286_AT, 211634_X_AT, 21…	1493	542	18224	2.22956	3.38848e-11	4.23561e-12	6.96443e-11
GOTERM_CC_DIRECT	GO:0005886~plasma membrane	454	29.0839	2.87595e-13	201801_S_AT, 210754_S_AT, 205180_S_AT, 212992_AT, 204306_S_AT, 203923_S_AT, 64942_AT, 203821_AT, 219911_S_AT, 205798_AT, 201133_S_AT, 211655_AT, 215867_X_AT, 214352_S_AT, 212353_AT, 206978_AT, 219202_AT, 201718_S_AT, 205803_S_AT, 208677_S_AT, 205883_AT, 211643_X_AT, 215716_S_AT, 207277_AT, 209124_AT, 219259_AT, 213664_AT, 210042_S_AT, 204011_AT, 218764_AT, 211404_S_AT, 202357_S_AT, 205066_S_AT, 2…	1493	4121	18224	1.34474	2.12498e-10	2.36109e-11	4.36784e-10
GOTERM_CC_DIRECT	GO:0045121~membrane raft	50	3.20307	6.18219e-12	210754_S_AT, 209555_S_AT, 218087_S_AT, 200738_S_AT, 212038_S_AT, 200958_S_AT, 207734_AT, 212344_AT, 203632_S_AT, 202679_AT, 208789_AT, 214352_S_AT, 209939_X_AT, 206701_X_AT, 212353_AT, 210538_S_AT, 212587_S_AT, 202920_AT, 203332_S_AT, 208677_S_AT, 204891_S_AT, 208982_AT, 205417_S_AT, 204273_AT, 215716_S_AT, 204777_S_AT, 209682_AT, 214449_S_AT, 210563_X_AT, 205609_AT, 221581_S_AT, 203508_AT, 20083…	1493	206	18224	2.96269	4.56862e-09	4.56862e-10	9.39073e-09
GOTERM_CC_DIRECT	GO:0005576~extracellular region	203	13.0045	2.03111e-10	217414_X_AT, 206976_S_AT, 214040_S_AT, 221731_X_AT, 211649_X_AT, 210973_S_AT, 203470_S_AT, 203821_AT, 213764_S_AT, 205798_AT, 221541_AT, 205624_AT, 219922_S_AT, 213275_X_AT, 211655_AT, 202859_X_AT, 215382_X_AT, 205242_AT, 205572_AT, 204620_S_AT, 211643_X_AT, 211745_X_AT, 203424_S_AT, 213566_AT, 208451_S_AT, 219295_S_AT, 205237_AT, 213274_S_AT, 201261_X_AT, 209687_AT, 202765_S_AT, 202357_S_AT, 215…	1493	1610	18224	1.53905	1.50099e-07	1.36454e-08	3.08527e-07
GOTERM_CC_DIRECT	GO:0005737~cytoplasm	535	34.2729	2.59206e-10	210754_S_AT, 205180_S_AT, 218036_X_AT, 204972_AT, 212992_AT, 206976_S_AT, 217628_AT, 202503_S_AT, 202598_AT, 205120_S_AT, 204237_AT, 203470_S_AT, 209060_X_AT, 201194_AT, 209901_X_AT, 204385_AT, 201133_S_AT, 207949_S_AT, 209230_S_AT, 214352_S_AT, 213571_S_AT, 212762_S_AT, 206978_AT, 201718_S_AT, 215051_X_AT, 212253_X_AT, 201367_S_AT, 200798_X_AT, 201214_S_AT, 208679_S_AT, 207700_S_AT, 207277_AT, 2…	1493	5222	18224	1.25055	1.91553e-07	1.59628e-08	3.93735e-07
GOTERM_CC_DIRECT	GO:0005578~proteinaceous extracellular matrix	52	3.3312	1.04222e-08	214913_AT, 213905_X_AT, 204501_AT, 221731_X_AT, 202350_S_AT, 219747_AT, 205792_AT, 202291_S_AT, 221541_AT, 203477_AT, 203936_S_AT, 206093_X_AT, 207174_AT, 213451_X_AT, 201842_S_AT, 204620_S_AT, 201149_S_AT, 203088_AT, 214321_AT, 203813_S_AT, 216333_X_AT, 200795_AT, 204223_AT, 204345_AT, 201289_AT, 202524_S_AT, 201506_AT, 202036_S_AT, 211429_S_AT, 204933_S_AT, 212865_S_AT, 221204_S_AT, 201843_S_AT…	1493	268	18224	2.36839	7.702e-06	5.92463e-07	1.58314e-05
GOTERM_CC_DIRECT	GO:0005887~integral component of plasma membrane	171	10.9545	1.3968e-07	205668_AT, 201801_S_AT, 205180_S_AT, 219937_AT, 212014_X_AT, 204306_S_AT, 210973_S_AT, 205120_S_AT, 203923_S_AT, 219911_S_AT, 203821_AT, 201287_S_AT, 200784_S_AT, 206978_AT, 201802_AT, 202351_AT, 205803_S_AT, 208677_S_AT, 203149_AT, 215716_S_AT, 214043_AT, 213664_AT, 35974_AT, 209795_AT, 209109_S_AT, 218424_S_AT, 204118_AT, 205066_S_AT, 37408_AT, 208463_AT, 201286_AT, 205898_AT, 203971_AT, 205099…	1493	1415	18224	1.47511	0.000103218	7.37307e-06	0.000212174
GOTERM_CC_DIRECT	GO:0015629~actin cytoskeleton	41	2.62652	1.05049e-06	212254_S_AT, 208613_S_AT, 218943_S_AT, 201616_S_AT, 217628_AT, 214040_S_AT, 208885_AT, 213675_AT, 215016_X_AT, 214721_X_AT, 213405_AT, 213317_AT, 204288_S_AT, 201745_AT, 200950_AT, 216804_S_AT, 213102_AT, 207988_S_AT, 212077_AT, 202665_S_AT, 202566_S_AT, 212253_X_AT, 201617_X_AT, 203523_AT, 208679_S_AT, 202565_S_AT, 208736_AT, 209083_AT, 219157_AT, 200778_S_AT, 202664_AT, 210276_S_AT, 208623_S_AT…	1493	218	18224	2.29568	0.000776011	5.17528e-05	0.00159569
