# Supplementary material for: Synovial tissue transcriptomes of long-standing rheumatoid arthritis are dominated by activated macrophages that reflect microbial stimulation
Source: Sci Rep. 2020 May 13;10:7907. doi: 10.1038/s41598-020-64431-4 (PMC7220941; doi:10.1038/s41598-020-64431-4)
Supplement: Supplementary file 5 — Supplementary Table 4 [file 41598_2020_64431_MOESM5_ESM.xlsx]

## Sheet: Overview_182 ref arrays
Supplementary table 4. An overview of 182 reference transcriptomes applied for "dissection" of RA-ST and OA-ST transcritome data
Reference transcriptome in analysis of cells infilatration (n=38)	Reference transcriptome in analysis of cells infilatration and activation (n=182)	Abbreviations utilised in study	GSM annotations from GEO database	Data set	References	Link	Geo DataSets
+	+	SFbl	GSM347193_RA_1_SFbl	1	Wollbold J, Huber R, Pohlers D, et al. Adapted Boolean network models for extracellular matrix formation. BMC Syst Biol. 2009;3:77.	https://www.ncbi.nlm.nih.gov/geo/query/acc.cgi?acc=GSM347193	https://www.ncbi.nlm.nih.gov/geo/query/acc.cgi?acc=GSE13837
+	+		GSM348023_RA_2_SFbl	1		https://www.ncbi.nlm.nih.gov/geo/query/acc.cgi?acc=GSM348023
+	+		GSM347342_OA_1_SFbl	1		https://www.ncbi.nlm.nih.gov/geo/query/acc.cgi?acc=GSM347342
+	+		GSM347764_OA_2_SFbl	1		https://www.ncbi.nlm.nih.gov/geo/query/acc.cgi?acc=GSM347764
+	+	Endo	GSM949415_Endotheliall at T0_1	2	Colombo PC, Onat D, Harxhi A, et al. Peripheral venous congestion causes inflammation, neurohormonal, and endothelial cell activation. Eur Heart J. 2014;35(7):448-454.	https://www.ncbi.nlm.nih.gov/geo/query/acc.cgi?acc=GSM949415	https://www.ncbi.nlm.nih.gov/geo/query/acc.cgi?acc=GSE38783
+	+		GSM949416_Endotheliall at T1_1	2		https://www.ncbi.nlm.nih.gov/geo/query/acc.cgi?acc=GSM949416
+	+		GSM949417_Endotheliall at T0_2	2		https://www.ncbi.nlm.nih.gov/geo/query/acc.cgi?acc=GSM949417
+	+		GSM949418_Endotheliall at T1_2	2		https://www.ncbi.nlm.nih.gov/geo/query/acc.cgi?acc=GSM949418
+	+	Plt	GSM290414_platelet_1	3	Raghavachari N, Xu X, Harris A, et al. Amplified expression profiling of platelet transcriptome reveals changes in arginine metabolic pathways in patients with sickle cell disease. Circulation. 2007;115(12):1551-1562.	https://www.ncbi.nlm.nih.gov/geo/query/acc.cgi?acc=GSM290414	https://www.ncbi.nlm.nih.gov/geo/query/acc.cgi?acc=GSE11524
+	+		GSM290415_platelet_2	3		https://www.ncbi.nlm.nih.gov/geo/query/acc.cgi?acc=GSM290415
+	+		GSM290416_platelet_3	3		https://www.ncbi.nlm.nih.gov/geo/query/acc.cgi?acc=GSM290416
+	+	CD19	GSM1402764_ND_51_CD19	4 (Microarray generated at Charité or DRFZ Affymetrix facility)	Ghannam K, Martinez-Gamboa L, Spengler L, et al. Upregulation of immunoproteasome subunits in myositis indicates active inflammation with involvement of antigen presenting cells, CD8 T-cells and IFNGamma. PloS one. 2014;9(8):e104048.	https://www.ncbi.nlm.nih.gov/geo/query/acc.cgi?acc=GSM1402764	https://www.ncbi.nlm.nih.gov/geo/query/acc.cgi?acc=GSE58173
+	+		GSM1402765_ND_52_CD19	4 (Microarray generated at Charité or DRFZ Affymetrix facility)		https://www.ncbi.nlm.nih.gov/geo/query/acc.cgi?acc=GSM1402765
+	+		GSM1402766_ND_53_CD19	4 (Microarray generated at Charité or DRFZ Affymetrix facility)		https://www.ncbi.nlm.nih.gov/geo/query/acc.cgi?acc=GSM1402766
	+	Naïve-B	GSM310435_Naïve Bls	5	Longo NS, Lugar PL, Yavuz S, et al. Analysis of somatic hypermutation in X-linked hyper-IgM syndrome shows specific deficiencies in mutational targeting. Blood. 2009;113(16):3706-3715.	https://www.ncbi.nlm.nih.gov/geo/query/acc.cgi?acc=GSM310435	https://www.ncbi.nlm.nih.gov/geo/query/acc.cgi?acc=GSE12366
	+		GSM310436_Naïve Bls	5		https://www.ncbi.nlm.nih.gov/geo/query/acc.cgi?acc=GSM310436
	+		GSM310437_Naïve Bls	5		https://www.ncbi.nlm.nih.gov/geo/query/acc.cgi?acc=GSM310437
	+	Memory-B	GSM310438_Memory Bls	6	Longo NS, Lugar PL, Yavuz S, et al. Analysis of somatic hypermutation in X-linked hyper-IgM syndrome shows specific deficiencies in mutational targeting. Blood. 2009;113(16):3706-3715.	https://www.ncbi.nlm.nih.gov/geo/query/acc.cgi?acc=GSM310438
	+		GSM310439_Memory Bls	6		https://www.ncbi.nlm.nih.gov/geo/query/acc.cgi?acc=GSM310439
	+		GSM310440_Memory Bls	6		https://www.ncbi.nlm.nih.gov/geo/query/acc.cgi?acc=GSM310440
	+	GC-B	GSM310429_Germinal Center Bls	7	Longo NS, Lugar PL, Yavuz S, et al. Analysis of somatic hypermutation in X-linked hyper-IgM syndrome shows specific deficiencies in mutational targeting. Blood. 2009;113(16):3706-3715.	https://www.ncbi.nlm.nih.gov/geo/query/acc.cgi?acc=GSM310429
	+		GSM310430_Germinal Center Bls	7		https://www.ncbi.nlm.nih.gov/geo/query/acc.cgi?acc=GSM310430
	+		GSM310431_Germinal Center Bls	7		https://www.ncbi.nlm.nih.gov/geo/query/acc.cgi?acc=GSM310431
	+	Plasma-B	GSM310432_Plasma Bls	8	Longo NS, Lugar PL, Yavuz S, et al. Analysis of somatic hypermutation in X-linked hyper-IgM syndrome shows specific deficiencies in mutational targeting. Blood. 2009;113(16):3706-3715.	https://www.ncbi.nlm.nih.gov/geo/query/acc.cgi?acc=GSM310432
	+		GSM310433_Plasma Bls	8		https://www.ncbi.nlm.nih.gov/geo/query/acc.cgi?acc=GSM310433
	+		GSM310434_Plasma Bls	8		https://www.ncbi.nlm.nih.gov/geo/query/acc.cgi?acc=GSM310434
+	+	CD4	GSM1402752_ND_51_CD4	9 (Microarray generated at Charité or DRFZ Affymetrix facility)	Ghannam K, Martinez-Gamboa L, Spengler L, et al. Upregulation of immunoproteasome subunits in myositis indicates active inflammation with involvement of antigen presenting cells, CD8 T-cells and IFNGamma. PloS one. 2014;9(8):e104048.	https://www.ncbi.nlm.nih.gov/geo/query/acc.cgi?acc=GSM1402752	https://www.ncbi.nlm.nih.gov/geo/query/acc.cgi?acc=GSE58173
+	+		GSM1402753_ND_52_CD4	9 (Microarray generated at Charité or DRFZ Affymetrix facility)		https://www.ncbi.nlm.nih.gov/geo/query/acc.cgi?acc=GSM1402753
+	+		GSM1402754_ND_53_CD4	9 (Microarray generated at Charité or DRFZ Affymetrix facility)		https://www.ncbi.nlm.nih.gov/geo/query/acc.cgi?acc=GSM1402754
	+	Naïve-T	GSM616121_Adult Naïve CD4+ Tls 1	10	Mold JE, Venkatasubrahmanyam S, Burt TD, et al. Fetal and adult hematopoietic stem cells give rise to distinct T cell lineages in humans. Science. 2010;330(6011):1695-1699	https://www.ncbi.nlm.nih.gov/geo/query/acc.cgi?acc=GSM616121	https://www.ncbi.nlm.nih.gov/geo/query/acc.cgi?acc=GSE25087
	+		GSM616122_Adult Naïve CD4+ Tls 2	10		https://www.ncbi.nlm.nih.gov/geo/query/acc.cgi?acc=GSM616122
	+		GSM616123_Adult Naïve CD4+ Tls 3	10		https://www.ncbi.nlm.nih.gov/geo/query/acc.cgi?acc=GSM616123
	+	T-reg	GSM616124_Adult CD4+CD25+ Treg 1	11	Mold JE, Venkatasubrahmanyam S, Burt TD, et al. Fetal and adult hematopoietic stem cells give rise to distinct T cell lineages in humans. Science. 2010;330(6011):1695-1699	https://www.ncbi.nlm.nih.gov/geo/query/acc.cgi?acc=GSM616124
	+		GSM616125_Adult CD4+CD25+ Treg 2	11		https://www.ncbi.nlm.nih.gov/geo/query/acc.cgi?acc=GSM616125
	+		GSM616126_Adult CD4+CD25+ Treg 3	11		https://www.ncbi.nlm.nih.gov/geo/query/acc.cgi?acc=GSM616126
+	+	CD8	GSM1402755_ND_51_CD8	12 (Microarray generated at Charité or DRFZ Affymetrix facility)	Ghannam K, Martinez-Gamboa L, Spengler L, et al. Upregulation of immunoproteasome subunits in myositis indicates active inflammation with involvement of antigen presenting cells, CD8 T-cells and IFNGamma. PloS one. 2014;9(8):e104048.	https://www.ncbi.nlm.nih.gov/geo/query/acc.cgi?acc=GSM1402755	https://www.ncbi.nlm.nih.gov/geo/query/acc.cgi?acc=GSE58173
+	+		GSM1402756_ND_52_CD8	12 (Microarray generated at Charité or DRFZ Affymetrix facility)		https://www.ncbi.nlm.nih.gov/geo/query/acc.cgi?acc=GSM1402756
+	+		GSM1402757_ND_53_CD8	12 (Microarray generated at Charité or DRFZ Affymetrix facility)		https://www.ncbi.nlm.nih.gov/geo/query/acc.cgi?acc=GSM1402757
+	+	CD56	GSM1402767_ND_51_CD56	13 (Microarray generated at Charité or DRFZ Affymetrix facility)	Ghannam K, Martinez-Gamboa L, Spengler L, et al. Upregulation of immunoproteasome subunits in myositis indicates active inflammation with involvement of antigen presenting cells, CD8 T-cells and IFNGamma. PloS one. 2014;9(8):e104048.	https://www.ncbi.nlm.nih.gov/geo/query/acc.cgi?acc=GSM1402767
+	+		GSM1402768_ND_52_CD56	13 (Microarray generated at Charité or DRFZ Affymetrix facility)		https://www.ncbi.nlm.nih.gov/geo/query/acc.cgi?acc=GSM1402768
+	+		GSM1402769_ND_53_CD56	13 (Microarray generated at Charité or DRFZ Affymetrix facility)		https://www.ncbi.nlm.nih.gov/geo/query/acc.cgi?acc=GSM1402769
	+	γδT	GSM674835_ND_1_TCRVgamma9posGammaDeltal	14	Pont F, Familiades J, Dejean S, et al. The gene expression profile of phosphoantigen-specific human gammadelta T lymphocytes is a blend of alphabeta T-cell and NK-cell signatures. European journal of immunology. 2012;42(1):228-240.	https://www.ncbi.nlm.nih.gov/geo/query/acc.cgi?acc=GSM674835	https://www.ncbi.nlm.nih.gov/geo/query/acc.cgi?acc=GSE27291
	+		GSM674838_ND_2_TCRVgamma9posGammaDeltal	14		https://www.ncbi.nlm.nih.gov/geo/query/acc.cgi?acc=GSM674838
	+		GSM674841_ND_3_TCRVgamma9posGammaDeltal	14		https://www.ncbi.nlm.nih.gov/geo/query/acc.cgi?acc=GSM674841
	+	γδT-BrHPP/IL2_6h	GSM674836_ND_1_TCRVgamma9pos_BrHPP-IL-2at_6h	15	Pont F, Familiades J, Dejean S, et al. The gene expression profile of phosphoantigen-specific human gammadelta T lymphocytes is a blend of alphabeta T-cell and NK-cell signatures. European journal of immunology. 2012;42(1):228-240.	https://www.ncbi.nlm.nih.gov/geo/query/acc.cgi?acc=GSM674836
	+		GSM674839_ND_2_TCRVgamma9pos_BrHPP-IL-2at_6h	15		https://www.ncbi.nlm.nih.gov/geo/query/acc.cgi?acc=GSM674839
	+		GSM674842_ND_3_TCRVgamma9pos_BrHPP-IL-2at_6h	15		https://www.ncbi.nlm.nih.gov/geo/query/acc.cgi?acc=GSM674842
	+	γδT-BrHPP/IL2_7 days	GSM674837_ND_1_TCRVgamma9pos_BrHPP-IL-2at_7d	16	Pont F, Familiades J, Dejean S, et al. The gene expression profile of phosphoantigen-specific human gammadelta T lymphocytes is a blend of alphabeta T-cell and NK-cell signatures. European journal of immunology. 2012;42(1):228-240.	https://www.ncbi.nlm.nih.gov/geo/query/acc.cgi?acc=GSM674837
	+		GSM674840_ND_2_TCRVgamma9pos_BrHPP-IL-2at_7d	16		https://www.ncbi.nlm.nih.gov/geo/query/acc.cgi?acc=GSM674840
	+		GSM674843_ND_3_TCRVgamma9pos_BrHPP-IL-2at_7d	16		https://www.ncbi.nlm.nih.gov/geo/query/acc.cgi?acc=GSM674843
	+	Th1	GSM1070753_Th1 resting rep1	17		https://www.ncbi.nlm.nih.gov/geo/query/acc.cgi?acc=GSM1070753	https://www.ncbi.nlm.nih.gov/geo/query/acc.cgi?acc=GSE43769
	+		GSM1070757_Th1 resting rep2	17		https://www.ncbi.nlm.nih.gov/geo/query/acc.cgi?acc=GSM1070757
	+		GSM1070761_Th1 resting rep3	17		https://www.ncbi.nlm.nih.gov/geo/query/acc.cgi?acc=GSM1070761
	+	Th1-act	GSM1070754_Th1 activated 1	18		https://www.ncbi.nlm.nih.gov/geo/query/acc.cgi?acc=GSM1070754
	+		GSM1070758_Th1 activated 2	18		https://www.ncbi.nlm.nih.gov/geo/query/acc.cgi?acc=GSM1070758
	+		GSM1070762_Th1 activated 3	18		https://www.ncbi.nlm.nih.gov/geo/query/acc.cgi?acc=GSM1070762
	+	Th2	GSM1070755_Th2 resting rep1	19		https://www.ncbi.nlm.nih.gov/geo/query/acc.cgi?acc=GSM1070755
	+		GSM1070759_Th2 resting rep2	19		https://www.ncbi.nlm.nih.gov/geo/query/acc.cgi?acc=GSM1070759
	+		GSM1070763_Th2 resting rep3	19		https://www.ncbi.nlm.nih.gov/geo/query/acc.cgi?acc=GSM1070763
	+	Th2-act	GSM1070756_Th2 activated 1	20		https://www.ncbi.nlm.nih.gov/geo/query/acc.cgi?acc=GSM1070756
	+		GSM1070760_Th2 activated 2	20		https://www.ncbi.nlm.nih.gov/geo/query/acc.cgi?acc=GSM1070760
	+		GSM1070764_Th2 activated 3	20		https://www.ncbi.nlm.nih.gov/geo/query/acc.cgi?acc=GSM1070764
	+	Th17	GSM1247614_Th17_1	21	Evans HG, Roostalu U, Walter GJ, et al. TNF-alpha blockade induces IL-10 expression in human CD4+ T cells. Nat Commun. 2014;5:3199.	https://www.ncbi.nlm.nih.gov/geo/query/acc.cgi?acc=GSM1247614	https://www.ncbi.nlm.nih.gov/geo/query/acc.cgi?acc=GSE51540
	+		GSM1247616_Th17_2	21		https://www.ncbi.nlm.nih.gov/geo/query/acc.cgi?acc=GSM1247616
	+		GSM1247619_Th17_3	21		https://www.ncbi.nlm.nih.gov/geo/query/acc.cgi?acc=GSM1247619
+	+	CD1DC	GSM579109_ND_1_CD1c+_DC	22	Szeles L, Poliska S, Nagy G, et al. Research resource: transcriptome profiling of genes regulated by RXR and its permissive and nonpermissive partners in differentiating monocyte-derived dendritic cells. Mol Endocrinol. 2010;24(11):2218-2231.	https://www.ncbi.nlm.nih.gov/geo/query/acc.cgi?acc=GSM579109	https://www.ncbi.nlm.nih.gov/geo/query/acc.cgi?acc=GSE23618
+	+		GSM579110_ND_2_CD1c+_DC	22		https://www.ncbi.nlm.nih.gov/geo/query/acc.cgi?acc=GSM579110
+	+		GSM579111_ND_3_CD1c+_DC	22		https://www.ncbi.nlm.nih.gov/geo/query/acc.cgi?acc=GSM579111
+	+	Mf_3d	GSM2577312_Ctr Mf_3days_donor A	23	Kang K, Park SH, Chen J, et al. Interferon-gamma Represses M2 Gene Expression in Human Macrophages by Disassembling Enhancers Bound by the Transcription Factor MAF. Immunity. 2017;47(2):235-250 e234.	https://www.ncbi.nlm.nih.gov/geo/query/acc.cgi?acc=GSM2577312	https://www.ncbi.nlm.nih.gov/geo/query/acc.cgi?acc=GSE97779
+	+		GSM2577313_Ctr Mf_3days_donor B	23		https://www.ncbi.nlm.nih.gov/geo/query/acc.cgi?acc=GSM2577313
+	+		GSM2577314_Ctr Mf_3days_donor C	23		https://www.ncbi.nlm.nih.gov/geo/query/acc.cgi?acc=GSM2577314
+	+	RA-SF-Mf	GSM2577317_RA synovial Mf_donor 1	24	Kang K, Park SH, Chen J, et al. Interferon-gamma Represses M2 Gene Expression in Human Macrophages by Disassembling Enhancers Bound by the Transcription Factor MAF. Immunity. 2017;47(2):235-250 e234.	https://www.ncbi.nlm.nih.gov/geo/query/acc.cgi?acc=GSM2577317
+	+		GSM2577318_RA synovial Mf_donor 2	24		https://www.ncbi.nlm.nih.gov/geo/query/acc.cgi?acc=GSM2577318
+	+		GSM2577319_RA synovial Mf_donor 3	24		https://www.ncbi.nlm.nih.gov/geo/query/acc.cgi?acc=GSM2577319
+	+	CD15	GSM1402761_ND_51_CD15	25 (Microarray generated at Charité or DRFZ Affymetrix facility)	Ghannam K, Martinez-Gamboa L, Spengler L, et al. Upregulation of immunoproteasome subunits in myositis indicates active inflammation with involvement of antigen presenting cells, CD8 T-cells and IFNGamma. PloS one. 2014;9(8):e104048.	https://www.ncbi.nlm.nih.gov/geo/query/acc.cgi?acc=GSM1402761	https://www.ncbi.nlm.nih.gov/geo/query/acc.cgi?acc=GSE58173
+	+		GSM1402762_ND_52_CD15	25 (Microarray generated at Charité or DRFZ Affymetrix facility)		https://www.ncbi.nlm.nih.gov/geo/query/acc.cgi?acc=GSM1402762
+	+		GSM1402763_ND_53_CD15	25 (Microarray generated at Charité or DRFZ Affymetrix facility)		https://www.ncbi.nlm.nih.gov/geo/query/acc.cgi?acc=GSM1402763
+	+	CD14	GSM940513_ND_11_CD14_Ctl_90	26 (Microarray generated at Charité or DRFZ Affymetrix facility)	Smiljanovic B, Grun JR, Biesen R, et al. The multifaceted balance of TNF-alpha and type I/II interferon responses in SLE and RA: how monocytes manage the impact of cytokines. J Mol Med (Berl). 2012;90(11):1295-1309.	https://www.ncbi.nlm.nih.gov/geo/query/acc.cgi?acc=GSM940513	https://www.ncbi.nlm.nih.gov/geo/query/acc.cgi?acc=GSE38351
+	+		GSM940514_ND_12_CD14_Ctl_90	26 (Microarray generated at Charité or DRFZ Affymetrix facility)		https://www.ncbi.nlm.nih.gov/geo/query/acc.cgi?acc=GSM940514
+	+		GSM940515_ND_13_CD14_Ctl_90	26 (Microarray generated at Charité or DRFZ Affymetrix facility)		https://www.ncbi.nlm.nih.gov/geo/query/acc.cgi?acc=GSM940515
	+	CD14 LPS	ND_2_CD14_LPS_90	27 (Microarray generated at Charité or DRFZ Affymetrix facility)
	+		ND_3_CD14_LPS_90	27 (Microarray generated at Charité or DRFZ Affymetrix facility)
	+		ND_4_CD14_LPS_90	27 (Microarray generated at Charité or DRFZ Affymetrix facility)
	+	Mf-3d	GSM115049_ND_1_Mo_MCSF_d3	28	Martinez FO, Gordon S, Locati M, Mantovani A. Transcriptional profiling of the human monocyte-to-macrophage differentiation and polarization: new molecules and patterns of gene expression. Journal of immunology. 2006;177(10):7303-7311.	https://www.ncbi.nlm.nih.gov/geo/query/acc.cgi?acc=GSM115049	https://www.ncbi.nlm.nih.gov/geo/query/acc.cgi?acc=GSE5099
	+		GSM115050_ND_2_Mo_MCSF_d3	28		https://www.ncbi.nlm.nih.gov/geo/query/acc.cgi?acc=GSM115050
	+		GSM115051_ND_3_Mo_MCSF_d3	28		https://www.ncbi.nlm.nih.gov/geo/query/acc.cgi?acc=GSM115051
	+	Mf-7d	GSM115052_ND_1_Mp_MCSF_d7	29	Martinez FO, Gordon S, Locati M, Mantovani A. Transcriptional profiling of the human monocyte-to-macrophage differentiation and polarization: new molecules and patterns of gene expression. Journal of immunology. 2006;177(10):7303-7311.	https://www.ncbi.nlm.nih.gov/geo/query/acc.cgi?acc=GSM115052
	+		GSM115053_ND_2_Mp_MCSF_d7	29		https://www.ncbi.nlm.nih.gov/geo/query/acc.cgi?acc=GSM115053
	+		GSM115054_ND_3_Mp_MCSF_d7	29		https://www.ncbi.nlm.nih.gov/geo/query/acc.cgi?acc=GSM115054
	+	Mf-M2-IL4	GSM115058_ND_1_Mp_M2	30	Martinez FO, Gordon S, Locati M, Mantovani A. Transcriptional profiling of the human monocyte-to-macrophage differentiation and polarization: new molecules and patterns of gene expression. Journal of immunology. 2006;177(10):7303-7311.	https://www.ncbi.nlm.nih.gov/geo/query/acc.cgi?acc=GSM115058
	+		GSM115059_ND_2_Mp_M2	30		https://www.ncbi.nlm.nih.gov/geo/query/acc.cgi?acc=GSM115059
	+		GSM115060_ND_3_Mp_M2	30		https://www.ncbi.nlm.nih.gov/geo/query/acc.cgi?acc=GSM115060
	+	Mf-M1-LPS+IFN𝛄	GSM115055_ND_1_Mp_M1	31	Martinez FO, Gordon S, Locati M, Mantovani A. Transcriptional profiling of the human monocyte-to-macrophage differentiation and polarization: new molecules and patterns of gene expression. Journal of immunology. 2006;177(10):7303-7311.	https://www.ncbi.nlm.nih.gov/geo/query/acc.cgi?acc=GSM115055
	+		GSM115056_ND_2_Mp_M1	31		https://www.ncbi.nlm.nih.gov/geo/query/acc.cgi?acc=GSM115056
	+		GSM115057_ND_3_Mp_M1	31		https://www.ncbi.nlm.nih.gov/geo/query/acc.cgi?acc=GSM115057
	+	Mf-5d	GSM280332_LTB1 unstim	32	Thuong NT, Dunstan SJ, Chau TT, et al. Identification of tuberculosis susceptibility genes with human macrophage gene expression profiles. PLoS Pathog. 2008;4(12):e1000229.	https://www.ncbi.nlm.nih.gov/geo/query/acc.cgi?acc=GSM280332	https://www.ncbi.nlm.nih.gov/geo/query/acc.cgi?acc=GSE11199
	+		GSM280340_PTB1 unstim	32		https://www.ncbi.nlm.nih.gov/geo/query/acc.cgi?acc=GSM280340
	+		GSM280352_TBM1 unstim	32		https://www.ncbi.nlm.nih.gov/geo/query/acc.cgi?acc=GSM280352
	+	Mf-5d-M. tuberculosis	GSM280331_MDM_LTB1 stim	33	Thuong NT, Dunstan SJ, Chau TT, et al. Identification of tuberculosis susceptibility genes with human macrophage gene expression profiles. PLoS Pathog. 2008;4(12):e1000229.	https://www.ncbi.nlm.nih.gov/geo/query/acc.cgi?acc=GSM280331
	+		GSM280339_MDM_PTB1 stim	33		https://www.ncbi.nlm.nih.gov/geo/query/acc.cgi?acc=GSM280339
	+		GSM280351_MDM_TBM1 stim	33		https://www.ncbi.nlm.nih.gov/geo/query/acc.cgi?acc=GSM280351
	+	Mf	GSM343802_hMDM_control_8hr_1	34	Koziel J, Maciag-Gudowska A, Mikolajczyk T, et al. Phagocytosis of Staphylococcus aureus by macrophages exerts cytoprotective effects manifested by the upregulation of antiapoptotic factors. PloS one. 2009;4(4):e5210.	https://www.ncbi.nlm.nih.gov/geo/query/acc.cgi?acc=GSM343802	https://www.ncbi.nlm.nih.gov/geo/query/acc.cgi?acc=GSE13670
	+		GSM343804_hMDM_control_24hr_1	34		https://www.ncbi.nlm.nih.gov/geo/query/acc.cgi?acc=GSM343804
	+		GSM343806_hMDM_control_48hr_1	34		https://www.ncbi.nlm.nih.gov/geo/query/acc.cgi?acc=GSM343806
	+	Mf-S. aureus	GSM343803_hMDM_S.aureus_8hr	35	Koziel J, Maciag-Gudowska A, Mikolajczyk T, et al. Phagocytosis of Staphylococcus aureus by macrophages exerts cytoprotective effects manifested by the upregulation of antiapoptotic factors. PloS one. 2009;4(4):e5210.	https://www.ncbi.nlm.nih.gov/geo/query/acc.cgi?acc=GSM343803
	+		GSM343805_hMDM_S.aureus_24hr	35		https://www.ncbi.nlm.nih.gov/geo/query/acc.cgi?acc=GSM343805
	+		GSM343807_hMDM_S.aureus_48hr	35		https://www.ncbi.nlm.nih.gov/geo/query/acc.cgi?acc=GSM343807
	+	Mf	GSM523702_Control_6h_sample1	36	Miettinen M, Pietila TE, Kekkonen RA, et al. Nonpathogenic Lactobacillus rhamnosus activates the inflammasome and antiviral responses in human macrophages. Gut Microbes. 2012;3(6):510-522.	https://www.ncbi.nlm.nih.gov/geo/query/acc.cgi?acc=GSM523702	https://www.ncbi.nlm.nih.gov/geo/query/acc.cgi?acc=GSE20940
	+		GSM523703_Control_6h_sample2	36		https://www.ncbi.nlm.nih.gov/geo/query/acc.cgi?acc=GSM523703
	+		GSM523704_Control_6h_sample3	36		https://www.ncbi.nlm.nih.gov/geo/query/acc.cgi?acc=GSM523704
	+	Mf-L. rhamnosus GG	GSM523705_LGG_6h_sample1	37	Miettinen M, Pietila TE, Kekkonen RA, et al. Nonpathogenic Lactobacillus rhamnosus activates the inflammasome and antiviral responses in human macrophages. Gut Microbes. 2012;3(6):510-522.	https://www.ncbi.nlm.nih.gov/geo/query/acc.cgi?acc=GSM523705
	+		GSM523706_LGG_6h_sample2	37		https://www.ncbi.nlm.nih.gov/geo/query/acc.cgi?acc=GSM523706
	+		GSM523707_LGG_6h_sample3	37		https://www.ncbi.nlm.nih.gov/geo/query/acc.cgi?acc=GSM523707
	+	Mf	GSM843220_Donor 2_media t6h	38	Schenk M, Krutzik SR, Sieling PA, et al. NOD2 triggers an interleukin-32-dependent human dendritic cell program in leprosy. Nat Med. 2012;18(4):555-563.	https://www.ncbi.nlm.nih.gov/geo/query/acc.cgi?acc=GSM843220	https://www.ncbi.nlm.nih.gov/geo/query/acc.cgi?acc=GSE34156
	+		GSM843229_Donor 3_media t6h	38		https://www.ncbi.nlm.nih.gov/geo/query/acc.cgi?acc=GSM843229
	+	Mf-NOD2L	GSM843221_Donor 2_NOD2L t6h	39	Schenk M, Krutzik SR, Sieling PA, et al. NOD2 triggers an interleukin-32-dependent human dendritic cell program in leprosy. Nat Med. 2012;18(4):555-563.	https://www.ncbi.nlm.nih.gov/geo/query/acc.cgi?acc=GSM843221
	+		GSM843230_Donor 3_NOD2L t6h	39		https://www.ncbi.nlm.nih.gov/geo/query/acc.cgi?acc=GSM843230
	+	Mf-TLR2/1L	GSM843222_Donor 2_TLR2/1L t6h	40	Schenk M, Krutzik SR, Sieling PA, et al. NOD2 triggers an interleukin-32-dependent human dendritic cell program in leprosy. Nat Med. 2012;18(4):555-563.	https://www.ncbi.nlm.nih.gov/geo/query/acc.cgi?acc=GSM843222
	+		GSM843231_Donor 3_TLR2/1L t6h	40		https://www.ncbi.nlm.nih.gov/geo/query/acc.cgi?acc=GSM843231
	+	Mf	GSM305430_Mo_D1	41	Butchar JP, Cremer TJ, Clay CD, et al. Microarray analysis of human monocytes infected with Francisella tularensis identifies new targets of host response subversion. PloS one. 2008;3(8):e2924	https://www.ncbi.nlm.nih.gov/geo/query/acc.cgi?acc=GSM305430	https://www.ncbi.nlm.nih.gov/geo/query/acc.cgi?acc=GSE12108
	+		GSM305432_Mo_D2	41		https://www.ncbi.nlm.nih.gov/geo/query/acc.cgi?acc=GSM305432
	+	Mf-F. novicida	GSM305429_Mo_F. novicida infected D1	42	Butchar JP, Cremer TJ, Clay CD, et al. Microarray analysis of human monocytes infected with Francisella tularensis identifies new targets of host response subversion. PloS one. 2008;3(8):e2924	https://www.ncbi.nlm.nih.gov/geo/query/acc.cgi?acc=GSM305429
	+		GSM305431_Mo_F. novicida infected D2	42		https://www.ncbi.nlm.nih.gov/geo/query/acc.cgi?acc=GSM305431
	+	Mf	GSM321605_non infected MOCK control (1)	43	Njau F, Geffers R, Thalmann J, Haller H, Wagner AD. Restriction of Chlamydia pneumoniae replication in human dendritic cell by activation of indoleamine 2,3-dioxygenase. Microbes Infect. 2009;11(13):1002-1010.	https://www.ncbi.nlm.nih.gov/geo/query/acc.cgi?acc=GSM321605	https://www.ncbi.nlm.nih.gov/geo/query/acc.cgi?acc=GSE12806
	+		GSM321606_non infected MOCK control (2)	43		https://www.ncbi.nlm.nih.gov/geo/query/acc.cgi?acc=GSM321606
	+	Mf_Ch. Pneumonie	GSM321607_Chlamydia pneumoniae infected (10)	44	Njau F, Geffers R, Thalmann J, Haller H, Wagner AD. Restriction of Chlamydia pneumoniae replication in human dendritic cell by activation of indoleamine 2,3-dioxygenase. Microbes Infect. 2009;11(13):1002-1010.	https://www.ncbi.nlm.nih.gov/geo/query/acc.cgi?acc=GSM321607
	+		GSM321608_Chlamydia pneumoniae infected (12)	44		https://www.ncbi.nlm.nih.gov/geo/query/acc.cgi?acc=GSM321608
	+	Mf	GSM360139_Don1_Macrophages	45		https://www.ncbi.nlm.nih.gov/geo/query/acc.cgi?acc=GSM360139	https://www.ncbi.nlm.nih.gov/geo/query/acc.cgi?acc=GSE14419
	+		GSM360143_Don2_Macrophages	45		https://www.ncbi.nlm.nih.gov/geo/query/acc.cgi?acc=GSM360143
	+		GSM360182_Don3_Macrophages	45		https://www.ncbi.nlm.nih.gov/geo/query/acc.cgi?acc=GSM360182
	+	Mf-Zymosan	GSM360141_Don1_Macrophages+ZymosanA	46		https://www.ncbi.nlm.nih.gov/geo/query/acc.cgi?acc=GSM360141
	+		GSM360145_Don2_Macrophages+ZymosanA	46		https://www.ncbi.nlm.nih.gov/geo/query/acc.cgi?acc=GSM360145
	+		GSM360184_Don3_Macrophages+ZymosanA	46		https://www.ncbi.nlm.nih.gov/geo/query/acc.cgi?acc=GSM360184
	+	MDDC	GSM160530_MDDC donor 1	47	Mezger M, Wozniok I, Blockhaus C, et al. Impact of mycophenolic acid on the functionality of human polymorphonuclear neutrophils and dendritic cells during interaction with Aspergillus fumigatus. Antimicrob Agents Chemother. 2008;52(7):2644-2646.	https://www.ncbi.nlm.nih.gov/geo/query/acc.cgi?acc=GSM160530	https://www.ncbi.nlm.nih.gov/geo/query/acc.cgi?acc=GSE6965
	+		GSM160534_MDDC donor 2	47		https://www.ncbi.nlm.nih.gov/geo/query/acc.cgi?acc=GSM160534
	+	MDDC_A. fumigatus	GSM160532_MDDC donor 1 + A. fumigatus germ tubes	48	Mezger M, Wozniok I, Blockhaus C, et al. Impact of mycophenolic acid on the functionality of human polymorphonuclear neutrophils and dendritic cells during interaction with Aspergillus fumigatus. Antimicrob Agents Chemother. 2008;52(7):2644-2646.	https://www.ncbi.nlm.nih.gov/geo/query/acc.cgi?acc=GSM160532
	+		GSM160536_MDDC donor 2 + A. fumigatus germ tubes	48		https://www.ncbi.nlm.nih.gov/geo/query/acc.cgi?acc=GSM160536
	+	CD14++CD16-	GSM1256981_ND_55_CD14+CD16-_YF_d0_133P	49 (Microarray generated at Charité or DRFZ Affymetrix facility)	Kyogoku C, Smiljanovic B, Grun JR, et al. Cell-specific type I IFN signatures in autoimmunity and viral infection: what makes the difference? PloS one. 2013;8(12):e83776.	https://www.ncbi.nlm.nih.gov/geo/query/acc.cgi?acc=GSM1256981	https://www.ncbi.nlm.nih.gov/geo/query/acc.cgi?acc=GSE51997
	+		GSM1256982_ND_56_CD14+CD16-_YF_d0_133P	49 (Microarray generated at Charité or DRFZ Affymetrix facility)		https://www.ncbi.nlm.nih.gov/geo/query/acc.cgi?acc=GSM1256982
	+		GSM1256983_ND_57_CD14+CD16-_YF_d0_133P	49 (Microarray generated at Charité or DRFZ Affymetrix facility)		https://www.ncbi.nlm.nih.gov/geo/query/acc.cgi?acc=GSM1256983
	+	CD14++CD16-YF_7d	GSM1256985_ND_55_CD14+CD16-_YF_d7_133P	50 (Microarray generated at Charité or DRFZ Affymetrix facility)	Kyogoku C, Smiljanovic B, Grun JR, et al. Cell-specific type I IFN signatures in autoimmunity and viral infection: what makes the difference? PloS one. 2013;8(12):e83776.	https://www.ncbi.nlm.nih.gov/geo/query/acc.cgi?acc=GSM1256985
	+		GSM1256986_ND_56_CD14+CD16-_YF_d7_133P	50 (Microarray generated at Charité or DRFZ Affymetrix facility)		https://www.ncbi.nlm.nih.gov/geo/query/acc.cgi?acc=GSM1256986
	+		GSM1256987_ND_57_CD14+CD16-_YF_d7_133P	50 (Microarray generated at Charité or DRFZ Affymetrix facility)		https://www.ncbi.nlm.nih.gov/geo/query/acc.cgi?acc=GSM1256987
	+	CD14+CD16+	GSM1256988_ND_55_CD14+CD16+_YF_d0_133P	51 (Microarray generated at Charité or DRFZ Affymetrix facility)	Kyogoku C, Smiljanovic B, Grun JR, et al. Cell-specific type I IFN signatures in autoimmunity and viral infection: what makes the difference? PloS one. 2013;8(12):e83776.	https://www.ncbi.nlm.nih.gov/geo/query/acc.cgi?acc=GSM1256988
	+		GSM1256989_ND_56_CD14+CD16+_YF_d0_133P	51 (Microarray generated at Charité or DRFZ Affymetrix facility)		https://www.ncbi.nlm.nih.gov/geo/query/acc.cgi?acc=GSM1256989
	+		GSM1256990_ND_57_CD14+CD16+_YF_d0_133P	51 (Microarray generated at Charité or DRFZ Affymetrix facility)		https://www.ncbi.nlm.nih.gov/geo/query/acc.cgi?acc=GSM1256990
	+	CD14+CD16+YF_7d	GSM1256991_ND_55_CD14+CD16+_YF_d7_133P	52 (Microarray generated at Charité or DRFZ Affymetrix facility)	Kyogoku C, Smiljanovic B, Grun JR, et al. Cell-specific type I IFN signatures in autoimmunity and viral infection: what makes the difference? PloS one. 2013;8(12):e83776.	https://www.ncbi.nlm.nih.gov/geo/query/acc.cgi?acc=GSM1256991
	+		GSM1256992_ND_56_CD14+CD16+_YF_d7_133P	52 (Microarray generated at Charité or DRFZ Affymetrix facility)		https://www.ncbi.nlm.nih.gov/geo/query/acc.cgi?acc=GSM1256992
	+		GSM1256993_ND_57_CD14+CD16+_YF_d7_133P	52 (Microarray generated at Charité or DRFZ Affymetrix facility)		https://www.ncbi.nlm.nih.gov/geo/query/acc.cgi?acc=GSM1256993
	+	Mo	GSM865115_control monocytes	53	Friesenhagen J, Viemann D, Börgeling Y, Schmolke M et al. Highly pathogenic influenza viruses inhibit inflammatory response in monocytes via activation of rar-related orphan receptor RORα. J Innate Immun 2013;5(5):505-18.	https://www.ncbi.nlm.nih.gov/geo/query/acc.cgi?acc=GSM865115	https://www.ncbi.nlm.nih.gov/geo/query/acc.cgi?acc=GSE35283
	+		GSM865117_control monocytes	53		https://www.ncbi.nlm.nih.gov/geo/query/acc.cgi?acc=GSM865117
	+	Mo-H5N1	GSM865124_H5N1-infected monocytes	54		https://www.ncbi.nlm.nih.gov/geo/query/acc.cgi?acc=GSM865124
	+		GSM865126_H5N1-infected monocytes	54		https://www.ncbi.nlm.nih.gov/geo/query/acc.cgi?acc=GSM865126
	+	CD14-TNF	GSM940488_ND_1_CD14_TNF_90	55 (Microarray generated at Charité or DRFZ Affymetrix facility)	Smiljanovic B, Grun JR, Biesen R, et al. The multifaceted balance of TNF-alpha and type I/II interferon responses in SLE and RA: how monocytes manage the impact of cytokines. J Mol Med (Berl). 2012;90(11):1295-1309.	https://www.ncbi.nlm.nih.gov/geo/query/acc.cgi?acc=GSM940488	https://www.ncbi.nlm.nih.gov/geo/query/acc.cgi?acc=GSE38351
	+		GSM940489_ND_3_CD14_TNF_90	55 (Microarray generated at Charité or DRFZ Affymetrix facility)		https://www.ncbi.nlm.nih.gov/geo/query/acc.cgi?acc=GSM940489
	+		GSM940490_ND_4_CD14_TNF_90	55 (Microarray generated at Charité or DRFZ Affymetrix facility)		https://www.ncbi.nlm.nih.gov/geo/query/acc.cgi?acc=GSM940490
	+	CD14-IFNγ	GSM940501_ND_11_CD14_IFNg_90	56 (Microarray generated at Charité or DRFZ Affymetrix facility)	Smiljanovic B, Grun JR, Biesen R, et al. The multifaceted balance of TNF-alpha and type I/II interferon responses in SLE and RA: how monocytes manage the impact of cytokines. J Mol Med (Berl). 2012;90(11):1295-1309.	https://www.ncbi.nlm.nih.gov/geo/query/acc.cgi?acc=GSM940501
	+		GSM940502_ND_12_CD14_IFNg_90	56 (Microarray generated at Charité or DRFZ Affymetrix facility)		https://www.ncbi.nlm.nih.gov/geo/query/acc.cgi?acc=GSM940502
	+		GSM940503_ND_13_CD14_IFNg_90	56 (Microarray generated at Charité or DRFZ Affymetrix facility)		https://www.ncbi.nlm.nih.gov/geo/query/acc.cgi?acc=GSM940503
	+	CD14-IFNα	GSM940491_ND_5_CD14_IFNa2a_90	57 (Microarray generated at Charité or DRFZ Affymetrix facility)	Smiljanovic B, Grun JR, Biesen R, et al. The multifaceted balance of TNF-alpha and type I/II interferon responses in SLE and RA: how monocytes manage the impact of cytokines. J Mol Med (Berl). 2012;90(11):1295-1309.	https://www.ncbi.nlm.nih.gov/geo/query/acc.cgi?acc=GSM940491
	+		GSM940495_ND_11_CD14_IFNa2a_90	57 (Microarray generated at Charité or DRFZ Affymetrix facility)		https://www.ncbi.nlm.nih.gov/geo/query/acc.cgi?acc=GSM940495
	+		GSM940496_ND_13_CD14_IFNa2a_90	57 (Microarray generated at Charité or DRFZ Affymetrix facility)		https://www.ncbi.nlm.nih.gov/geo/query/acc.cgi?acc=GSM940496
	+	Mo	GSM1429840_ND_1_Mo_media_6h	58	Kim EW, De Leon A, Jiang Z, Radu RA et al. Vitamin A Metabolism by Dendritic Cells Triggers an Antimicrobial Response against Mycobacterium tuberculosis. mSphere 2019 Jun 5;4(3).	https://www.ncbi.nlm.nih.gov/geo/query/acc.cgi?acc=GSM1429840	https://www.ncbi.nlm.nih.gov/geo/query/acc.cgi?acc=GSE59184
	+		GSM1429848_ND_2_Mo_media_6h	58		https://www.ncbi.nlm.nih.gov/geo/query/acc.cgi?acc=GSM1429848
	+		GSM1429856_ND_3_Mo_media_6h	58		https://www.ncbi.nlm.nih.gov/geo/query/acc.cgi?acc=GSM1429856
	+	Mo-IL4	GSM1429843_ND_1_Mo_IL4_6h	59	Kim EW, De Leon A, Jiang Z, Radu RA et al. Vitamin A Metabolism by Dendritic Cells Triggers an Antimicrobial Response against Mycobacterium tuberculosis. mSphere 2019 Jun 5;4(3).	https://www.ncbi.nlm.nih.gov/geo/query/acc.cgi?acc=GSM1429843
	+		GSM1429851_ND_2_Mo_IL4_6h	59		https://www.ncbi.nlm.nih.gov/geo/query/acc.cgi?acc=GSM1429851
	+		GSM1429859_ND_3_Mo_IL4_6h	59		https://www.ncbi.nlm.nih.gov/geo/query/acc.cgi?acc=GSM1429859
	+	Mo-IL10	GSM1429841_ND_1_Mo_IL10_6h	60	Kim EW, De Leon A, Jiang Z, Radu RA et al. Vitamin A Metabolism by Dendritic Cells Triggers an Antimicrobial Response against Mycobacterium tuberculosis. mSphere 2019 Jun 5;4(3).	https://www.ncbi.nlm.nih.gov/geo/query/acc.cgi?acc=GSM1429841
	+		GSM1429849_ND_2_Mo_IL10_6h	60		https://www.ncbi.nlm.nih.gov/geo/query/acc.cgi?acc=GSM1429849
	+		GSM1429857_ND_3_Mo_IL10_6h	60		https://www.ncbi.nlm.nih.gov/geo/query/acc.cgi?acc=GSM1429857
	+	Mo-IL15	GSM1429842_ND_1_Mo_IL15_6h	61	Kim EW, De Leon A, Jiang Z, Radu RA et al. Vitamin A Metabolism by Dendritic Cells Triggers an Antimicrobial Response against Mycobacterium tuberculosis. mSphere 2019 Jun 5;4(3).	https://www.ncbi.nlm.nih.gov/geo/query/acc.cgi?acc=GSM1429842
	+		GSM1429850_ND_2_Mo_IL15_6h	61		https://www.ncbi.nlm.nih.gov/geo/query/acc.cgi?acc=GSM1429850
	+		GSM1429858_ND_3_Mo_IL15_6h	61		https://www.ncbi.nlm.nih.gov/geo/query/acc.cgi?acc=GSM1429858
	+	Mf	GSM1366783_MS25_3_KO_1	62	Fassl SK, Austermann J, Papantonopoulou O, et al. Transcriptome assessment reveals a dominant role for TLR4 in the activation of human monocytes by the alarmin MRP8. Journal of immunology. 2015;194(2):575-583.	https://www.ncbi.nlm.nih.gov/geo/query/acc.cgi?acc=GSM1366783	https://www.ncbi.nlm.nih.gov/geo/query/acc.cgi?acc=GSE56681
	+		GSM1366784_MS25_5_KO_1	62		https://www.ncbi.nlm.nih.gov/geo/query/acc.cgi?acc=GSM1366784
	+		GSM1366785_MS25_7_KO_1	62		https://www.ncbi.nlm.nih.gov/geo/query/acc.cgi?acc=GSM1366785
	+	Mf-IL1	GSM1366791_MS25_IL1_beta	63	Fassl SK, Austermann J, Papantonopoulou O, et al. Transcriptome assessment reveals a dominant role for TLR4 in the activation of human monocytes by the alarmin MRP8. Journal of immunology. 2015;194(2):575-583.	https://www.ncbi.nlm.nih.gov/geo/query/acc.cgi?acc=GSM1366791
	+		GSM1366793_MS25_IL1_beta	63		https://www.ncbi.nlm.nih.gov/geo/query/acc.cgi?acc=GSM1366793
	+		GSM1366795_MS25_IL1_beta	63		https://www.ncbi.nlm.nih.gov/geo/query/acc.cgi?acc=GSM1366795
	+	Mf-S100A8	GSM1366786_MS25_A_1_S100_A8	64	Fassl SK, Austermann J, Papantonopoulou O, et al. Transcriptome assessment reveals a dominant role for TLR4 in the activation of human monocytes by the alarmin MRP8. Journal of immunology. 2015;194(2):575-583.	https://www.ncbi.nlm.nih.gov/geo/query/acc.cgi?acc=GSM1366786
	+		GSM1366787_MS25_B_2_S100_A8	64		https://www.ncbi.nlm.nih.gov/geo/query/acc.cgi?acc=GSM1366787
	+		GSM1366788_MS25_C_3_S100_A8	64		https://www.ncbi.nlm.nih.gov/geo/query/acc.cgi?acc=GSM1366788
