# Supplementary material for: Synovial tissue transcriptomes of long-standing rheumatoid arthritis are dominated by activated macrophages that reflect microbial stimulation
Source: Sci Rep. 2020 May 13;10:7907. doi: 10.1038/s41598-020-64431-4 (PMC7220941; doi:10.1038/s41598-020-64431-4)
Supplement: Supplementary file 6 — Supplementary Table 5 [file 41598_2020_64431_MOESM6_ESM.xlsx]

## Sheet: Supp table 5
Supplementary table 5. An overview of 182 reference transcriptomes and their organisation within heatmaps
Control array samples used more than once in a single experiment
Control (CTR) / Stimulated cells (+)																																										Ctr	Ctr	Ctr	+	+	+	+	+
203 arrays with control arrays used more than once for different stimuli of the same experiment	GSM348023_RA_1_SFbl	GSM348037_RA_2_SFbl	GSM347342_OA_1_SFbl	GSM347764_OA_2_SFbl	GSM949415 Endotheliall at T0_1	GSM949416 Endotheliall at T1_1	GSM949417 Endotheliall at T0_2	GSM949418 Endotheliall at T1_2	GSM290414 platelet_1	GSM290415 platelet_2	GSM290416 platelet_3	GSM1402764_ND_51_CD19	GSM1402765_ND_52_CD19	GSM1402766_ND_53_CD19	GSM310435_Naïve Bls	GSM310436_Naïve Bls	GSM310437_Naïve Bls	GSM310438_Memory Bls	GSM310439_Memory Bls	GSM310440_Memory Bls	GSM310429_Germinal Center Bls	GSM310430_Germinal Center Bls	GSM310431_Germinal Center Bls	GSM310432_Plasma Bls	GSM310433_Plasma Bls	GSM310434_Plasma Bls	GSM1402752_ND_51_CD4	GSM1402753_ND_52_CD4	GSM1402754_ND_53_CD4	GSM616121_Adult Naïve CD4+ Tls 1	GSM616122_Adult Naïve CD4+ Tls 2	GSM616123_Adult Naïve CD4+ Tls 3	GSM616124_Adult CD4+CD25+ Treg 1	GSM616125_Adult CD4+CD25+ Treg 2	GSM616126_Adult CD4+CD25+ Treg 3	GSM1402755_ND_51_CD8	GSM1402756_ND_52_CD8	GSM1402757_ND_53_CD8	GSM1402767_ND_51_CD56	GSM1402768_ND_52_CD56	GSM1402769_ND_53_CD56	GSM_674835_ND_1_TCRVgamma9posGammaDeltal	GSM_674838_ND_2_TCRVgamma9posGammaDeltal	GSM_674841_ND_3_TCRVgamma9posGammaDeltal	GSM_674836_ND_1_TCRVgamma9pos_BrHPP-IL-2at_6h	GSM_674839_ND_2_TCRVgamma9pos_BrHPP-IL-2at_6h	GSM_674842_ND_3_TCRVgamma9pos_BrHPP-IL-2at_6h	GSM_674837_ND_1_TCRVgamma9pos_BrHPP-IL-2at_7d	GSM_674840_ND_2_TCRVgamma9pos_BrHPP-IL-2at_7d
[truncated: 154 more columns]
