# Supplementary material for: Synovial tissue transcriptomes of long-standing rheumatoid arthritis are dominated by activated macrophages that reflect microbial stimulation
Source: Sci Rep. 2020 May 13;10:7907. doi: 10.1038/s41598-020-64431-4 (PMC7220941; doi:10.1038/s41598-020-64431-4)
Supplement: Supplementary file 7 — Supplementary Table 6 [file 41598_2020_64431_MOESM7_ESM.xlsx]

## Sheet: Comparisons between ref trans
Supplementary table 6. Overview of comparisons between reference transcriptomes
	Comparisons between reference transcriptomes	Group 1 vs	Group 2
Synovial tissus & synovial fibroblasts	1	GSM348023_RA_1_SFbl	GSM347342_OA_1_SFbl
		GSM348037_RA_2_SFbl	GSM347764_OA_2_SFbl
	2	GSM1332201_Synovial tisssue_healthy joint 1 (ND_1)	GSM606428_SFbl_ healthy knee joint cultered in control medium
		GSM1332202_Synovial tisssue_healthy joint 2 (ND_2)	GSM606429_SFbl_healthy knee joint cultered in control medium
		GSM1332203_Synovial tisssue_healthy joint 3 (ND_3)	GSM606430_SFbl_healthy knee joint cultered in control medium
		GSM1332204_Synovial tisssue_healthy joint 4 (ND_4)	GSM606431_SFbl_healthy knee joint cultered in control medium
B-cells activation	3	GSM310438_Memory Bls	GSM310435_Naïve Bls
		GSM310439_Memory Bls	GSM310436_Naïve Bls
		GSM310440_Memory Bls	GSM310437_Naïve Bls
	4	GSM310429_Germinal Center Bls	GSM310435_Naïve Bls
		GSM310430_Germinal Center Bls	GSM310436_Naïve Bls
		GSM310431_Germinal Center Bls	GSM310437_Naïve Bls
	5	GSM310432_Plasma Bls	GSM310435_Naïve Bls
		GSM310433_Plasma Bls	GSM310436_Naïve Bls
		GSM310434_Plasma Bls	GSM310437_Naïve Bls
T-cells activation	6	GSM1070754_Th1 activated 1	GSM1070753_Th1 resting rep1
		GSM1070758_Th1 activated 2	GSM1070757_Th1 resting rep2
		GSM1070762_Th1 activated 3	GSM1070761_Th1 resting rep3
	7	GSM1070756_Th2 activated 1	GSM1070755_Th2 resting rep1
		GSM1070760_Th2 activated 2	GSM1070759_Th2 resting rep2
		GSM1070764_Th2 activated 3	GSM1070763_Th2 resting rep3
	8	GSM1247614_Th17_1	GSM1402752_ND_51_CD4
		GSM1247616_Th17_2	GSM1402753_ND_52_CD4
		GSM1247619_Th17_3	GSM1402754_ND_53_CD4
	9	GSM_674836_ND_1_TCRVgamma9pos_BrHPP-IL-2at_6h	GSM_674835_ND_1_TCRVgamma9posGammaDeltal
		GSM_674839_ND_2_TCRVgamma9pos_BrHPP-IL-2at_6h	GSM_674838_ND_2_TCRVgamma9posGammaDeltal
		GSM_674842_ND_3_TCRVgamma9pos_BrHPP-IL-2at_6h	GSM_674841_ND_3_TCRVgamma9posGammaDeltal
Bacterial stimulation	10	ND_2_CD14_LPS_90	GSM940513_ND_11_CD14_Ctl_90
		ND_3_CD14_LPS_90	GSM940514_ND_12_CD14_Ctl_90
		ND_4_CD14_LPS_90	GSM940515_ND_13_CD14_Ctl_90
	11	GSM115058_ND_1_Mp_M2	GSM115052_ND_1_Mp_MCSF_d7
		GSM115059_ND_2_Mp_M2	GSM115053_ND_2_Mp_MCSF_d7
		GSM115060_ND_3_Mp_M2	GSM115054_ND_3_Mp_MCSF_d7
	12	GSM115055_ND_1_Mp_M1	GSM115052_ND_1_Mp_MCSF_d7
		GSM115056_ND_2_Mp_M1	GSM115053_ND_2_Mp_MCSF_d7
		GSM115057_ND_3_Mp_M1	GSM115054_ND_3_Mp_MCSF_d7
	13	GSM280331_MDM_LTB1 stim	GSM280332_LTB1 unstim
		GSM280339_MDM_PTB1 stim	GSM280340_PTB1 unstim
		GSM280351_MDM_TBM1 stim	GSM280352_TBM1 unstim
	14	GSM343803_hMDM_S.aureus_8hr	GSM343802_hMDM_control_8hr_1
		GSM343805_hMDM_S.aureus_24hr	GSM343804_hMDM_control_24hr_1
		GSM343807_hMDM_S.aureus_48hr	GSM343806_hMDM_control_48hr_1
	15	GSM523705 LGG_6h_sample1	GSM523702 Control_6h_sample1
		GSM523706 LGG_6h_sample2	GSM523703 Control_6h_sample2
		GSM523707 LGG_6h_sample3	GSM523704 Control_6h_sample3
	16	GSE34156_GSM843221_Donor 2_NOD2L t6h	GSE34156_GSM843220_Donor 2_media t6h
		GSE34156_GSM843230_Donor 3_NOD2L t6h	GSE34156_GSM843229_Donor 3_media t6h
	17	GSE34156_GSM843222_Donor 2_TLR2/1L t6h	GSE34156_GSM843220_Donor 2_media t6h
		GSE34156_GSM843231_Donor 3_TLR2/1L t6h	GSE34156_GSM843229_Donor 3_media t6h
	18	GSM305429_Mo_F. novicida infected D1	GSM305430_Mo_D1
		GSM305431_Mo_F. novicida infected D2	GSM305432_Mo_D2
	19	GSM321607 Chlamydia pneumoniae infected (10)	GSM321605 non infected MOCK control (1)
		GSM321608 Chlamydia pneumoniae infected (12)	GSM321606 non infected MOCK control (2)
Fungal stimulation	20	GSM360141_Don1_Macrophages+ZymosanA	GSM360139_Don1_Macrophages
		GSM360145_Don2_Macrophages+ZymosanA	GSM360143_Don2_Macrophages
		GSM360184_Don3_Macrophages+ZymosanA	GSM360182_Don3_Macrophages
	21	GSM160532 MDDC donor 1 + A. fumigatus germ tubes	GSM160530 MDDC donor 1
		GSM160536 MDDC donor 2 + A. fumigatus germ tubes	GSM160534 MDDC donor 2
Viral stimulation	22	GSM1256985_ND_55_CD14+CD16-_YF_d7	GSM1256981_ND_55_CD14+CD16-_YF_d0
		GSM1256986_ND_56_CD14+CD16-_YF_d7	GSM1256982_ND_56_CD14+CD16-_YF_d0
		GSM1256987_ND_57_CD14+CD16-_YF_d7	GSM1256983_ND_57_CD14+CD16-_YF_d0
	23	GSM1256991_ND_55_CD14+CD16+_YF_d7	GSM1256988_ND_55_CD14+CD16+_YF_d0
		GSM1256992_ND_56_CD14+CD16+_YF_d7	GSM1256989_ND_56_CD14+CD16+_YF_d0
		GSM1256993_ND_57_CD14+CD16+_YF_d7	GSM1256990_ND_57_CD14+CD16+_YF_d0
	24	GSM865124_H5N1-infected monocytes	GSM865115_control monocytes
		GSM865126_H5N1-infected monocytes	GSM865117_control monocytes
Cytokine and alarmin stimulation	25	GSM940488_ND_1_CD14_TNF_90	GSM940513_ND_11_CD14_Ctl_90
		GSM940489_ND_3_CD14_TNF_90	GSM940514_ND_12_CD14_Ctl_90
		GSM940490_ND_4_CD14_TNF_90	GSM940515_ND_13_CD14_Ctl_90
	26	GSM940501_ND_11_CD14_IFNg_90	GSM940513_ND_11_CD14_Ctl_90
		GSM940502_ND_12_CD14_IFNg_90	GSM940514_ND_12_CD14_Ctl_90
		GSM940503_ND_13_CD14_IFNg_90	GSM940515_ND_13_CD14_Ctl_90
	27	GSM940491_ND_5_CD14_IFNa2a_90	GSM940513_ND_11_CD14_Ctl_90
		GSM940495_ND_11_CD14_IFNa2a_90	GSM940514_ND_12_CD14_Ctl_90
		GSM940496_ND_13_CD14_IFNa2a_90	GSM940515_ND_13_CD14_Ctl_90
	28	GSM1429843_ND_1_Mo_IL4_6h	GSM1429840_ND_1_Mo_media_6h
		GSM1429851_ND_2_Mo_IL4_6h	GSM1429848_ND_2_Mo_media_6h
		GSM1429859_ND_3_Mo_IL4_6h	GSM1429856_ND_3_Mo_media_6h
	29	GSM1429841_ND_1_Mo_IL10_6h	GSM1429840_ND_1_Mo_media_6h
		GSM1429849_ND_2_Mo_IL10_6h	GSM1429848_ND_2_Mo_media_6h
		GSM1429857_ND_3_Mo_IL10_6h	GSM1429856_ND_3_Mo_media_6h
	30	GSM1429842_ND_1_Mo_IL15_6h	GSM1429840_ND_1_Mo_media_6h
		GSM1429850_ND_2_Mo_IL15_6h	GSM1429848_ND_2_Mo_media_6h
		GSM1429858_ND_3_Mo_IL15_6h	GSM1429856_ND_3_Mo_media_6h
	31	GSM1366791_MS25_IL1_beta	GSM1366783_MS25_3_KO_1
		GSM1366793_MS25_IL1_beta	GSM1366784_MS25_5_KO_1
		GSM1366795_MS25_IL1_beta	GSM1366785_MS25_7_KO_1
	32	GSM1366786_MS25_A_1_S100_A8	GSM1366783_MS25_3_KO_1
		GSM1366787_MS25_B_2_S100_A8	GSM1366784_MS25_5_KO_1
		GSM1366788_MS25_C_3_S100_A8	GSM1366785_MS25_7_KO_1
Mo/Mf differentiation	33	GSM115052_ND_1_Mp_MCSF_d7	GSM115049_ND_1_Mo_MCSF_d3
		GSM115053_ND_2_Mp_MCSF_d7	GSM115050_ND_2_Mo_MCSF_d3
		GSM115054_ND_3_Mp_MCSF_d7	GSM115051_ND_3_Mo_MCSF_d3
	34	GSM1256988_ND_55_CD14+CD16+_YF_d0	GSM1256981_ND_55_CD14+CD16-_YF_d0
		GSM1256989_ND_56_CD14+CD16+_YF_d0	GSM1256982_ND_56_CD14+CD16-_YF_d0
		GSM1256990_ND_57_CD14+CD16+_YF_d0	GSM1256983_ND_57_CD14+CD16-_YF_d0
Neu stimulation	35	GSM980736_Neutrophils, S. aureus_2h	GSM980737_Neutrophils, control
		GSM980740_Neutrophils, S. aureus_2h	GSM980741_Neutrophils, control
		GSM980744_Neutrophils, S. aureus_2h	GSM980745_Neutrophils, control
		GSM980748_Neutrophils, S. aureus_2h	GSM980749_Neutrophils, control
