# Supplementary material for: Synovial tissue transcriptomes of long-standing rheumatoid arthritis are dominated by activated macrophages that reflect microbial stimulation
Source: Sci Rep. 2020 May 13;10:7907. doi: 10.1038/s41598-020-64431-4 (PMC7220941; doi:10.1038/s41598-020-64431-4)
Supplement: Supplementary file 8 — Supplementary Table 7 [file 41598_2020_64431_MOESM8_ESM.xlsx]

## Sheet: WS_A_RA 100 genes in Fig5
Supplementary table 7.Worksheet WS-A lists top 100 RA-ST genes in figure 5.
rank	RA-ST vs OA-ST top 100 genes	M1 vs MdM day 7	Mo C.pneumoniae vs Ctrl	Mo LPS vs Ctrl	Mo S.aureus vs Ctrl	Mo L.rhamnosus GG vs Ctrl	Mo F.novicida vs Ctrl	Mo TLR2-1L vs Ctrl	Mo M.tuberculosis vs Ctrl	Mo NOD2L vs Ctrl	PMN S.aureus vs Ctrl		Mo A.fumigatus vs Ctrl	Mo Zymosan vs Ctrl	Mo H5N1 vs Ctrl	CD14+CD16- YFV day 7 vs day 0	CD14+CD16+ YFV day 7 vs day 0		Mo S100A8 vs Ctrl	Mo IFNg vs Ctrl	Mo IFNa2a vs Ctrl	Mo TNF vs Ctrl	Mo IL15 vs Ctrl	Mo IL1b vs Ctrl	Mo IL4 vs Ctrl	Mo IL10 vs Ctrl	MdM day 7 vs MdM day 3	M2 vs MdM day7	CD14+CD16+ vs CD14+CD16-		Th17 vs CD4	Th1 activated vs resting	Th2 activated vs resting	gd-Tcells BrHPP/IL2 6h vs Ctrl	Plasma cell vs B-cell	Memory B-cell vs B-cell	GC B-cell vs B-cell	RA-SFbl vs OA-SFbl	ND-Syn vs ND-SFbl
1	CXCL13	1.098	0.701971	0	0.0389638	0	1.20482	0.472775	0.00884715	0	0.0170629		-0.0216106	0	0.0275804	0	0		0.00200329	0	0	0	0.0826047	-0.116588	-0.399857	0.491875	0.0986299	0.0603683	0		1.12833	0.0052397	0.103619	0	0	0.138005	0.145406	0	0
2	IGHM	0.611204	0.390755	0.0677079	0.0216893	0	0.670665	0.276077	-0.150036	0.0045899	-0.0253789		-0.0120296	0	0.155862	0	0		0.0248367	0	0	0.0179758	0.052432	-0.0323715	-0.221696	0.283539	0.0549027	0.0336042	0		0.636991	-0.163456	-0.0012233	0	0.00263539	-0.225456	-0.177867	0	0
3	MZB1	0.445668	0.282233	0.0489038	0.0156657	0.00344204	0.484405	0.187965	-0.108367	0.0079144	-0.0183306		-0.0086887	0.00796515	0.170961	0	-0.00583049		0.0179389	0	0	0.0305395	0.0407888	-0.0220749	-0.160126	0.204793	0.0396549	0.0242715	0		0.642696	-0.121061	-0.0357835	0	0.358445	-0.177593	-0.0792882	0	0
4	GABBR1, UBD	0.850098	0.424311	0.0488315	0.347205	0.00271242	0.373256	0.134726	-0.0415202	0.0102281	-0.014445		0.00061041	0.00627675	0.137437	0	-0.00459458		0.0136038	0.200954	0	0.024066	0.0681887	-0.0293029	-0.130197	0.157217	0.0312491	0.0283728	0		0.680496	-0.0953994	-0.0281983	0.0840834	0.282464	-0.136983	-0.0624812	0	0
5	LOC101928620, POU2AF1	0.702619	0.3507	0.0415214	0.28697	0.00224186	0.308502	0.108952	-0.093049	0.0106181	-0.011939		0.000504514	0.00518784	0.150432	0	-0.00462422		0.0165709	0.166092	0	0.0198909	0.062059	-0.00441655	-0.104039	0.143106	0.0258279	0.0234506	0.00339718		0.787949	0.0985252	0.242333	0.0694963	0.314981	-0.0857607	0.0117442	0	0
6	TNFRSF17	0.599469	0.299214	0.0354257	0.244841	0.00191274	0.263212	0.0692074	-0.122603	2.36306e-05	-0.0101863		0.000430447	0.00442622	0.128347	0	-0.00394535		-0.00243213	0.141708	0	0.0225295	0.0529483	-0.00376817	-0.0914253	0.122097	0.0220362	0.0200078	0.00289845		0.672272	0.0840609	0.206757	0.0592937	0.460804	-0.0244737	0.0654554	0	0
7	CCL18	0.564767	0.266803	0.204377	0.283765	0.0563773	0.2347	0.16168	-0.0242505	0.0689697	-0.0059258		0.00038382	0.0257686	0.114444	0	-0.00351798		0.0615554	0.126358	0.00818933	0.0951069	0.112872	0.0496455	-0.0478088	0.136868	0.0792199	0.186366	0.00258448		0.622266	0.114691	0.208065	0.0528708	0.424423	-0.0053464	0.0593244	0.0414095	0.0106234
8	ADAMDEC1	0.531534	0.366445	0.343654	0.265558	0.0643652	0.203028	0.171112	-0.0206342	0.0876813	-0.00535335		0.000346742	0.0323178	0.1024	0.00267297	0.00403531		0.0669887	0.142424	0.0404074	0.21171	0.137617	0.0444898	-0.129564	0.12778	0.128365	0.169857	-0.0218691		0.562154	0.103612	0.187965	0.0477634	0.386683	0.040132	0.0531049	0.0859623	0.00959716
9	SLAMF8	0.473816	0.279232	0.297742	0.247364	0.0381715	0.156203	0.103503	-0.0382258	0.0966015	-0.0049075		-0.0443225	0.00292639	0.0911006	0.00611969	0.00644399		0.000798986	0.286805	0.0849235	0.178111	0.13794	0.0498783	-0.0874428	0.106619	0.122582	0.167568	-0.0444557		0.515334	0.053487	0.183747	0.0437854	0.358633	0.0367896	0.048682	0.0788029	0.0538834
10	IGHD	0.438646	0.258506	0.275641	0.229003	0.0353381	0.144608	0.0958198	-0.0353884	0.0884186	-0.0023232		-0.0410325	0.00270917	0.0912852	0.00566544	0.00596566		0.00841345	0.265516	0.0786198	0.164891	0.127701	0.0636149	-0.080952	0.0985086	0.113483	0.15513	-0.0411558		0.477082	0.0495167	0.170108	0.0405353	0.498938	0.0319645	0.0450789	0.0729535	0.0475679
11	CXCL9	0.585113	0.355817	0.336388	0.304017	0.0329578	0.135859	0.0567799	-0.0157585	0.0746283	-0.00283724		0.0320385	0.0103868	0.191945	0.00829669	0.00556384		0.00873255	0.420115	0.192892	0.150939	0.133435	0.05933	-0.0931454	0.0642093	0.131695	0.147002	-0.0442897		0.47552	0.0461814	0.15865	0.139235	0.465332	0.0298115	0.0420426	0.0680396	0.0445019
12	TFRC	0.58128	0.366858	0.345243	0.289569	0.0321805	0.205795	0.0783511	-0.0147653	0.0713174	0.0305564		0.0684549	0.0097322	0.165176	0.00652859	0.00521317		0.0423278	0.412343	0.197281	0.128802	0.148386	0.0692221	-0.0850322	0.0713035	0.126008	0.140471	-0.0112384		0.518079	0.0704499	0.184438	0.131022	0.434461	0.0421281	0.0684226	0.0630852	0.0283013
13	IL32	0.730555	0.388059	0.327776	0.357637	0.0305524	0.196058	0.0682818	-0.00760193	0.0639235	0.0290105		0.0649917	0.00923983	0.204024	0.0061983	0.00494943		0.0549643	0.390281	0.171214	0.108597	0.140879	0.0693544	-0.0807303	0.0676961	0.134234	0.141526	-0.0106698		0.490868	0.0482568	0.142441	0.219678	0.412481	0.0862276	0.0734297	0.0598936	0.0242677
14	HLA-DOB	0.798488	0.439004	0.312513	0.340983	0.0291297	0.200221	0.0653279	-0.0120924	0.0648312	0.0276596		0.0619652	0.00880957	0.20117	0.00887689	0.00954294		0.0677368	0.372539	0.162718	0.10354	0.134463	0.0689752	-0.0747286	0.063079	0.129218	0.132282	-0.0101726		0.474808	0.0348632	0.135808	0.209259	0.393273	0.083043	0.0687613	0.0571046	0.0231376
15	IL7R	0.876507	0.486069	0.321902	0.412969	0.101623	0.206819	0.109521	0.0386356	0.0881029	0.0268408		0.107005	0.102708	0.189877	0.0089731	0.00289711		0.143162	0.354751	0.149714	0.100713	0.189883	0.109362	-0.0627186	0.115766	0.121362	0.127565	-0.00288994		0.382954	-0.0204785	0.15084	0.220244	0.375796	0.115192	0.0669149	0.0523455	0.0221094
16	SERPINA1	0.875166	0.466491	0.323221	0.399132	0.100934	0.254784	0.119515	0.0401341	0.0962662	0.0332842		0.130375	0.0995938	0.194842	0.0116986	0.00351637		0.160369	0.339861	0.143366	0.0993633	0.190501	0.105663	-0.0601925	0.125979	0.121709	0.134491	0.00859741		0.36753	-0.00695651	0.146849	0.21098	0.36066	0.110552	0.0642198	0.0502372	0.0407469
17	LOC100293211	0.842393	0.440173	0.311116	0.384185	0.0971539	0.245243	0.115039	0.0386311	0.0926612	0.0320378		0.125492	0.0958642	0.217335	0.0111227	0.00338469		0.155647	0.327134	0.137997	0.0956423	0.183367	0.101706	-0.0579384	0.121261	0.117045	0.129455	0.00827546		0.353767	-0.006696	0.14135	0.20308	0.443735	0.107249	0.0621476	0.0483559	0.039221
18	GBP1	0.928653	0.523328	0.377397	0.42898	0.137692	0.258056	0.106972	0.0632165	0.0888366	0.0420196		0.152277	0.12056	0.241344	0.0453834	0.0250349		0.226597	0.391442	0.210416	0.131491	0.205381	0.122057	-0.0723205	0.0807142	0.10776	0.12462	0.0232171		0.341144	-0.00645709	0.112953	0.248005	0.384079	0.102374	0.0481959	0.0422443	0.038381
19	RGS1	0.900665	0.560733	0.391579	0.413588	0.152644	0.303712	0.103366	0.083241	0.0944761	0.0491289		0.202141	0.122033	0.240376	0.035615	0.0173576		0.218959	0.427296	0.283716	0.13272	0.199763	0.117719	-0.113301	0.0747164	0.103399	0.0932966	0.0224345		0.367892	0.00760279	0.106013	0.237321	0.424256	0.103444	0.047186	0.0408205	0.169175
20	QPCT	0.863464	0.54285	0.371845	0.399882	0.147757	0.257771	0.126853	0.0858892	0.1231	0.0467539		0.194935	0.118321	0.233277	0.0335202	0.0180942		0.209396	0.412414	0.274215	0.128487	0.193168	0.115564	-0.0963736	0.0672329	0.0971663	0.149312	-0.0509417		0.438023	0.0741315	0.11404	0.230084	0.474716	0.101361	0.0750362	0.030387	0.159895
21	GCH1	0.933802	0.619624	0.3927	0.453885	0.205989	0.331677	0.164886	0.121433	0.155966	0.0663951		0.221045	0.172577	0.246599	0.0460598	0.0183255		0.270123	0.418532	0.293013	0.147973	0.212911	0.148561	-0.116145	0.054602	0.0777106	0.148558	-0.0332216		0.432291	0.0630487	0.100417	0.216314	0.442072	0.0990459	0.0868634	0.0381418	0.160205
22	NKG7	0.964958	0.601297	0.379192	0.447307	0.199897	0.331251	0.159908	0.119804	0.150783	0.0644313		0.214507	0.167473	0.268643	0.0455819	0.0158261		0.26638	0.40616	0.282618	0.141879	0.206575	0.144167	-0.112748	0.0927562	0.0754121	0.144164	-0.0033606		0.378848	0.0614194	0.0989016	0.20263	0.428997	0.108807	0.0871919	0.0370137	0.155466
23	CCL13	0.938509	0.579835	0.368351	0.434518	0.194455	0.334642	0.162819	0.11917	0.146472	0.0644223		0.208374	0.162685	0.29772	0.0442787	0.0153736		0.258764	0.43906	0.318413	0.137823	0.200669	0.140045	-0.109525	0.0899418	0.073256	0.22757	-0.00244681		0.368016	0.0596634	0.096074	0.196837	0.416732	0.105696	0.084699	0.0363854	0.150764
24	MMP1	0.951133	0.566272	0.358162	0.492203	0.237136	0.510506	0.236759	0.121658	0.175596	0.0651416		0.293582	0.214355	0.298392	0.0430539	0.0149483		0.282091	0.426914	0.309605	0.13401	0.195118	0.136171	-0.106771	0.0876391	0.0712296	0.221275	-0.00237913		0.357836	0.058013	0.0934163	0.191392	0.405732	0.102772	0.0823561	0.0328545	0.149033
25	TPD52	0.925731	0.559465	0.376891	0.467071	0.230814	0.496896	0.233939	0.11748	0.176757	0.0634048		0.292351	0.213836	0.264992	0.0409674	0.0145498		0.31786	0.415533	0.301351	0.147358	0.197927	0.142182	-0.103924	0.0850792	0.0702195	0.222577	-0.0023157		0.351645	0.0536241	0.0803842	0.186191	0.421584	0.0993004	0.0939028	0.0319786	0.148059
26	SLC39A8	0.942915	0.58941	0.4565	0.47211	0.249532	0.52602	0.233191	0.136561	0.172205	0.0948821		0.304667	0.213849	0.267362	0.0406225	0.0132462		0.350387	0.407963	0.320918	0.231156	0.200577	0.166522	-0.114478	0.082851	0.0349073	0.234935	-0.0166372		0.368665	0.0581322	0.0941975	0.174091	0.434721	0.0687818	0.0927566	0.0409484	0.133316
27	CYTIP	0.919248	0.611689	0.428025	0.464478	0.243333	0.512924	0.227385	0.132586	0.167917	0.0838062		0.298923	0.19543	0.254607	0.0423577	0.0129164		0.331	0.380208	0.302978	0.225171	0.194648	0.160393	-0.112522	0.0808026	0.0360164	0.222193	0.0103122		0.379303	0.0512617	0.0955803	0.169852	0.440742	0.0672738	0.0886865	0.0399289	0.149225
28	CXCR4	0.846275	0.621992	0.391177	0.456747	0.236198	0.500801	0.218697	0.123384	0.163486	0.08164		0.309619	0.165397	0.246625	0.0415579	0.0124638		0.302638	0.349952	0.265191	0.214374	0.169541	0.144917	-0.131196	0.0526484	0.085446	0.216941	0.00619831		0.34935	0.0215367	0.0713717	0.164129	0.402592	0.0653665	0.0714775	0.0389852	0.21576
29	HLA-DRB4	0.810716	0.608014	0.341715	0.44687	0.230518	0.475447	0.203548	0.120588	0.154874	0.0808273		0.30304	0.161439	0.244443	0.043198	0.0139685		0.296788	0.342268	0.241134	0.196867	0.163267	0.140905	-0.103437	0.0499036	0.113046	0.203599	0.00990739		0.336273	0.0203183	0.0667659	0.16044	0.389373	0.0646085	0.0688671	0.0381091	0.210911
30	SEMA4D	0.79301	0.611832	0.335411	0.464521	0.227399	0.464971	0.204587	0.118018	0.168257	0.0791716		0.299768	0.159397	0.24145	0.0440997	0.0158632		0.293296	0.333561	0.236507	0.192567	0.158679	0.133168	-0.105471	0.0294732	0.110809	0.193063	0.00767439		0.316418	0.0198544	0.061069	0.161568	0.380925	0.077513	0.0662651	0.0411694	0.206304
31	TRBC1	0.77618	0.598848	0.328395	0.455213	0.222573	0.45711	0.199967	0.115762	0.165292	0.0780298		0.294874	0.156014	0.251421	0.0431638	0.0150181		0.295341	0.326331	0.230121	0.187412	0.157123	0.130229	-0.103221	0.0301257	0.108457	0.188966	0.00751152		0.306455	0.019433	0.0594278	0.168101	0.370975	0.0935564	0.0648588	0.0402956	0.201867
32	S100A9	0.76479	0.572754	0.324101	0.445932	0.218004	0.446874	0.2018	0.111607	0.161891	0.0789742		0.291365	0.152301	0.247772	0.0422657	0.0150065		0.302721	0.319617	0.226571	0.18741	0.154633	0.136224	-0.103335	0.034019	0.085132	0.183498	-0.0176434		0.292773	0.017628	0.0582051	0.164642	0.363343	0.0819715	0.061531	0.0394666	0.236054
33	CD38	0.806925	0.637573	0.357867	0.512306	0.223589	0.450651	0.225856	0.127152	0.181077	0.0774096		0.287811	0.151165	0.24858	0.0511854	0.0207547		0.347776	0.313411	0.225828	0.200123	0.191132	0.14174	-0.101287	0.0333451	0.0935522	0.182253	-0.0218573		0.347178	0.00604394	0.0506638	0.172742	0.420722	0.0796848	0.100365	0.0386847	0.233159
34	FCGR2B	0.747718	0.58794	0.348792	0.510117	0.216121	0.397431	0.224708	0.122971	0.17845	0.0757928		0.278032	0.146265	0.260868	0.0513051	0.0268073		0.319424	0.319606	0.271242	0.190571	0.162616	0.137557	-0.0711259	0.0515608	0.116035	0.17303	-0.0223989		0.340463	0.00592704	0.049684	0.168874	0.411535	0.0833172	0.0674795	0.0379365	0.296333
35	LAMP3	0.828848	0.610368	0.442621	0.554935	0.250215	0.404515	0.232709	0.133701	0.181945	0.0767812		0.296542	0.161537	0.25596	0.05034	0.026303		0.332509	0.362805	0.337391	0.270798	0.196614	0.138865	-0.0521239	0.0374249	0.112827	0.17467	-0.0219775		0.335777	0.0161145	0.0574163	0.222149	0.40857	0.0817498	0.0662101	0.0372228	0.290759
36	IGH, IGHA1, IGHA2	0.813701	0.599213	0.434957	0.543436	0.245642	0.397122	0.229327	0.130538	0.179093	0.075378		0.291123	0.158585	0.277897	0.04942	0.0258223		0.334717	0.351713	0.329696	0.26478	0.193931	0.147025	-0.0507278	0.040811	0.111445	0.170937	-0.0215759		0.291052	0.01582	0.056367	0.215568	0.460361	0.113645	0.0783261	0.0560871	0.285445
37	BCL2A1	0.851988	0.63088	0.449733	0.540878	0.24752	0.424426	0.244983	0.150889	0.190738	0.0823384		0.341682	0.166326	0.287335	0.050808	0.0255336		0.374903	0.35474	0.332944	0.274898	0.219694	0.169156	-0.074386	0.0654992	0.0992832	0.162139	-0.00468598		0.326732	0.0715472	0.119357	0.226969	0.42673	0.118352	0.0902508	0.054508	0.280334
38	ARL4C	0.78002	0.608358	0.420555	0.533358	0.240946	0.387054	0.231764	0.145792	0.173273	0.085535		0.335765	0.150001	0.282528	0.0505065	0.0261005		0.338196	0.336415	0.324967	0.25276	0.20841	0.172757	-0.0722781	0.0542461	0.112915	0.159349	-0.00246824		0.299988	0.066658	0.106759	0.216215	0.376095	0.109266	0.0520739	0.056415	0.271311
39	TNFAIP3	0.805604	0.646737	0.448352	0.546564	0.256401	0.408091	0.237881	0.165307	0.178446	0.115593		0.36964	0.181476	0.286176	0.0514793	0.028833		0.366032	0.329293	0.329028	0.272503	0.217581	0.188343	-0.0711225	0.0471359	0.120343	0.165692	-0.0122418		0.295662	0.0719209	0.142109	0.210976	0.365825	0.10737	0.0460916	0.0520379	0.285237
40	RASGRP1	0.832644	0.677245	0.474023	0.553909	0.270871	0.430521	0.258368	0.168636	0.19029	0.113572		0.373749	0.197687	0.276408	0.0506337	0.0280036		0.400755	0.324034	0.327873	0.295226	0.255514	0.19544	-0.0698579	0.0433269	0.127655	0.188295	-0.0114782		0.273342	0.056108	0.120211	0.216408	0.371694	0.121863	0.0647811	0.0511831	0.28127
41	CXCL11	0.91207	0.727372	0.553119	0.556764	0.268954	0.418429	0.232752	0.212013	0.181701	0.111755		0.395972	0.194524	0.324567	0.0779318	0.0396418		0.401107	0.394827	0.417433	0.300117	0.252464	0.199057	-0.0823441	0.00793712	0.135309	0.185293	-0.0274794		0.268968	0.0552102	0.118288	0.242865	0.365746	0.119913	0.0637445	0.0503641	0.276769
42	SEL1L3	0.856791	0.724447	0.549706	0.547394	0.257117	0.380095	0.228448	0.208788	0.178839	0.110151		0.401367	0.189878	0.32239	0.0767988	0.0352788		0.396086	0.405183	0.418999	0.296023	0.254121	0.195619	-0.0772391	0.0139953	0.170062	0.147055	-0.0270096		0.268803	0.053064	0.108359	0.249557	0.37956	0.121648	0.0770658	0.058483	0.271688
43	CXCL1	0.844276	0.764351	0.599674	0.594335	0.318947	0.446118	0.247416	0.256	0.195041	0.125095		0.459132	0.235342	0.317704	0.0744663	0.0347345		0.424261	0.381441	0.382711	0.32978	0.260465	0.219198	-0.106755	0.0146752	0.152539	0.143924	-0.0265928		0.268558	0.0522452	0.106687	0.247944	0.373703	0.119771	0.0758767	0.0506526	0.266113
44	PLA2G2D	0.831838	0.752748	0.590571	0.585314	0.314106	0.439346	0.243661	0.252114	0.19208	0.123545		0.452162	0.231769	0.312881	0.0733359	0.0342072		0.417821	0.375651	0.376902	0.324774	0.256512	0.215871	-0.105134	0.0144525	0.150811	0.147847	-0.0261891		0.264481	0.0514521	0.105067	0.244181	0.36803	0.117953	0.0747249	0.0498837	0.262074
45	SERPINE2	0.830727	0.741541	0.583136	0.578966	0.326099	0.435545	0.253627	0.24836	0.196496	0.121706		0.486361	0.239233	0.309946	0.0722441	0.0336979		0.41329	0.370058	0.37129	0.319939	0.254351	0.212657	-0.103569	0.0142373	0.148565	0.145396	-0.0257992		0.286849	0.0783042	0.134296	0.240545	0.362551	0.116197	0.070919	0.0490752	0.220889
46	CXCL8	0.825864	0.747569	0.618316	0.604469	0.3604	0.460664	0.257666	0.250207	0.197876	0.125147		0.498761	0.264125	0.32177	0.0664893	0.0297975		0.416281	0.363739	0.330762	0.349591	0.251953	0.217298	-0.105582	0.0133419	0.139665	0.145629	-0.0424651		0.36377	0.150029	0.239053	0.244159	0.348794	0.109674	0.0621587	0.0416235	0.251886
47	LCK	0.814043	0.736868	0.609696	0.595816	0.355241	0.451502	0.251628	0.246536	0.194679	0.123518		0.491622	0.260344	0.326813	0.0655376	0.029371		0.411161	0.357544	0.316269	0.343073	0.253756	0.214187	-0.10348	0.0154152	0.137665	0.143544	-0.0406636		0.351201	0.132145	0.211876	0.243851	0.332147	0.109701	0.0705965	0.0410277	0.248281
48	BIRC3	0.8456	0.756969	0.636045	0.605379	0.3843	0.462185	0.252459	0.252323	0.192944	0.142429		0.512235	0.294083	0.311245	0.0713578	0.0324867		0.417997	0.3525	0.322093	0.361476	0.257679	0.218714	-0.102554	0.00835861	0.148419	0.148372	-0.0329611		0.364532	0.155263	0.242441	0.25024	0.301588	0.100142	0.0706293	0.0406133	0.244934
49	HLA-DQA1, HLA-DQA2, LOC100509457	0.834601	0.746135	0.628059	0.601746	0.379852	0.449622	0.246445	0.249368	0.189994	0.141163		0.506779	0.291917	0.310769	0.0688757	0.0322351		0.419323	0.347954	0.314221	0.363689	0.25418	0.228856	-0.0929194	0.0070986	0.186117	0.147216	-0.0303856		0.368746	0.15338	0.24106	0.246672	0.284412	0.0994945	0.0701389	0.040058	0.283073
50	CD79A	0.823471	0.736184	0.620771	0.594675	0.374786	0.443625	0.244957	0.240895	0.189368	0.13928		0.50002	0.288024	0.31843	0.0679571	0.0318052		0.414683	0.342409	0.310031	0.358839	0.251293	0.227044	-0.0913745	0.00700392	0.185552	0.145253	-0.0299803		0.363828	0.151334	0.237845	0.243382	0.292361	0.0912569	0.0692035	0.0395237	0.279298
51	PTPRC	0.812242	0.727748	0.612761	0.586481	0.369499	0.423746	0.241796	0.236582	0.186154	0.137631		0.492443	0.284016	0.316727	0.0670802	0.0312476		0.408095	0.338124	0.307735	0.354208	0.24805	0.223998	-0.090471	0.0084512	0.183407	0.143379	-0.0277435		0.359133	0.150249	0.231244	0.241601	0.273528	0.0899803	0.0684284	0.0390137	0.310072
52	IGHG1, IGHG2, IGHM, IGHV4-31, MIR8071-1, MIR8071-2	0.802231	0.718779	0.607985	0.579253	0.364945	0.418524	0.237662	0.232495	0.183721	0.137067		0.486374	0.280515	0.338245	0.0662535	0.0315469		0.405153	0.336284	0.304128	0.352647	0.244581	0.227234	-0.089356	0.00834704	0.183144	0.141611	-0.0274016		0.343732	0.148397	0.228394	0.239292	0.303048	0.102435	0.0727068	0.0633335	0.307563
53	GZMA	0.795428	0.710093	0.598353	0.571051	0.360535	0.412267	0.23479	0.230101	0.18176	0.135411		0.480496	0.277125	0.357569	0.0654528	0.0311657		0.402214	0.331471	0.300582	0.346715	0.248743	0.226701	-0.0882762	0.00824617	0.180931	0.1399	-0.0274377		0.324657	0.138608	0.220467	0.240086	0.299385	0.105939	0.0718281	0.0625682	0.303846
54	TSPAN13	0.831704	0.714016	0.59219	0.541014	0.356072	0.427813	0.239266	0.225748	0.184601	0.133339		0.474733	0.272545	0.362745	0.0646791	0.0315036		0.405854	0.327634	0.301638	0.343111	0.247411	0.225522	-0.0869453	0.00814216	0.178792	0.138246	-0.0271133		0.345882	0.17038	0.250719	0.239378	0.286578	0.0991058	0.0627078	0.0633897	0.306123
55	CXCL6	0.822104	0.705775	0.625286	0.534769	0.362569	0.422875	0.262889	0.258866	0.205787	0.128042		0.472518	0.273804	0.334837	0.0639325	0.0311399		0.433362	0.323852	0.298157	0.355092	0.264769	0.244982	-0.11696	0.00691132	0.176728	0.136651	-0.0268004		0.34189	0.168413	0.247825	0.236615	0.28327	0.0979619	0.0619839	0.0607044	0.279781
56	GZMB	0.812732	0.697728	0.618191	0.551252	0.358435	0.422345	0.273273	0.255479	0.203441	0.126583		0.475068	0.270682	0.345235	0.0632036	0.0321663		0.440979	0.320625	0.304026	0.348886	0.274116	0.245604	-0.115351	0.0248643	0.174713	0.135093	-0.0240168		0.391997	0.183057	0.263079	0.240885	0.304789	0.107283	0.0611959	0.0600124	0.276469
57	CD2	0.80373	0.69	0.611014	0.545146	0.354465	0.417266	0.268082	0.25461	0.200855	0.125337		0.469806	0.267684	0.358594	0.0618587	0.0322245		0.437042	0.31691	0.300717	0.342772	0.270929	0.242712	-0.113873	0.0244739	0.172778	0.133596	-0.0328641		0.390348	0.182825	0.262144	0.245189	0.302857	0.132601	0.0757061	0.0593476	0.273406
58	ISG20	0.848144	0.743322	0.637283	0.59305	0.358242	0.435693	0.266499	0.267685	0.201217	0.125609		0.494209	0.268592	0.366909	0.0763974	0.0460356		0.464978	0.333408	0.328559	0.342349	0.276001	0.243744	-0.12203	0.0173847	0.175244	0.129512	-0.0303774		0.381445	0.177514	0.258555	0.253113	0.317121	0.128919	0.0832719	0.0606025	0.269196
59	CD69	0.841491	0.715532	0.666508	0.600949	0.362438	0.452133	0.270445	0.273432	0.202301	0.147956		0.497566	0.266683	0.394435	0.0959339	0.0528148		0.460267	0.386569	0.388145	0.338842	0.274816	0.240079	-0.118717	0.0151154	0.173368	0.128126	-0.0300522		0.381388	0.185432	0.265796	0.252171	0.27296	0.119186	0.0485563	0.0599538	0.292708
60	LAP3	0.853771	0.722088	0.664766	0.59967	0.358833	0.443757	0.263679	0.271009	0.196046	0.145298		0.489835	0.263815	0.400457	0.103876	0.0601793		0.45859	0.396529	0.398792	0.333233	0.272195	0.238634	-0.117079	0.0224963	0.168911	0.130427	-0.0329563		0.390911	0.181686	0.262056	0.249951	0.283014	0.118548	0.0555547	0.0601304	0.290415
61	AIM2	0.891398	0.732371	0.659089	0.620417	0.355091	0.438598	0.261066	0.266538	0.193853	0.14138		0.484727	0.260579	0.408138	0.110832	0.0735659		0.458286	0.400392	0.411153	0.313792	0.270719	0.235609	-0.116142	0.0222617	0.167149	0.129067	-0.0368617		0.429185	0.203439	0.287321	0.248587	0.304755	0.14684	0.0786684	0.0723834	0.287386
62	CA12	0.888322	0.724818	0.652292	0.636453	0.351429	0.481625	0.278134	0.266604	0.191854	0.139922		0.480364	0.257892	0.403928	0.109689	0.0728072		0.455563	0.396262	0.406913	0.311002	0.270876	0.233179	-0.114944	0.0288318	0.165425	0.127736	-0.0364815		0.424759	0.201341	0.284358	0.246023	0.301612	0.143121	0.0766607	0.0701826	0.261164
63	CSF2RB	0.893857	0.726285	0.644711	0.642408	0.347868	0.468583	0.275546	0.263731	0.190914	0.138838		0.472637	0.254271	0.401065	0.109013	0.0720698		0.449982	0.404126	0.409804	0.307852	0.268178	0.230818	-0.113759	0.0293934	0.166987	0.127513	-0.0371944		0.416219	0.187188	0.277632	0.243508	0.31895	0.145802	0.087773	0.0694718	0.262108
64	FPR1	0.884903	0.71901	0.6389	0.63687	0.349492	0.447813	0.287859	0.260894	0.194523	0.141374		0.467902	0.250384	0.395036	0.107987	0.0726019		0.457297	0.40012	0.406212	0.305267	0.269484	0.235027	-0.11281	0.0403551	0.159466	0.121448	-0.0467366		0.412258	0.185313	0.274851	0.241068	0.317283	0.144341	0.0868937	0.0687759	0.284712
65	NAMPT	0.890478	0.730826	0.637205	0.657221	0.369388	0.45597	0.294926	0.276783	0.194626	0.141992		0.477421	0.261975	0.391161	0.11107	0.0720123		0.472498	0.402663	0.411503	0.302404	0.270817	0.247716	-0.114548	0.0455275	0.159021	0.115961	-0.0363683		0.454388	0.222058	0.299762	0.235512	0.314019	0.142925	0.0881238	0.067793	0.298582
66	ALOX5	0.847969	0.726821	0.631063	0.645119	0.361762	0.412931	0.287848	0.269521	0.190753	0.13908		0.468057	0.258285	0.399944	0.109999	0.0713936		0.458691	0.398914	0.409036	0.299489	0.253101	0.245329	-0.114498	0.045474	0.157551	0.110269	-0.036598		0.425192	0.23011	0.298458	0.234229	0.294287	0.144579	0.0896042	0.0671396	0.329773
67	CD3D	0.840174	0.719931	0.625213	0.639004	0.358333	0.41	0.283836	0.266712	0.188909	0.137752		0.46362	0.255837	0.408401	0.108956	0.0707169		0.455587	0.394812	0.404162	0.295587	0.250702	0.243056	-0.113313	0.045043	0.156057	0.109223	-0.036251		0.421194	0.227928	0.295629	0.232881	0.291498	0.166646	0.0981462	0.0665031	0.326615
68	CD27	0.833191	0.71329	0.620935	0.63311	0.356697	0.406218	0.28012	0.262699	0.187167	0.13749		0.459344	0.253477	0.405592	0.107951	0.0700645		0.451384	0.39146	0.400434	0.29286	0.24839	0.240814	-0.112268	0.0446275	0.154618	0.108216	-0.0359166		0.405246	0.225745	0.291529	0.231606	0.324285	0.194046	0.123217	0.0658897	0.323602
69	LGALS2	0.822779	0.706773	0.615048	0.625607	0.352794	0.36152	0.260263	0.254372	0.175808	0.134776		0.455147	0.251085	0.406422	0.106964	0.0822975		0.433577	0.387856	0.396005	0.288623	0.222051	0.232765	-0.107682	0.0330556	0.161855	0.105774	-0.0788228		0.404466	0.223683	0.288865	0.224532	0.321322	0.192273	0.120926	0.0652876	0.320645
70	SIK1	0.819051	0.700397	0.604906	0.632338	0.35244	0.371007	0.258042	0.259436	0.17427	0.155209		0.475991	0.255244	0.402871	0.10752	0.0857677		0.430734	0.386712	0.390516	0.276382	0.225945	0.230695	-0.110545	0.0317217	0.160395	0.10482	-0.0605073		0.407926	0.245083	0.324277	0.204836	0.318233	0.190538	0.11022	0.062442	0.338268
71	PTPRCAP	0.811784	0.694183	0.599539	0.626727	0.349313	0.367715	0.25567	0.256305	0.172897	0.153597		0.471768	0.252979	0.399296	0.106566	0.0850068		0.426913	0.383007	0.385718	0.27393	0.22394	0.228648	-0.109708	0.0314402	0.158972	0.10389	-0.0599705		0.385132	0.221976	0.298425	0.202489	0.29987	0.188748	0.109242	0.061888	0.335267
72	PIM2	0.805045	0.699473	0.623316	0.621228	0.349292	0.378322	0.270747	0.254056	0.172805	0.155208		0.467629	0.257109	0.39587	0.105631	0.0849026		0.444032	0.380744	0.382333	0.289403	0.237971	0.237572	-0.108028	0.0310961	0.15784	0.102978	-0.059571		0.38482	0.22174	0.301523	0.205156	0.310837	0.186955	0.107934	0.0613449	0.332325
73	CXCL10	0.843448	0.732192	0.673667	0.62509	0.369078	0.375181	0.240553	0.261464	0.158079	0.15388		0.486072	0.255525	0.423167	0.120779	0.10274		0.44117	0.430296	0.434115	0.306538	0.243445	0.243977	-0.111869	0.00205974	0.158435	0.101401	-0.0589763		0.385279	0.219841	0.298942	0.240677	0.308175	0.185354	0.106538	0.0608197	0.32948
74	CXCL2	0.835726	0.730139	0.707043	0.668629	0.400247	0.422077	0.253684	0.285049	0.167154	0.200213		0.519748	0.291956	0.419596	0.12023	0.102949		0.450417	0.421295	0.394615	0.331565	0.247053	0.251586	-0.128191	0.00214407	0.157753	0.0979861	-0.0583272		0.396435	0.217986	0.300265	0.238921	0.305575	0.18379	0.106258	0.0563292	0.350955
75	SLC2A3	0.819874	0.724033	0.690721	0.672423	0.402435	0.431677	0.264727	0.285173	0.179054	0.199841		0.520523	0.28949	0.413255	0.119214	0.102807		0.447884	0.425592	0.393244	0.318595	0.254893	0.255136	-0.115945	0.0177677	0.139409	0.10133	-0.0767375		0.403149	0.217496	0.305407	0.23051	0.289409	0.181967	0.0914872	0.056815	0.353617
76	CCL5	0.854432	0.744077	0.712262	0.699093	0.427563	0.456646	0.269787	0.288197	0.187191	0.198197		0.543475	0.325687	0.420581	0.118233	0.101961		0.47278	0.421517	0.389912	0.321107	0.264968	0.256353	-0.105183	0.0164776	0.142698	0.103801	-0.0761065		0.399272	0.215129	0.305699	0.23031	0.287029	0.192186	0.090735	0.0563478	0.349962
77	XBP1	0.850761	0.740092	0.717116	0.696608	0.424891	0.457055	0.272481	0.298238	0.188093	0.217052		0.546936	0.330621	0.417174	0.117275	0.101135		0.484691	0.42305	0.393427	0.323073	0.27076	0.264131	-0.102829	0.0164672	0.140875	0.105197	-0.0816807		0.394942	0.210408	0.302727	0.227589	0.325868	0.19249	0.0928479	0.0566589	0.348226
78	DDIT4	0.84459	0.746481	0.720706	0.705783	0.422573	0.465584	0.278707	0.312598	0.18844	0.239047		0.55975	0.331069	0.402257	0.115559	0.099359		0.491698	0.400919	0.374782	0.331473	0.276346	0.265307	-0.114899	0.0198744	0.128099	0.0981131	-0.0779978		0.392636	0.198683	0.300809	0.218437	0.314633	0.191871	0.0778621	0.0555904	0.362681
79	GUSBP11	0.818825	0.740632	0.715059	0.700074	0.419262	0.461935	0.276183	0.308829	0.187201	0.237184		0.555364	0.328475	0.407909	0.114653	0.0985805		0.487733	0.397494	0.371605	0.328936	0.274181	0.263228	-0.113998	0.0198804	0.128787	0.0973443	-0.0766769		0.37072	0.190951	0.290158	0.218131	0.328089	0.190368	0.077252	0.0551549	0.359839
80	F13A1	0.770039	0.708295	0.709145	0.694632	0.416607	0.45469	0.273863	0.30549	0.185746	0.233853		0.551047	0.326357	0.406533	0.112556	0.0978142		0.477077	0.394404	0.368716	0.326488	0.263093	0.26051	-0.0787386	0.0422473	0.130432	0.0973269	-0.107619		0.367838	0.189467	0.287902	0.209085	0.325538	0.188888	0.0771695	0.0547261	0.388741
81	VEGFA	0.767543	0.732554	0.695824	0.710772	0.419611	0.452852	0.278353	0.308362	0.190938	0.246551		0.566696	0.32504	0.397781	0.111278	0.107514		0.478678	0.388517	0.356762	0.321856	0.261116	0.265744	-0.0818936	0.0501339	0.129635	0.0964945	-0.157978		0.414855	0.194423	0.297627	0.203227	0.336754	0.186411	0.0726802	0.0547288	0.383832
82	FKBP11	0.763379	0.726981	0.69053	0.705979	0.416419	0.44613	0.276058	0.305609	0.189246	0.241389		0.562385	0.321893	0.40347	0.110366	0.10628		0.472128	0.387678	0.354301	0.319408	0.259273	0.261905	-0.0814545	0.0525148	0.128649	0.0955065	-0.157815		0.416111	0.193894	0.300956	0.192081	0.372078	0.189077	0.0715725	0.05671	0.369008
83	GZMK	0.757669	0.721543	0.685269	0.700698	0.413304	0.442793	0.273276	0.306269	0.18783	0.239752		0.558178	0.319485	0.415847	0.10954	0.105485		0.469524	0.384708	0.352197	0.316692	0.25864	0.259946	-0.0808451	0.0525208	0.127686	0.0947921	-0.156634		0.380959	0.183728	0.293883	0.195306	0.369295	0.191105	0.0710006	0.0562858	0.366247
84	CXCL3	0.751449	0.718468	0.730145	0.736782	0.446436	0.48822	0.285919	0.335313	0.198967	0.283707		0.592017	0.362321	0.413176	0.110684	0.105704		0.481466	0.369662	0.329513	0.347619	0.263097	0.268426	-0.100373	0.0516837	0.126742	0.0935056	-0.154015		0.383034	0.18238	0.32163	0.194068	0.366584	0.189702	0.0704794	0.0510927	0.376141
85	FCN1	0.739968	0.713298	0.726345	0.727323	0.442345	0.443012	0.272145	0.332673	0.188219	0.280778		0.587756	0.358247	0.416461	0.109955	0.10519		0.478222	0.367001	0.327155	0.346934	0.25311	0.269945	-0.0994687	0.0433435	0.108832	0.0936065	-0.156462		0.380277	0.181067	0.319315	0.192672	0.363946	0.188337	0.0699722	0.0507251	0.373434
86	TRAC, TRAJ17, TRAV20, TRDV2	0.734749	0.708267	0.72098	0.722194	0.437641	0.439991	0.268783	0.330312	0.186562	0.278576		0.58345	0.353707	0.417693	0.109179	0.104449		0.476045	0.364247	0.324575	0.344487	0.251325	0.268029	-0.098786	0.0430378	0.108065	0.0929463	-0.155359		0.376358	0.178349	0.314832	0.193468	0.361379	0.201543	0.083151	0.0503673	0.3708
87	SDC1	0.729607	0.70331	0.715934	0.714688	0.433678	0.436912	0.266902	0.328	0.185256	0.277428		0.579367	0.35125	0.41477	0.108415	0.103718		0.472714	0.361698	0.322304	0.342076	0.249617	0.266153	-0.0980946	0.0431609	0.108184	0.0922959	-0.154272		0.373724	0.177101	0.312629	0.192114	0.392565	0.200133	0.0825691	0.0508544	0.368205
88	RAC2	0.710734	0.691994	0.710627	0.709882	0.430814	0.441712	0.271686	0.326431	0.189562	0.275745		0.575471	0.348604	0.412656	0.107686	0.102926		0.473039	0.359136	0.319702	0.339776	0.256229	0.272363	-0.0971653	0.0498771	0.0968015	0.0915565	-0.15156		0.370507	0.175313	0.306098	0.195592	0.380694	0.198787	0.0815496	0.0528165	0.365128
89	SECTM1	0.709266	0.687387	0.700782	0.723212	0.427945	0.429867	0.267357	0.319253	0.177584	0.274258		0.567718	0.346187	0.418609	0.10972	0.102241		0.454166	0.36611	0.32257	0.333809	0.253646	0.259055	-0.096001	0.0623581	0.104482	0.0914898	-0.145964		0.369635	0.174146	0.311356	0.194854	0.378159	0.197464	0.0810066	0.0538382	0.351319
90	TRAC	0.704584	0.682849	0.695989	0.718438	0.424769	0.425567	0.265592	0.317146	0.175471	0.27166		0.563971	0.336593	0.420379	0.108996	0.101566		0.45145	0.363693	0.320392	0.330291	0.251971	0.257345	-0.0953673	0.0619465	0.103792	0.0908859	-0.145		0.365344	0.171684	0.307681	0.19393	0.375663	0.2102	0.0932353	0.0534828	0.349
91	WARS	0.723322	0.69255	0.700671	0.718765	0.42212	0.413127	0.264217	0.315382	0.175244	0.269678		0.563841	0.334104	0.429024	0.111423	0.101199		0.457468	0.37226	0.328961	0.331081	0.256375	0.257135	-0.098127	0.0589889	0.107772	0.0909952	-0.137405		0.385215	0.178237	0.315156	0.201055	0.381254	0.207781	0.0890122	0.0538239	0.342839
92	CD52	0.705173	0.679615	0.695523	0.713697	0.419378	0.396103	0.251122	0.313332	0.170525	0.268109		0.560429	0.331608	0.432421	0.109948	0.100098		0.454497	0.369842	0.327384	0.328931	0.245947	0.255659	-0.0940643	0.0516712	0.11971	0.0874599	-0.132223		0.380797	0.173268	0.308276	0.198811	0.359441	0.206784	0.0824983	0.0534743	0.340612
93	STAT1	0.710086	0.68838	0.692117	0.716915	0.416669	0.395158	0.244674	0.310875	0.166851	0.266549		0.555753	0.328905	0.432941	0.11648	0.104925		0.451992	0.374352	0.333815	0.324119	0.244525	0.253993	-0.0986762	0.0412258	0.118214	0.0890837	-0.132199		0.376805	0.159277	0.291989	0.216878	0.355963	0.205728	0.0691018	0.0531316	0.326699
94	CCL8	0.738191	0.698901	0.719992	0.735239	0.428656	0.392691	0.258325	0.321332	0.166388	0.265015		0.551862	0.334744	0.450268	0.134169	0.103519		0.453948	0.410034	0.372241	0.323849	0.260198	0.269158	-0.106277	0.0570044	0.117858	0.115791	-0.133526		0.374453	0.158283	0.290166	0.216224	0.35374	0.204444	0.0686704	0.0572758	0.334097
95	CRISPLD2	0.735029	0.725832	0.707429	0.740986	0.426056	0.376951	0.257492	0.319895	0.167255	0.261693		0.552407	0.332671	0.447537	0.133131	0.103045		0.435033	0.405929	0.36947	0.319281	0.257952	0.256358	-0.110164	0.0560985	0.116921	0.114946	-0.163528		0.373031	0.157323	0.288406	0.214912	0.351595	0.203204	0.0682539	0.0478554	0.334898
96	LEF1	0.730605	0.721464	0.701452	0.736527	0.423492	0.371917	0.254911	0.317952	0.165856	0.259675		0.549083	0.330669	0.453308	0.13343	0.102021		0.43281	0.402743	0.367246	0.313472	0.25671	0.253144	-0.10927	0.0566966	0.116218	0.114254	-0.161455		0.353672	0.146537	0.284618	0.21999	0.353649	0.206225	0.0684616	0.0393349	0.332882
97	TAP1	0.75429	0.737856	0.708175	0.744062	0.425456	0.370386	0.252562	0.317523	0.164674	0.258579		0.545804	0.331919	0.455398	0.139167	0.106943		0.438261	0.419845	0.381455	0.318469	0.256155	0.251632	-0.108618	0.0531486	0.115549	0.11603	-0.161702		0.352915	0.143538	0.281661	0.223934	0.349321	0.205771	0.0643938	0.0390999	0.330894
98	CD247	0.749876	0.733538	0.70403	0.740932	0.422966	0.374514	0.250748	0.315844	0.163793	0.257143		0.542609	0.329976	0.465821	0.138353	0.106317		0.435696	0.417388	0.379222	0.31642	0.255238	0.249992	-0.106957	0.0533403	0.114873	0.115351	-0.159861		0.344603	0.142134	0.27969	0.221405	0.347277	0.212021	0.0673621	0.0388711	0.328958
99	NCF1	0.755208	0.736503	0.705066	0.75558	0.434406	0.372686	0.24819	0.31659	0.166605	0.25537		0.536332	0.327057	0.469649	0.13775	0.110091		0.433176	0.411678	0.377849	0.316564	0.257604	0.249865	-0.109065	0.0383199	0.116326	0.122257	-0.176783		0.329268	0.141317	0.276842	0.214768	0.336588	0.2057	0.065803	0.0386477	0.328845
100	SRGN	0.751089	0.740444	0.701911	0.755239	0.432349	0.38062	0.247068	0.314788	0.165657	0.25646		0.536611	0.326663	0.476715	0.136966	0.109464		0.43348	0.409371	0.377287	0.314874	0.256578	0.24943	-0.108443	0.0381683	0.115839	0.121561	-0.175859		0.334407	0.145513	0.277586	0.213494	0.348601	0.213554	0.0675437	0.0349202	0.337779
	max score of rank 20 to 100	0.964958	0.764351	0.730145	0.75558	0.446436	0.52602	0.294926	0.335313	0.205787	0.283707		0.592017	0.362321	0.476715	0.139167	0.110091		0.491698	0.43906	0.434115	0.363689	0.276346	0.272363	-0.0507278	0.0927562	0.186117	0.234935	0.0103122		0.454388	0.245083	0.324277	0.253113	0.474716	0.213554	0.123217	0.0723834	0.388741

## Sheet: WS_B_RA 100 secr_Fig6_SupFig7
Supplementary table 7. Worksheet WS-B lists top 100 genes encoding secreted/shedded molecules in RA-ST in figure 6 and supplementary figure 7.
rank	RA-ST vs OA-ST top 100 genes of secreted proteins	M1 vs MdM day 7	Mo C.pneumoniae vs Ctrl	Mo LPS vs Ctrl	Mo S.aureus vs Ctrl	Mo L.rhamnosus GG vs Ctrl	Mo F.novicida vs Ctrl	Mo TLR2-1L vs Ctrl	Mo M.tuberculosis vs Ctrl	Mo NOD2L vs Ctrl	PMN S.aureus vs Ctrl		Mo A.fumigatus vs Ctrl	Mo Zymosan vs Ctrl	Mo H5N1 vs Ctrl	CD14+CD16- YFV day 7 vs day 0	CD14+CD16+ YFV day 7 vs day 0		Mo S100A8 vs Ctrl	Mo IFNg vs Ctrl	Mo IFNa2a vs Ctrl	Mo TNF vs Ctrl	Mo IL15 vs Ctrl	Mo IL1b vs Ctrl	Mo IL4 vs Ctrl	Mo IL10 vs Ctrl	MdM day 7 vs MdM day 3	M2 vs MdM day7	CD14+CD16+ vs CD14+CD16-		Th17 vs CD4	Th1 activated vs resting	Th2 activated vs resting	gd-Tcells BrHPP/IL2 6h vs Ctrl	Plasma cell vs B-cell	Memory B-cell vs B-cell	GC B-cell vs B-cell	RA-SFbl vs OA-SFbl	ND-Syn vs ND-SFbl
1	CXCL13	1.098	0.701971	0	0.0389638	0	1.20482	0.472775	0.00884715	0	0.0170629		-0.0216106	0	0.0275804	0	0		0.00200329	0	0	0	0.0826047	-0.116588	-0.399857	0.491875	0.0986299	0.0603683	0		1.12833	0.0052397	0.103619	0	0	0.138005	0.145406	0	0
2	IGHM	0.611204	0.390755	0.0677079	0.0216893	0	0.670665	0.276077	-0.150036	0.0045899	-0.0253789		-0.0120296	0	0.155862	0	0		0.0248367	0	0	0.0179758	0.052432	-0.0323715	-0.221696	0.283539	0.0549027	0.0336042	0		0.636991	-0.163456	-0.0012233	0	0.00263539	-0.225456	-0.177867	0	0
3	CCL18	0.534043	0.299964	0.422597	0.157028	0.117268	0.514839	0.42636	0.0672977	0.151414	-0.0127105		-0.00923458	0.0468065	0.119648	0	0		0.15575	0	0.0175656	0.174708	0.181085	0.0888435	-0.0978734	0.277712	0.169922	0.387275	0		0.537929	-0.0402467	0.0499065	0	0.0310548	-0.137731	-0.134483	0.0888209	0.0227866
4	IGHD	0.44221	0.248383	0.349928	0.130026	0.0971027	0.426308	0.353044	0.0557253	0.123032	-0.00538193		-0.00764662	0.0387578	0.115167	0	0		0.146745	0	0.0145451	0.144666	0.149946	0.113965	-0.0810434	0.229503	0.140703	0.32068	0		0.445429	-0.033326	0.0413247	0	0.412416	-0.118899	-0.111333	0.0735475	0.0135033
5	CXCL9	0.753365	0.456902	0.468544	0.303834	0.0831852	0.367316	0.233104	0.0844365	0.0887268	-0.00603736		0.143056	0.0499283	0.325936	0.00641105	0		0.127597	0.367026	0.266888	0.117878	0.15896	0.0976309	-0.106977	0.137743	0.175555	0.279656	-0.0125674		0.446642	-0.0285495	0.0354017	0.215832	0.353305	-0.101857	-0.0953761	0.0630061	0.0118616
6	TFRC	0.724683	0.466181	0.469588	0.275155	0.0753519	0.477275	0.253881	0.0738641	0.0803839	0.0607056		0.201503	0.0436767	0.255979	0.00313451	0		0.179457	0.358234	0.266342	0.0780379	0.185467	0.112488	-0.0891264	0.142629	0.158765	0.250072	0.0491227		0.534807	0.0290212	0.102067	0.189925	0.306002	-0.0609019	-0.0257612	0.0537936	-0.0162366
7	IL32	0.993417	0.496789	0.424635	0.405333	0.0681384	0.432862	0.218024	0.0789342	0.0655251	0.0548942		0.182213	0.0394955	0.320795	0.00283444	0		0.19024	0.321667	0.210408	0.044665	0.167712	0.108596	-0.0805943	0.128975	0.171194	0.241576	0.0444202		0.481717	-0.00900702	0.0304842	0.352044	0.276708	0.0324069	-0.00727054	0.048644	-0.0196056
8	SERPINA1	0.981374	0.456959	0.419023	0.378401	0.0694513	0.510218	0.229218	0.0786862	0.083585	0.0654712		0.222702	0.0383647	0.320181	0.0087519	0.00146497		0.220718	0.29468	0.192904	0.0464722	0.170721	0.101295	-0.0741326	0.148246	0.16789	0.246223	0.0634937		0.443095	0.0169899	0.0321904	0.323037	0.254523	0.0298087	-0.00668762	0.0447439	0.0208386
9	QPCT	0.896404	0.425825	0.374995	0.351518	0.0646787	0.398006	0.270818	0.084654	0.145475	0.059284		0.205905	0.036136	0.299578	0.00610714	0.00412147		0.200168	0.271924	0.178794	0.0433059	0.158611	0.0978105	-0.0406394	0.127249	0.150181	0.355468	-0.0960554		0.587791	0.158474	0.054369	0.301738	0.373883	0.0303776	0.0564785	0.022188	0.011121
10	CCL13	0.842741	0.389787	0.351501	0.329495	0.0612252	0.401254	0.270249	0.0854668	0.136361	0.0595869		0.193005	0.033872	0.361357	0.00572452	0.00386325		0.187627	0.352429	0.26374	0.0405927	0.148673	0.0916825	-0.0380933	0.118921	0.140772	0.524999	-0.0882455		0.550965	0.148545	0.0509627	0.282834	0.350458	0.0284744	0.0529401	0.0217402	0.00986056
11	CXCR4	0.674988	0.426437	0.268906	0.31879	0.0545507	0.378899	0.24738	0.0663993	0.127674	0.0558299		0.224119	-0.0279198	0.336595	0.00588012	0.00330071		0.12876	0.282655	0.176853	0.0254259	0.0920522	0.059029	-0.0862587	0.0504315	0.251452	0.49575	-0.0924518		0.470794	0.0730565	-0.00361677	0.263048	0.265559	0.0261403	0.0143661	0.020529	0.174463
12	SEMA4D	0.640504	0.444647	0.257879	0.366625	0.0562454	0.359325	0.247573	0.0631566	0.16037	0.0532339		0.220498	-0.0230244	0.324886	0.00989614	0.00827792		0.129176	0.265333	0.169315	0.0241269	0.0849568	0.0451141	-0.0918944	0.00261143	0.239147	0.456178	-0.0924461		0.417474	0.069277	-0.0133478	0.260444	0.252124	0.058293	0.0110635	0.0285861	0.16555
13	S100A9	0.620522	0.391388	0.251273	0.349295	0.0535797	0.340216	0.249556	0.0560189	0.152703	0.0566137		0.2159	-0.0230915	0.312895	0.00939978	0.00857316		0.15427	0.252648	0.163974	0.0319287	0.0826198	0.0631142	-0.0927006	0.0129733	0.178702	0.4307	-0.146117		0.380375	0.0627001	-0.0127097	0.247993	0.240071	0.0330604	0.0059029	0.0272195	0.246723
14	CD38	0.722398	0.546288	0.330994	0.503915	0.0736021	0.353553	0.301881	0.0937076	0.196555	0.0540741		0.211239	-0.0177973	0.311804	0.0310701	0.021877		0.262942	0.2416	0.165099	0.0676881	0.168492	0.0788831	-0.0885422	0.0123914	0.19357	0.41679	-0.149895		0.49963	0.0344495	-0.0266036	0.262593	0.37552	0.0300769	0.0963271	0.0259985	0.239689
15	TNFAIP3	0.786739	0.641808	0.402003	0.537113	0.117892	0.405888	0.313832	0.143119	0.208134	0.128182		0.298404	0.0653225	0.319445	0.0342222	0.0286699		0.333458	0.228224	0.181481	0.123094	0.192344	0.120483	-0.085077	-0.00312166	0.208263	0.421624	-0.16754		0.48098	0.0485176	0.0644959	0.248005	0.350662	0.0287247	0.0800231	0.0166389	0.27472
16	CXCL11	0.979669	0.763817	0.595142	0.54463	0.11917	0.377735	0.250042	0.2485	0.186772	0.123246		0.354792	0.0628068	0.433694	0.100555	0.0566548		0.336895	0.402298	0.40267	0.141496	0.187436	0.132075	-0.114543	-0.0865085	0.22358	0.405413	-0.200042		0.462457	0.0466491	0.062012	0.310466	0.337158	0.0276184	0.0769413	0.0159981	0.264141
17	CXCL1	0.9452	0.857806	0.712977	0.657007	0.272145	0.535737	0.294613	0.359955	0.225232	0.158507		0.494673	0.176238	0.418378	0.0940996	0.054564		0.406468	0.345619	0.316479	0.227939	0.205072	0.190817	-0.183762	-0.0811731	0.179694	0.38839	-0.192659		0.454722	0.0449276	0.0597235	0.304362	0.324715	0.0265992	0.0741018	-0.00116272	0.251084
18	SERPINE2	0.938546	0.827435	0.690963	0.639373	0.302153	0.523283	0.316511	0.34721	0.23456	0.152895		0.574495	0.195953	0.407662	0.090768	0.0526322		0.396095	0.333383	0.305274	0.219869	0.201756	0.184061	-0.177256	-0.0782991	0.173332	0.374045	-0.185838		0.50118	0.109015	0.130839	0.293586	0.313218	0.0256575	0.0650731	-0.00127825	0.153534
19	CXCL8	0.923545	0.83857	0.769312	0.696773	0.38293	0.578862	0.323788	0.348157	0.236482	0.159857		0.600406	0.255452	0.431906	0.0767226	0.0428959		0.403654	0.319898	0.213036	0.292395	0.197953	0.195852	-0.179443	-0.0772418	0.151741	0.366817	-0.219252		0.673218	0.275179	0.375169	0.300208	0.282824	0.0135267	0.0448494	-0.0169387	0.228085
20	LCK	0.893302	0.81111	0.744648	0.673957	0.370391	0.554032	0.30781	0.336552	0.227906	0.154994		0.580745	0.247087	0.439835	0.0742103	0.0414913		0.392352	0.307162	0.183735	0.279359	0.203846	0.189437	-0.172216	-0.0695326	0.146772	0.354805	-0.209341		0.63433	0.230168	0.308541	0.297668	0.246902	0.0167388	0.0647191	-0.016384	0.220616
21	PTPRC	0.864892	0.789085	0.722141	0.652368	0.35814	0.504133	0.298507	0.323558	0.219213	0.150655		0.560558	0.238937	0.432178	0.0719672	0.0398925		0.377598	0.29819	0.182177	0.270915	0.197685	0.183441	-0.167657	-0.0638293	0.142919	0.344081	-0.198681		0.615158	0.225243	0.290944	0.291857	0.204165	0.016001	0.0630391	-0.0158888	0.294472
22	CXCL6	0.841034	0.767319	0.79765	0.634373	0.373609	0.490226	0.353328	0.400006	0.268891	0.13752		0.552897	0.242873	0.363567	0.069982	0.038792		0.444115	0.289964	0.177152	0.301539	0.240538	0.231108	-0.23716	-0.0647855	0.138976	0.33459	-0.1932		0.598189	0.21903	0.282918	0.283806	0.198533	0.0155596	0.0613002	-0.0201191	0.231841
23	LAP3	0.871245	0.782095	0.789958	0.63036	0.364454	0.46864	0.334537	0.390758	0.251779	0.131254		0.532447	0.236439	0.379178	0.0901864	0.0572663		0.440413	0.316968	0.208816	0.288715	0.234982	0.227787	-0.230055	-0.0445594	0.128909	0.334886	-0.196103		0.615974	0.208945	0.273274	0.277524	0.225189	0.016684	0.0781787	-0.0176044	0.227783
24	NAMPT	0.885651	0.810352	0.781942	0.681879	0.414293	0.488709	0.351216	0.427638	0.25062	0.133063		0.55487	0.266036	0.369791	0.0984065	0.056158		0.479191	0.325445	0.227056	0.281899	0.239199	0.259988	-0.231541	-0.029404	0.128543	0.315753	-0.16624		0.71725	0.30109	0.336178	0.262601	0.219233	0.0162709	0.0814987	-0.0179463	0.264196
25	ALOX5	0.780043	0.798485	0.763197	0.65119	0.394252	0.380885	0.332263	0.405961	0.239647	0.126035		0.529725	0.256761	0.392149	0.0960474	0.0549993		0.444692	0.317971	0.225341	0.275141	0.195898	0.253756	-0.228611	-0.0277408	0.125617	0.296807	-0.163698		0.638334	0.31922	0.332061	0.258759	0.172431	0.0234209	0.0853392	-0.017516	0.342593
26	CD27	0.764125	0.780245	0.749451	0.636315	0.389379	0.372184	0.321954	0.392845	0.234173	0.125654		0.517624	0.250896	0.385566	0.0938534	0.053743		0.434534	0.311425	0.220193	0.268856	0.191423	0.247959	-0.223389	-0.0271071	0.122747	0.290027	-0.159959		0.593879	0.311728	0.321076	0.25501	0.256343	0.0945446	0.147715	-0.0171159	0.334767
27	CXCL10	0.862287	0.861372	0.874258	0.645771	0.43863	0.364361	0.244363	0.408601	0.195541	0.122929		0.563258	0.247017	0.454933	0.13248	0.0996011		0.427491	0.438447	0.354874	0.312705	0.206298	0.263958	-0.230618	-0.0993957	0.125014	0.281977	-0.156275		0.590507	0.304968	0.314113	0.343905	0.250784	0.0924943	0.143315	-0.0167447	0.327507
28	CXCL2	0.84258	0.853511	0.953489	0.754213	0.515105	0.481862	0.277119	0.464474	0.217446	0.23945		0.645844	0.338299	0.445334	0.13086	0.100191		0.450903	0.415767	0.25777	0.37516	0.216107	0.282564	-0.268929	-0.097044	0.124015	0.269626	-0.152599		0.614074	0.298533	0.317102	0.337335	0.245492	0.0905426	0.14184	-0.0263374	0.381252
29	SLC2A3	0.803288	0.835883	0.908087	0.761813	0.518139	0.504337	0.303907	0.461076	0.245796	0.237718		0.645153	0.331253	0.429142	0.128129	0.0998958		0.444637	0.426493	0.257209	0.342228	0.236107	0.290691	-0.235777	-0.0564097	0.0794067	0.274339	-0.19612		0.626161	0.29566	0.329454	0.314531	0.206807	0.0879646	0.104626	-0.0234305	0.3872
30	CCL5	0.88795	0.882551	0.956292	0.825101	0.577135	0.56381	0.315468	0.464926	0.264313	0.232949		0.69866	0.418742	0.446701	0.125559	0.0978915		0.505455	0.416531	0.251809	0.347884	0.26107	0.292949	-0.207111	-0.0580694	0.0886364	0.276899	-0.192185		0.612226	0.288314	0.329682	0.312356	0.202657	0.114787	0.102526	-0.0229603	0.377607
31	VEGFA	0.87948	0.93962	0.918399	0.862794	0.581545	0.557146	0.325851	0.46903	0.275739	0.264583		0.734803	0.413696	0.424142	0.122128	0.122042		0.508899	0.40145	0.22428	0.335943	0.256185	0.30536	-0.212512	-0.0365141	0.0874516	0.271392	-0.315957		0.724617	0.298766	0.353097	0.295795	0.232935	0.110037	0.0908634	-0.0214679	0.365599
32	CXCL3	0.861697	0.927932	1.0263	0.950025	0.661282	0.668608	0.356493	0.538649	0.301967	0.374008		0.816153	0.51905	0.417312	0.124757	0.122287		0.53803	0.363529	0.169923	0.412903	0.267371	0.325728	-0.258912	-0.0369728	0.0858294	0.264935	-0.306485		0.723496	0.293283	0.421374	0.290858	0.22866	0.108017	0.089196	-0.0330229	0.390343
33	SDC1	0.846567	0.911639	1.00828	0.927194	0.647411	0.656869	0.350233	0.529191	0.296665	0.369452		0.801823	0.509981	0.409984	0.122567	0.12014		0.528583	0.357146	0.166939	0.405654	0.262804	0.320009	-0.254366	-0.0352592	0.0865184	0.260283	-0.301104		0.710793	0.288134	0.413975	0.285751	0.309232	0.106121	0.0876299	-0.0303366	0.383489
34	RAC2	0.79774	0.880054	0.99022	0.911709	0.636728	0.665117	0.360725	0.521935	0.305498	0.363734		0.788431	0.500758	0.404815	0.120519	0.117899		0.528458	0.350859	0.163072	0.398879	0.279007	0.334533	-0.249448	-0.0172684	0.0586107	0.255641	-0.291916		0.697172	0.281839	0.396063	0.292826	0.281141	0.104348	0.0850134	-0.0241075	0.37559
35	SECTM1	0.792703	0.865643	0.961427	0.941186	0.626302	0.632328	0.348619	0.501079	0.274141	0.358636		0.765877	0.492323	0.419584	0.125311	0.115968		0.481136	0.368147	0.172691	0.383237	0.27228	0.300785	-0.244091	0.0145267	0.0781254	0.25279	-0.275854		0.68968	0.277224	0.40752	0.289418	0.276537	0.10264	0.0836212	-0.0203351	0.341457
36	WARS	0.837238	0.886499	0.968653	0.938417	0.616574	0.598509	0.343916	0.493805	0.272002	0.352382		0.762322	0.483724	0.440797	0.131001	0.114838		0.495416	0.38908	0.196071	0.384326	0.282753	0.299572	-0.248473	0.00803472	0.0882946	0.250463	-0.255132		0.733206	0.291601	0.424249	0.305356	0.291835	0.0984322	0.0734199	-0.0183155	0.32647
37	CCL8	0.904457	0.909351	1.03301	0.980113	0.643004	0.589312	0.375989	0.516731	0.269246	0.347289		0.749572	0.495715	0.48332	0.174315	0.111224		0.499562	0.476675	0.292763	0.382736	0.320739	0.336195	-0.264878	0.0473791	0.0878774	0.313717	-0.25651		0.72194	0.287121	0.41773	0.302387	0.287351	0.0969198	0.0722918	-0.00701783	0.34468
38	CRISPLD2	0.894283	0.971937	0.997731	0.990512	0.63349	0.548004	0.372216	0.510334	0.269838	0.337967		0.747976	0.488276	0.476169	0.171188	0.109954		0.452744	0.465676	0.287178	0.370719	0.314366	0.303977	-0.272016	0.0453116	0.0860373	0.308726	-0.327882		0.71333	0.282873	0.411549	0.297913	0.2831	0.0954858	0.0712222	-0.0290487	0.346478
39	SRGN	0.882119	0.978376	0.985789	0.986353	0.625588	0.565183	0.367687	0.503138	0.266033	0.339502		0.745684	0.485026	0.493578	0.168774	0.108403		0.45322	0.459202	0.287064	0.365771	0.311025	0.302135	-0.268177	0.0448377	0.0852581	0.304373	-0.323462		0.720642	0.291268	0.411494	0.293584	0.31361	0.116494	0.0754572	-0.0373267	0.368356
40	PGF	0.870253	0.958103	0.97492	0.973085	0.617172	0.55758	0.362741	0.49637	0.262455	0.334935		0.735653	0.478501	0.486939	0.166503	0.106945		0.447124	0.453025	0.283203	0.360851	0.306841	0.298071	-0.26457	0.0442345	0.0844513	0.300278	-0.319111		0.710948	0.28735	0.405958	0.289635	0.309391	0.114927	0.0744422	-0.0436012	0.366969
41	LCP1	0.858927	0.945633	0.979661	0.960336	0.609405	0.550463	0.35802	0.494476	0.259039	0.332968		0.73149	0.472583	0.481612	0.163898	0.105553		0.457019	0.44708	0.277519	0.363201	0.303754	0.301751	-0.261126	0.0450959	0.0833521	0.301049	-0.314986		0.704583	0.270782	0.377467	0.287558	0.278511	0.113516	0.0922847	-0.0430337	0.375058
42	GCA	0.850418	0.928078	0.943023	0.944392	0.589119	0.484436	0.36844	0.480482	0.255712	0.327877		0.706293	0.465192	0.478614	0.161786	0.10422		0.431816	0.442158	0.284536	0.333638	0.293289	0.281366	-0.256392	0.0749049	0.0802718	0.297663	-0.324687		0.695269	0.288796	0.372625	0.301411	0.250302	0.104276	0.0832934	-0.0424809	0.372639
43	IL15RA	0.918491	0.981514	0.962016	0.986261	0.620355	0.543567	0.404135	0.503	0.270671	0.323726		0.710246	0.498154	0.475588	0.164538	0.109933		0.490456	0.43644	0.305328	0.329619	0.320176	0.291737	-0.255171	0.0720247	0.0792554	0.293894	-0.323285		0.705591	0.287959	0.381277	0.304194	0.275749	0.103204	0.0822387	-0.031991	0.367921
44	CORO1A	0.866177	0.946438	0.945296	0.967504	0.592473	0.500473	0.397905	0.492463	0.26245	0.310943		0.688875	0.489054	0.47498	0.162446	0.109449		0.45096	0.428635	0.295073	0.323899	0.297749	0.280747	-0.252802	0.0767568	0.0514915	0.276098	-0.319261		0.685281	0.250636	0.331786	0.299982	0.221849	0.0983173	0.0898511	-0.0315969	0.375323
45	ST6GAL1	0.850831	0.912481	0.920617	0.950484	0.571564	0.480484	0.393594	0.483599	0.259479	0.30479		0.677886	0.477324	0.477933	0.160562	0.107283		0.424903	0.42165	0.292284	0.309226	0.290319	0.272217	-0.249763	0.0676774	0.0409788	0.29992	-0.297862		0.644721	0.212597	0.268451	0.326517	0.242504	0.0974583	0.088854	-0.0263715	0.387268
46	CXCL5	0.840521	0.90169	0.909729	1.00637	0.595637	0.547821	0.406945	0.499043	0.272821	0.312377		0.757785	0.490152	0.475389	0.158663	0.106015		0.433443	0.416663	0.288827	0.305569	0.306924	0.265406	-0.306437	0.053175	-0.014056	0.288756	-0.29434		0.637096	0.210083	0.265276	0.321057	0.239635	0.0963057	0.0878031	-0.0260596	0.381251
47	PSMB9	0.871008	0.919725	0.897729	1.00991	0.5888	0.537703	0.398804	0.491853	0.268374	0.307978		0.739924	0.483165	0.492133	0.164191	0.112197		0.433011	0.424336	0.297982	0.294705	0.303385	0.260642	-0.30411	0.0286878	-0.0138947	0.289036	-0.290073		0.629783	0.184177	0.237075	0.340326	0.236885	0.101574	0.0867953	-0.022334	0.372203
48	SELE	0.861471	0.909655	0.887899	0.998857	0.582353	0.531816	0.394437	0.486467	0.265435	0.304606		0.731822	0.480698	0.486744	0.162394	0.110969		0.428269	0.420365	0.29472	0.291478	0.300063	0.257788	-0.30078	0.0283737	-0.0137425	0.285872	-0.286897		0.622888	0.182161	0.23448	0.336599	0.234291	0.100462	0.0867522	-0.0220895	0.372096
49	TNFSF10	0.906571	0.907979	0.897398	1.01806	0.580687	0.500063	0.389652	0.487631	0.262288	0.283656		0.723916	0.473921	0.524504	0.170404	0.120549		0.409536	0.447127	0.330386	0.255779	0.298613	0.233599	-0.302104	0.0297005	0.00313109	0.282824	-0.283797		0.595264	0.180294	0.225281	0.368546	0.217984	0.0988399	0.0703578	0.000348699	0.394168
50	IQGAP2	0.863005	0.898357	0.883306	1.0091	0.572461	0.454861	0.383762	0.481564	0.256091	0.276022		0.71699	0.468898	0.521383	0.168254	0.119171		0.405196	0.442389	0.326884	0.244257	0.297153	0.231239	-0.293997	0.0228955	0.0133942	0.266109	-0.287571		0.591926	0.174278	0.223538	0.384631	0.264211	0.110529	0.0695077	-0.000179859	0.421673
51	ICAM3	0.854256	0.873576	0.874352	0.996823	0.56629	0.430544	0.367666	0.476683	0.246501	0.273559		0.710725	0.464231	0.535882	0.162969	0.11581		0.394102	0.43769	0.323539	0.242419	0.281055	0.227649	-0.289234	0.0205737	-0.00308446	0.263412	-0.284656		0.580639	0.160041	0.211783	0.374166	0.256575	0.10924	0.0464803	0.00449022	0.417398
52	RARRES2	0.845725	0.864852	0.86761	0.986868	0.560635	0.426245	0.363994	0.471922	0.244039	0.270827		0.703628	0.459595	0.53053	0.161341	0.114653		0.390166	0.433319	0.320308	0.239998	0.278248	0.225376	-0.286345	0.0203682	-0.00305366	0.260781	-0.281813		0.574841	0.158442	0.209668	0.37043	0.254013	0.108149	0.0458274	0.0307301	0.414904
53	TNFAIP6	0.929084	0.937613	0.93516	1.05016	0.636048	0.500986	0.407206	0.531281	0.280916	0.277435		0.763822	0.524551	0.542978	0.162313	0.115087		0.465411	0.444907	0.343487	0.307002	0.303284	0.274441	-0.298592	-0.00737902	-0.000521135	0.263166	-0.312371		0.569195	0.156886	0.211688	0.367254	0.251518	0.107087	0.0453774	0.0325345	0.416423
54	NLGN4X	0.920207	0.928655	0.926225	1.04013	0.629971	0.4962	0.403315	0.526205	0.278232	0.274784		0.756524	0.519539	0.53779	0.160762	0.113988		0.460964	0.440657	0.340205	0.304069	0.300386	0.271818	-0.295739	-0.00730852	0.000872076	0.257844	-0.309386		0.563757	0.155387	0.209665	0.363745	0.250881	0.106064	0.0449438	0.0328826	0.396821
55	SLAMF1	0.998225	0.919879	0.929463	1.08491	0.673233	0.582617	0.45792	0.536449	0.295657	0.271968		0.780339	0.525532	0.526887	0.159243	0.11291		0.528395	0.44798	0.382192	0.327443	0.327829	0.281248	-0.292505	0.0886527	0.00224552	0.304216	-0.306463		0.592132	0.172684	0.227949	0.387658	0.242288	0.103192	0.0326865	0.0325718	0.392686
56	CR1	0.966644	0.911331	0.916852	1.05752	0.661368	0.56097	0.453665	0.531931	0.290896	0.268409		0.773088	0.520649	0.521991	0.157723	0.111585		0.521685	0.444343	0.378905	0.323701	0.324386	0.278268	-0.283679	0.13893	0.00886322	0.300588	-0.309779		0.511008	0.17108	0.225831	0.38341	0.219052	0.102171	0.0104356	0.0322691	0.389798
57	CD48	0.962662	0.920194	0.918584	1.05897	0.669726	0.580223	0.461981	0.534587	0.290057	0.27248		0.772125	0.51861	0.519865	0.156242	0.110616		0.52931	0.438406	0.375613	0.324136	0.328933	0.276737	-0.296767	0.139871	0.00897915	0.297552	-0.307088		0.494103	0.169134	0.220431	0.37594	0.170599	0.103456	-0.00536461	0.0319888	0.386411
58	CFB	1.03452	0.994214	1.01883	1.10341	0.690116	0.644357	0.490484	0.554818	0.29605	0.27017		0.765577	0.52012	0.51566	0.160165	0.109678		0.602791	0.447672	0.39923	0.375518	0.33692	0.274391	-0.29425	0.138685	0.0112866	0.307585	-0.304484		0.489913	0.167699	0.215931	0.372752	0.169153	0.102579	-0.00531912	0.030643	0.384279
59	ANGPT2	1.02585	0.985879	1.01029	1.09416	0.684331	0.638955	0.486373	0.550167	0.293568	0.267905		0.759159	0.51576	0.511337	0.158823	0.108758		0.597737	0.443919	0.395883	0.37237	0.334095	0.27209	-0.291783	0.138227	0.011192	0.305006	-0.301931		0.485806	0.166294	0.214121	0.369628	0.167735	0.101719	-0.00687571	0.0303861	0.381764
60	LOXL2	1.0376	0.977774	1.00199	1.08516	0.678705	0.664173	0.482374	0.545644	0.291154	0.265702		0.752918	0.524254	0.525797	0.157517	0.107864		0.592823	0.440269	0.392629	0.369309	0.331348	0.269853	-0.289385	0.137091	0.0111	0.302499	-0.299449		0.468752	0.164926	0.21236	0.366589	0.18733	0.101306	0.0420867	0.0327434	0.332842
61	MTHFD2	1.04847	0.994044	0.993821	1.08598	0.68134	0.653643	0.478444	0.553418	0.288782	0.267439		0.754229	0.523826	0.520603	0.15954	0.107737		0.588583	0.453089	0.401683	0.3663	0.336086	0.272954	-0.287057	0.135974	0.00466261	0.304413	-0.289008		0.511394	0.178294	0.231002	0.368303	0.197133	0.101624	0.0553525	0.03224	0.334111
62	MS4A1	1.04003	0.98604	0.985819	1.07724	0.675855	0.648381	0.475522	0.546091	0.289819	0.265286		0.748156	0.519609	0.532419	0.158255	0.10687		0.585253	0.448526	0.398449	0.363351	0.333567	0.269132	-0.284746	0.134879	0.00462506	0.301962	-0.286681		0.477374	0.176858	0.228033	0.365338	0.157643	0.101411	0.0542178	0.0319805	0.331421
63	LTB	1.03171	0.978447	0.977085	1.06818	0.67065	0.643476	0.470181	0.540986	0.288464	0.256794		0.738147	0.515607	0.535623	0.15653	0.103582		0.589494	0.441853	0.389092	0.360416	0.337791	0.271888	-0.281678	0.133453	0.00458945	0.299637	-0.255552		0.454626	0.162624	0.207268	0.376743	0.10384	0.10063	0.054344	0.0317342	0.328869
64	PSMB8	1.04637	0.978448	0.969695	1.06418	0.664582	0.618834	0.464516	0.535792	0.284946	0.247941		0.716544	0.509978	0.543856	0.155781	0.1043		0.585853	0.449411	0.397953	0.356014	0.334278	0.267726	-0.278679	0.122239	0.00407923	0.298668	-0.253616		0.452165	0.146271	0.188583	0.378008	0.0886153	0.0996371	0.0538632	0.0313522	0.325517
65	SMPDL3A	0.996575	0.971093	0.993455	1.05689	0.660879	0.604063	0.515044	0.540501	0.300785	0.244968		0.711163	0.503688	0.539099	0.154052	0.103994		0.606215	0.445804	0.395052	0.375119	0.350653	0.267949	-0.280903	0.141627	0.0285782	0.280798	-0.249085		0.451616	0.14534	0.198998	0.375166	0.0923252	0.109056	0.0816308	0.0366685	0.323923
66	SLC38A1	0.988519	0.964066	0.986266	1.04196	0.643545	0.599181	0.513309	0.53659	0.299346	0.242695		0.715519	0.497361	0.536131	0.152228	0.103242		0.602195	0.442578	0.390207	0.372404	0.348662	0.259139	-0.276709	0.139013	0.030435	0.278766	-0.247282		0.450983	0.144146	0.198389	0.367717	0.0850608	0.101663	0.0762527	0.0390145	0.318263
67	IL7	0.986301	0.957222	1.00046	1.03556	0.643162	0.594928	0.542699	0.532781	0.307306	0.240972		0.716725	0.49383	0.529187	0.151147	0.102509		0.619088	0.496165	0.428482	0.374331	0.37766	0.258237	-0.274604	0.204766	0.0312345	0.279518	-0.245217		0.447154	0.135157	0.196981	0.363749	0.03029	0.101218	0.0696435	0.0400726	0.315702
68	DMXL2	0.976735	0.950492	1.00617	1.02828	0.639326	0.590745	0.541945	0.531933	0.305145	0.23916		0.709454	0.48997	0.520465	0.152387	0.101735		0.614735	0.490602	0.425289	0.379839	0.378667	0.256946	-0.277375	0.20332	0.031797	0.277334	-0.243492		0.434363	0.0965779	0.15429	0.375555	0.0306415	0.103333	0.112493	0.0390795	0.317099
69	CD14	0.91681	0.944033	0.997224	1.02956	0.627011	0.534635	0.545433	0.507862	0.304577	0.239954		0.70259	0.483835	0.506005	0.151378	0.105782		0.604883	0.48706	0.419912	0.377203	0.372977	0.253925	-0.292824	0.208769	0.0315764	0.27033	-0.280977		0.428951	0.0959077	0.153219	0.372949	0.0304289	0.102616	0.111712	0.0338275	0.368004
70	FGR	0.909142	0.919436	0.990367	1.02248	0.622879	0.536898	0.543	0.518555	0.305365	0.239141		0.701391	0.480565	0.489748	0.150338	0.105055		0.604305	0.48348	0.415932	0.376093	0.37423	0.259899	-0.287814	0.208285	0.0314422	0.268471	-0.279045		0.421843	0.0973516	0.152166	0.370105	-0.0184016	0.0928995	0.0730387	0.0335949	0.380033
71	CST7	0.902952	0.959671	0.983523	1.01602	0.62235	0.537478	0.539405	0.514791	0.303881	0.237809		0.706934	0.477293	0.490229	0.149314	0.104339		0.604678	0.48178	0.414156	0.373533	0.373866	0.25813	-0.274932	0.216421	0.0329253	0.266643	-0.277145		0.425438	0.0968702	0.1511	0.370895	-0.0182763	0.0956276	0.0725414	0.0333662	0.377446
72	POSTN	0.896872	0.953208	0.9769	1.00918	0.618159	0.533858	0.535772	0.511324	0.301834	0.236208		0.702174	0.474079	0.486928	0.148309	0.103637		0.600606	0.476872	0.411367	0.371018	0.371349	0.256392	-0.273084	0.214964	0.0335353	0.264286	-0.275279		0.422573	0.0962179	0.150083	0.368397	-0.0181533	0.0949836	0.074354	0.0424779	0.377831
73	ITGAL	0.884377	0.938527	0.95825	1.00161	0.613167	0.530112	0.521418	0.505342	0.299261	0.234026		0.696367	0.470398	0.491018	0.150244	0.102728		0.568069	0.47194	0.406641	0.368297	0.358866	0.249095	-0.270121	0.207313	0.0333193	0.264176	-0.259862		0.399088	0.0518371	0.103876	0.36414	-0.0216835	0.097879	0.0747703	0.0422043	0.375133
74	CTSH	0.881798	0.93009	0.952402	0.995421	0.609582	0.528366	0.526347	0.501432	0.304185	0.227078		0.691566	0.467493	0.488878	0.149248	0.102176		0.564559	0.468446	0.403723	0.36631	0.351704	0.247984	-0.264548	0.205317	0.0345178	0.264156	-0.267726		0.427496	0.0456113	0.103576	0.361266	-0.0209945	0.105915	0.0805986	0.0404697	0.389332
75	MARCKSL1	0.930446	0.956748	0.94175	1.01312	0.623794	0.525619	0.522508	0.501259	0.303236	0.228856		0.69924	0.470336	0.485894	0.148329	0.10118		0.558165	0.449988	0.379298	0.365271	0.34703	0.249214	-0.264918	0.20326	0.0198708	0.26318	-0.245499		0.408668	0.0208624	0.0973366	0.356725	-0.0286729	0.0928102	0.10054	0.0368896	0.368824
76	THBS1	0.875072	0.983939	0.967962	1.00705	0.620056	0.507747	0.520186	0.523637	0.300436	0.236657		0.727355	0.470125	0.477187	0.14804	0.100574		0.55482	0.456371	0.385598	0.391747	0.345369	0.24772	-0.264025	0.20194	0.0036057	0.226252	-0.272772		0.475375	0.0228075	0.0967534	0.353434	-0.0285011	0.0922542	0.0999379	0.0367302	0.346766
77	HLA-DMA	0.846405	0.963288	0.96222	1.00091	0.613834	0.468373	0.499069	0.520065	0.293188	0.232142		0.72304	0.464803	0.475925	0.146401	0.101491		0.549918	0.453664	0.38319	0.390648	0.329716	0.259589	-0.251426	0.200478	0.0220817	0.224815	-0.279128		0.478996	0.0147771	0.0804715	0.346035	-0.0305161	0.0922204	0.099585	0.0336232	0.356787
78	RAB27A	0.841514	0.955691	0.932911	0.994595	0.608368	0.439833	0.50474	0.513935	0.295533	0.228299		0.718862	0.459263	0.475161	0.145302	0.0997125		0.532158	0.451043	0.380522	0.36747	0.325231	0.246027	-0.250312	0.212123	0.0203448	0.218335	-0.291718		0.495355	0.0320063	0.0963993	0.361575	-0.0421291	0.0901593	0.0868955	0.0353893	0.354726
79	GNG10	0.837832	0.938128	0.927667	0.989004	0.604508	0.425756	0.512923	0.511046	0.298903	0.227314		0.714578	0.456681	0.472491	0.144485	0.0988135		0.533098	0.459245	0.391817	0.365404	0.327876	0.244644	-0.248497	0.22645	0.0223764	0.217263	-0.291178		0.49994	0.0311641	0.0943408	0.367054	-0.0435154	0.0881683	0.0866801	0.0334978	0.353083
80	IL1RN	0.873995	0.932911	0.956966	0.989197	0.604444	0.467844	0.512188	0.53621	0.299827	0.255995		0.725311	0.459931	0.481322	0.150098	0.106728		0.578918	0.47472	0.42409	0.393321	0.344258	0.268807	-0.218419	0.25429	0.0094608	0.230337	-0.30994		0.544921	0.0769467	0.134225	0.367862	-0.0432734	0.087678	0.0861981	0.0392884	0.351119
81	APOL1	0.925207	0.927787	0.966983	1.01145	0.601298	0.468083	0.510896	0.53217	0.299508	0.252722		0.721328	0.457405	0.486466	0.15258	0.106788		0.589295	0.5066	0.455947	0.391161	0.343268	0.267292	-0.218028	0.251229	0.00940884	0.229071	-0.308238		0.541928	0.0547027	0.128171	0.374072	-0.0362188	0.0871965	0.0841681	0.0412067	0.346333
82	ACTN1	0.918582	0.922745	0.952661	1.00596	0.597997	0.479967	0.517706	0.530038	0.308055	0.251505		0.724218	0.455296	0.481725	0.151452	0.106457		0.584131	0.505118	0.453469	0.381623	0.340169	0.265635	-0.218109	0.261956	0.00892515	0.226742	-0.330999		0.521098	0.0559287	0.128526	0.366322	-0.036022	0.0960439	0.0837107	0.0437574	0.326334
83	CCL2	0.920864	0.917934	0.973148	0.99991	0.596887	0.480485	0.529841	0.544932	0.318649	0.29166		0.728595	0.456186	0.487927	0.193107	0.109526		0.609131	0.551269	0.50174	0.387582	0.363848	0.29539	-0.276718	0.282231	-0.0368931	0.244575	-0.354619		0.53028	0.0556371	0.127855	0.369151	-0.0358342	0.0955432	0.0832743	0.0510441	0.312754
84	LY75	0.951967	0.932643	0.967794	0.994772	0.599135	0.478327	0.531994	0.543806	0.32002	0.289869		0.724851	0.453868	0.486063	0.192404	0.108876		0.605619	0.545757	0.49917	0.381802	0.363626	0.291713	-0.275367	0.27983	-0.0242755	0.259188	-0.356066		0.526939	0.0435312	0.123729	0.389841	-0.0472718	0.0945605	0.0771555	0.0513233	0.311053
85	RFTN1	0.97591	0.958982	0.965765	1.00043	0.607403	0.497678	0.541012	0.551301	0.323866	0.288421		0.729409	0.455431	0.47327	0.191492	0.107574		0.624798	0.542962	0.496677	0.381453	0.374672	0.299942	-0.267698	0.274237	-0.0239391	0.258486	-0.339925		0.531611	0.0433919	0.123185	0.389016	-0.0467464	0.088073	0.0891461	0.051067	0.305023
86	DOCK10	0.971068	0.954225	0.959371	0.994162	0.600413	0.462	0.530622	0.548565	0.32226	0.282618		0.721268	0.450778	0.468248	0.192004	0.107553		0.60937	0.540523	0.494112	0.378375	0.364067	0.298427	-0.275165	0.266144	-0.0302355	0.269162	-0.33083		0.528103	0.0260611	0.113185	0.412868	-0.0605731	0.0948005	0.0753488	0.053933	0.302637
87	CTSC	0.955924	0.938655	0.95366	0.985204	0.595905	0.443501	0.528164	0.545264	0.323537	0.280231		0.717734	0.448107	0.4758	0.191288	0.107026		0.591907	0.537674	0.491903	0.376157	0.352525	0.289323	-0.240216	0.274747	-0.0237145	0.277264	-0.322011		0.525739	0.0240271	0.0966724	0.414283	-0.0598236	0.101247	0.0708414	0.0707327	0.32127
88	COL1A1	0.951268	0.934084	0.949016	0.980406	0.593003	0.441341	0.525592	0.542609	0.32339	0.279921		0.714239	0.445925	0.473483	0.190357	0.106505		0.59023	0.535056	0.489507	0.374326	0.350808	0.287914	-0.239046	0.273731	-0.0235991	0.275914	-0.320442		0.518964	0.0239101	0.095632	0.412266	-0.0595323	0.100754	0.0704964	0.0754642	0.270532
89	TUBA4A	0.946659	0.929557	0.914628	0.975298	0.589796	0.430307	0.523045	0.538869	0.321822	0.275533		0.724287	0.443764	0.47117	0.186929	0.102701		0.572549	0.515162	0.474334	0.35319	0.348623	0.274546	-0.238046	0.272688	-0.0436314	0.274577	-0.319012		0.51645	1.7206e-05	0.0700803	0.387523	-0.0605521	0.100073	0.0719444	0.07394	0.268979
90	LY96	0.915216	0.925103	0.900073	0.966697	0.585379	0.391123	0.520538	0.530196	0.32028	0.274186		0.720279	0.440925	0.471026	0.186691	0.108351		0.556965	0.520598	0.479421	0.342712	0.345547	0.270309	-0.237702	0.29212	-0.0434223	0.273261	-0.322774		0.516716	-0.018942	0.0510627	0.383522	-0.0346244	0.106265	0.0686239	0.0728079	0.264117
91	ARHGDIB	0.870048	0.899452	0.895883	0.95783	0.582654	0.364925	0.51589	0.526961	0.318789	0.273111		0.715823	0.438873	0.471412	0.185822	0.107846		0.553322	0.518175	0.47748	0.341117	0.34234	0.269286	-0.236389	0.289659	-0.0432202	0.274182	-0.320025		0.513661	-0.0318751	0.0409993	0.381534	-0.0463966	0.105855	0.0686411	0.0724689	0.32087
92	STK10	0.8602	0.895388	0.898349	0.953619	0.580021	0.35934	0.514014	0.525764	0.317349	0.271159		0.712589	0.437445	0.469396	0.184983	0.106512		0.552098	0.514402	0.470975	0.349595	0.345527	0.268161	-0.235468	0.293697	-0.0424506	0.272918	-0.309765		0.495718	-0.0573905	0.0170863	0.380444	-0.0546014	0.105934	0.0605031	0.072276	0.319267
93	KRIT1	0.849685	0.891375	0.891263	0.949676	0.577844	0.34069	0.511711	0.523468	0.315926	0.269944		0.708031	0.434566	0.464721	0.184106	0.106034		0.541863	0.509176	0.464971	0.34775	0.34362	0.263121	-0.234032	0.292037	-0.0393622	0.271694	-0.308553		0.485612	-0.0568495	0.0163399	0.396718	-0.0551412	0.104773	0.0576534	0.0682924	0.3142
94	ITGA4	0.807832	0.887432	0.883925	0.927272	0.573665	0.301424	0.506912	0.519115	0.310158	0.266707		0.70409	0.432012	0.467319	0.184357	0.105589		0.519749	0.506561	0.46264	0.336457	0.334917	0.254521	-0.237174	0.306688	-0.0437759	0.258388	-0.301167		0.483311	-0.0756687	-0.00371013	0.406998	-0.0845619	0.102884	0.0306405	0.0764162	0.299683
95	FCGR3B	0.796326	0.88355	0.877678	0.923497	0.571491	0.279991	0.491422	0.514482	0.297786	0.26565		0.698656	0.430122	0.472593	0.189137	0.105069		0.501047	0.504914	0.461057	0.332799	0.324391	0.246705	-0.240796	0.308776	-0.0450712	0.253503	-0.25145		0.472441	-0.0753377	-0.0036939	0.406906	-0.0825241	0.102434	0.0305065	0.076082	0.3087
96	PLSCR1	0.810749	0.90517	0.885845	0.942935	0.574962	0.28059	0.503572	0.524082	0.303643	0.275022		0.705514	0.428224	0.472845	0.199075	0.121263		0.509177	0.512481	0.469573	0.332137	0.323826	0.246367	-0.239548	0.322176	-0.0447685	0.253447	-0.257169		0.474185	-0.0805195	0.000148381	0.434331	-0.0954745	0.102489	0.0269045	0.0770286	0.309317
97	EZR	0.822362	0.907282	0.879718	0.936629	0.571266	0.265608	0.500607	0.520025	0.301092	0.274171		0.707041	0.426378	0.472082	0.198718	0.120669		0.506982	0.510175	0.467172	0.331045	0.316396	0.245882	-0.240228	0.321021	-0.0601774	0.252719	-0.249745		0.481054	-0.0827667	-0.00275997	0.42607	-0.0955869	0.104139	0.0390873	0.0766957	0.321949
98	CDC42	0.823329	0.91528	0.875945	0.935194	0.570258	0.26823	0.498891	0.520597	0.300106	0.274097		0.703836	0.424712	0.470372	0.198598	0.120109		0.505843	0.508274	0.467262	0.329625	0.315194	0.256352	-0.239657	0.320161	-0.061545	0.251305	-0.24787		0.481226	-0.0828004	-0.00104827	0.422485	-0.0938028	0.110136	0.0473486	0.0768062	0.321108
99	SYNGR2	0.821741	0.923712	0.861963	0.931168	0.567445	0.263358	0.496392	0.518008	0.297159	0.272932		0.699257	0.422157	0.461058	0.19766	0.119699		0.503694	0.504766	0.465204	0.328224	0.312437	0.255263	-0.22707	0.32266	-0.055892	0.257182	-0.241435		0.479181	-0.0854705	0.00663532	0.421135	-0.115103	0.10937	0.0461465	0.078705	0.340538
100	SERPINE1	0.818308	0.919853	0.858361	0.947	0.583018	0.275733	0.485857	0.554309	0.304925	0.271792		0.717919	0.432156	0.456073	0.196834	0.119199		0.503371	0.502657	0.46326	0.326853	0.31066	0.260401	-0.229157	0.283846	-0.0556584	0.256108	-0.240427		0.487252	-0.0851133	0.00660759	0.419375	-0.114622	0.108913	0.0459537	0.081985	0.309923
	max score of rank 20 to 100	1.04847	0.994214	1.03301	1.10341	0.690116	0.668608	0.545433	0.554818	0.323866	0.374008		0.816153	0.525532	0.543856	0.199075	0.122287		0.624798	0.551269	0.50174	0.412903	0.378667	0.336195	-0.167657	0.32266	0.146772	0.354805	-0.152599		0.733206	0.31922	0.424249	0.434331	0.31361	0.116494	0.147715	0.081985	0.421673

## Sheet: WS_C_OA 100 genes in SupFig4
Supplementary table 7. Worksheet WS-C lists top 100 genes in OA-ST showed in supplementary figure 4.
rank	OA-ST vs RA-ST top 100 genes	M1 vs MdM day 7	Mo C.pneumoniae vs Ctrl	Mo LPS vs Ctrl	Mo S.aureus vs Ctrl	Mo L.rhamnosus GG vs Ctrl	Mo F.novicida vs Ctrl	Mo TLR2-1L vs Ctrl	Mo M.tuberculosis vs Ctrl	Mo NOD2L vs Ctrl	PMN S.aureus vs Ctrl		Mo A.fumigatus vs Ctrl	Mo Zymosan vs Ctrl	Mo H5N1 vs Ctrl	CD14+CD16- YFV day 7 vs day 0	CD14+CD16+ YFV day 7 vs day 0		Mo S100A8 vs Ctrl	Mo IFNg vs Ctrl	Mo IFNa2a vs Ctrl	Mo TNF vs Ctrl	Mo IL15 vs Ctrl	Mo IL1b vs Ctrl	Mo IL4 vs Ctrl	Mo IL10 vs Ctrl	MdM day 7 vs MdM day 3	M2 vs MdM day7	CD14+CD16+ vs CD14+CD16-		Th17 vs CD4	Th1 activated vs resting	Th2 activated vs resting	gd-Tcells BrHPP/IL2 6h vs Ctrl	Plasma cell vs B-cell	Memory B-cell vs B-cell	GC B-cell vs B-cell	RA-SFbl vs OA-SFbl	ND-Syn vs ND-SFbl
1	TRHDE	0	0	0	0	0	0	0	0	0	0		0	-0.115615	0.0860276	0.0125542	0		0	0	0	0	0	0	0	0	0	0	0		0	0	0	0	0	0	0	0	1.55195
2	PLIN1	0	0	0	0	0	0	0	0	0	0.0254259		0	-0.0584314	0.0434781	0.00634485	0		0	0	0	0	0	0	0	0	0	0	0		0	0	0	0	-0.00751257	-0.0171588	-0.0091699	0	1.13276
3	ZIC1	0	0	0	0.00072008	0.0796325	0	0	0	0	0.0177177		0	-0.0407171	0.0302971	0.00442132	0		0	0	0	0	0	0	0	0	0	0	0		0	0	0	0	-0.00523503	-0.0119569	-0.00638992	0.0927002	1.1244
4	CSN1S1	0	0	0	0.000572283	0.0632878	0	0	0	0	0.0369539		0	-0.0323599	0.043062	0.00351384	0		0	0	0	0	-0.00274075	0	0	0	0	0	0		0	0	0	0.000261651	-0.00416053	-0.00950273	-0.00507838	0.0736733	1.1364
5	PCK1	0	0	0	0.000475513	0.0525862	0	0	0	0	0.0307051		0	-0.026888	0.0357805	0.00291967	0		0	-0.0182663	0	0	-0.0022773	0	0	0	0	0	0		0	0	0	-0.00705122	-0.00345701	-0.00789587	0.0118914	0.0612155	1.2152
6	FABP4	-0.160642	-0.0624424	0	-0.151891	0.0455914	-0.00236103	-0.413384	0.0104442	-0.226238	0.0266209		0.00796409	-0.0245569	0.0303811	0.0025313	0		0.00374	-0.0158366	0	0	-0.047876	0.0454876	0.268176	-0.0160256	0.14392	-0.0051789	0		0	0	0	-0.0061133	-0.00299717	-0.00684559	0.0103096	0.0481461	1.26526
7	C7	-0.141903	-0.0551586	0	-0.134173	0.0402732	-0.00208562	-0.365164	0.0092259	-0.199847	0.031453		0.0070351	-0.0213303	0.0268372	0.00223603	0		0.00330373	-0.0139892	0	0	-0.0422913	0.0401815	0.236894	-0.0141562	0.127132	-0.00457479	0		0	0	0	-0.00540019	-0.00264756	-0.00604707	0.00910702	0.0425299	1.36832
8	CRLF1	-0.119668	-0.0494782	0	-0.120355	0.0361258	-0.00187084	-0.328108	0.00827579	-0.189505	0.0282139		0.0063106	-0.0191336	0.0240734	0.00200576	0		0.0029635	-0.0125486	0	0	-0.037936	0.0360435	0.212498	-0.0126984	0.11404	-0.00410366	0		0	0	0	-0.00484406	-0.0023749	-0.00542432	0.00816915	0.036119	1.24237
9	LRP1B	-0.108566	-0.044888	0	-0.10919	0.0327743	-0.00169728	-0.297669	0.00750803	-0.171924	0.0301188		0.00572516	-0.0173586	0.0218401	0.00181968	0		0.00268857	-0.0113844	0	0	-0.0344167	0.0326997	0.192784	-0.0115203	0.10346	-0.00372296	0		0	0	0	-0.00439467	-0.00215458	-0.0049211	0.00741129	0.0649489	1.21416
10	RBP4	-0.0997796	-0.0412551	0	-0.119282	0.0301218	-0.00155991	-0.273578	0.00690038	-0.15801	0.0276812		0.0052618	-0.00786639	0.0200725	0.00167241	0		0.00247098	-0.0104631	0	0	-0.0316312	0.0300532	0.177181	-0.0105879	0.0950868	-0.00342165	0		-0.000776344	0	0	-0.004039	-0.0019802	-0.00452282	0.00681147	0.0653868	1.04881
11	BTC	-0.0757165	-0.0382365	-0.00942924	-0.110554	0.0279178	-0.00144577	-0.253561	0.00639549	-0.146448	0.0256558		0.0207404	-0.00729082	0.0186038	0.00155004	0		0.00229018	-0.00969749	0	-0.00502615	-0.0293168	0.0278543	0.164217	-0.00981323	0.0881294	-0.00317129	0		-0.00071954	0	0.00156311	-0.00374347	-0.00183531	-0.00419189	0.00631308	0.0606025	0.980227
12	ADIPOQ	-0.0742288	-0.035682	-0.00879928	-0.103168	0.0260527	-0.00134918	-0.236621	0.00596822	-0.146978	0.0239418		0.0193548	-0.00680373	0.0173609	-0.000488875	-0.0181152		-0.000222818	-0.00904961	0	-0.00469036	-0.0273582	0.0259934	0.153246	-0.00915762	0.0822416	-0.00326028	0		-0.000671468	0	0.00145868	-0.00349337	-0.0017127	-0.00391183	-0.00299324	0.0565537	1.01603
13	SCRG1	-0.0697658	-0.0335366	-0.00827023	-0.0969655	0.0244863	0.000490895	-0.222394	0.00560938	-0.138141	0.0225023		0.0181911	-0.00639466	0.0163171	-0.000459481	-0.017026		-0.000209421	-0.00850551	0	-0.00440835	-0.0244347	0.0244305	0.144032	-0.00860703	0.0772969	-0.00326095	0		-0.000631096	0	0.00137098	-0.00328334	-0.00160972	-0.00367664	-0.00281327	0.0755452	0.895553
14	SEMA3E	-0.066029	-0.0317404	-0.00782726	-0.0917718	0.0231747	0.000464602	-0.210482	0.00530893	-0.130742	0.021297		0.0172167	-0.00605215	0.0154431	-0.000434871	-0.0217793		-0.000198204	-0.00804994	0	-0.00417224	-0.0251709	0.023122	0.136318	-0.00814602	0.0731568	-0.00308629	0		-0.000597294	0	0.00129755	-0.00310748	0.00566771	-0.00347971	-0.00266259	0.114907	0.891641
15	IGFBP5	-0.0615567	-0.0301281	-0.00742968	-0.0871103	0.0219976	0.000441002	-0.199791	0.00503927	-0.124101	0.0202153		0.0163422	-0.00264682	0.0146587	-0.000412782	-0.0206731		0.00446739	-0.00764105	0	-0.00396031	-0.0209995	0.0219475	0.129394	-0.00773225	0.0694408	-0.00292952	0		-0.000566955	0	0.00123164	2.2643e-05	0.00537982	-0.00330296	-0.00252735	0.153395	0.845091
16	MEST	-0.0586005	-0.0286812	-0.00707288	-0.0845366	0.0209412	0.000419824	-0.190196	0.00479726	-0.118141	0.0192444		0.0155574	-0.0017742	0.0253411	-0.00541519	-0.0209219		0.00425284	-0.00727409	-0.00251686	-0.00377012	-0.019991	0.0208935	0.12318	-0.00736091	0.0653027	-0.0035208	-0.00243754		-0.0195298	0	0.00309714	0.00129406	0.00645088	-0.00314434	0.0282545	0.174202	0.70517
17	HBEGF	-0.174552	0.00491811	-0.141189	-0.0481187	0.109488	0.0314961	-0.171663	0.0411492	-0.0719135	0.0702664		0.12335	-0.00219288	0.0116072	-0.00459294	-0.0199724		-0.00136368	-0.0103165	-0.0191397	-0.0720407	-0.0183924	0.0640515	0.085284	-0.0329238	0.0572564	-0.0796712	-0.00232691		0.0567588	0.0402813	0.0529301	0.0767111	0.00615811	-0.0079332	0.0269721	0.190764	0.814875
18	SFRP1	-0.15852	0.00347698	-0.135128	-0.0460533	0.104788	0.0301441	-0.164295	0.0393829	-0.0688266	0.0672502		0.118056	-0.00209875	0.011109	-0.0043958	-0.0191151		-0.00130514	-0.00987365	-0.0183181	-0.0689484	-0.0176029	0.0613022	0.0816232	-0.0315106	0.0547987	-0.0762514	-0.00222703		0.0543224	0.0294987	0.0461327	0.0734183	0.00589378	-0.0219708	0.0204546	0.190609	0.810704
19	ITGBL1	-0.151998	0.00333391	-0.129568	-0.0441583	0.100477	0.0289038	-0.157534	0.0377625	-0.0659946	0.0644831		0.113198	-0.0020124	0.0144455	-0.00421492	-0.0183286		-0.00125144	-0.00946738	-0.0175644	-0.0579923	-0.0168786	0.0587798	0.0782647	-0.030214	0.053761	-0.0731139	-0.0021354		0.0520872	0.0282849	0.0358674	0.0703974	0.00565127	-0.0210668	0.019613	0.193917	0.784587
20	CLU	-0.0397496	0.0583608	-0.124535	-0.0447549	0.0965737	0.0285573	-0.151415	0.0345195	-0.063431	0.0563819		0.108801	-0.00193422	0.0138843	-0.00405119	-0.0176166		-0.000188835	-0.00909961	-0.0223519	-0.0588601	-0.016223	0.0564964	0.0752244	-0.0290403	0.0692031	-0.0707435	-0.00205245		0.0500639	-0.00581895	0.0192412	0.0504061	-0.0233475	-0.0211269	-0.00527262	0.18018	0.810601
21	ANK3	-0.0382764	0.0561978	-0.119919	-0.0430962	0.107335	0.0274989	-0.144757	0.0350337	-0.0584062	0.0542922		0.104768	-0.00164547	0.0313458	-0.00390104	-0.0169637		-0.000181837	-0.00876236	-0.0215235	-0.0566786	-0.0156217	0.052811	0.0724364	-0.027964	0.0666382	-0.0681216	-0.00197638		-0.00660058	0.0175078	0.109936	0.0626904	-0.0224821	0.0233741	-0.00388129	0.188434	0.777927
22	APOE	-0.0772161	0.0528369	-0.116292	-0.0414877	0.103558	0.0274313	-0.166965	0.0367482	-0.0646495	0.052382		0.102095	-0.00141392	0.0302429	-0.00376379	-0.0163668		-0.00315751	-0.00845406	-0.0207662	-0.0546844	-0.0290261	0.0485321	0.0736805	-0.030655	0.168154	-0.0862777	-0.00190684		-0.00636834	0.0168918	0.106068	0.0604847	-0.0216911	0.0225517	-0.00374473	0.156618	0.803589
23	GSTT1	-0.083363	0.0510637	-0.132869	-0.0444727	0.0944391	0.0208807	-0.160726	0.034525	-0.0614253	0.052241		0.0960289	-0.00442297	0.0334021	-0.00363064	-0.0145936		-0.00916909	-0.00963278	-0.0198334	-0.0707328	-0.0298357	0.039995	0.0712078	-0.0288344	0.162511	-0.0789239	-0.00415274		0.0142976	0.0203279	0.0831854	0.0584548	0.009876	0.022968	-0.00473193	0.151362	0.777328
24	MAB21L2	-0.0807262	0.0494486	-0.128666	-0.043066	0.0914519	0.0202202	-0.155642	0.033433	-0.0594824	0.0520429		0.0929915	-0.00416352	0.0323456	-0.0035158	-0.014132		-0.00887907	-0.00932809	-0.0192061	-0.0684955	-0.028892	0.03873	0.0689555	-0.0279224	0.157371	-0.0788001	-0.00402139		0.0138454	0.0196849	0.0805543	0.0566059	0.00956362	0.0222415	-0.00458226	0.187881	0.756346
25	NDNF	-0.0782518	0.0479328	-0.124722	-0.0417459	0.0886487	0.0196004	-0.150871	0.0324082	-0.0576592	0.0504477		0.0901411	-0.0040359	0.0836292	-0.00340804	-0.0136989		-0.00151293	-0.00904216	-0.0195377	-0.0663959	-0.0280064	0.0375428	0.0668418	-0.0196251	0.152547	-0.0763847	-0.00638703		0.013421	0.0190815	0.0859395	0.0548708	0.0107614	0.0215597	-0.0044418	0.198186	0.752839
26	TPD52L1	-0.0759275	0.0465091	-0.121018	-0.0405059	0.0860156	0.018062	-0.14639	0.0314456	-0.0559465	0.0489492		0.0874636	-0.00391603	0.0811452	-0.00330681	-0.013292		-0.00146799	-0.00877359	-0.0189574	-0.0644238	-0.0271745	0.0364277	0.0648564	-0.0184516	0.148016	-0.0741158	-0.00619731		0.0130223	0.0185148	0.0833868	0.053241	0.0104418	0.0209194	-0.00430987	0.202951	0.735041
27	PTGDS	-0.0737656	0.0451849	-0.117572	-0.0478955	0.0835665	0.0175281	-0.142222	0.0262539	-0.0543536	0.0491318		0.0849733	-0.00956717	0.0893899	-0.00321265	-0.0129135		0.000486636	-0.00703548	-0.0177128	-0.0625792	-0.0264008	0.0404525	0.0630098	-0.0179262	0.145603	-0.0759963	-0.00481493		-0.00234459	0.0179876	0.0810126	0.0397816	0.0101445	0.0213761	-0.00424982	0.18241	0.717108
28	SCARA3	-0.071724	0.0439343	-0.114318	-0.0465699	0.0812536	0.017043	-0.138285	0.0255272	-0.0528492	0.0533012		0.0826215	-0.00930238	0.0869158	-0.00312374	-0.0125561		0.000473167	-0.00684076	-0.0172226	-0.0608472	-0.0252656	0.0393329	0.0612658	-0.0174301	0.141574	-0.073893	-0.00468167		-0.0022797	0.0174897	0.0787704	0.0386806	0.00986372	0.0207845	-0.0041322	0.163573	0.697236
29	ABCA8	-0.0697933	0.0427516	-0.111241	-0.0453163	0.0790664	0.0165842	-0.134563	0.0248401	-0.0514266	0.0518664		0.0956711	-0.00905197	0.0845761	-0.00303965	-0.0122181		0.00967049	-0.00665661	-0.016759	-0.0592092	-0.0220361	0.0382741	0.0596166	-0.0160556	0.137763	-0.0719039	-0.00455565		-0.00221833	0.0170189	0.07665	0.0333538	0.00911242	0.020225	-0.00402096	0.159476	0.700853
30	SORBS2	-0.0680107	0.0416597	-0.1084	-0.0441589	0.0770469	0.0161606	-0.131126	0.0242056	-0.0501131	0.0505417		0.0862113	-0.00882077	0.082416	-0.00296201	-0.011906		0.0094235	-0.0064866	-0.0163309	-0.057697	-0.0214733	0.0372965	0.058094	-0.0156455	0.134244	-0.0700674	-0.00443929		-0.00216168	0.0165843	0.0746923	0.0325019	0.00887968	0.0197084	-0.00391827	0.164515	0.701923
31	CLIC5	-0.0663237	0.0406263	-0.105711	-0.0430636	0.0739575	0.0157598	-0.127873	0.0234256	-0.0488701	0.0492881		0.0840729	-0.00860198	0.0845687	-0.00288854	-0.0116107		0.00918976	-0.0063257	-0.0131763	-0.0562658	-0.0209406	0.0363714	0.056653	-0.0152574	0.130914	-0.0683294	-0.00432918		0.0125725	0.00552459	0.0738556	0.0490293	0.00854206	0.0282987	-0.00160128	0.180226	0.776677
32	C4A, C4B, C4B_2	-0.0193511	0.0396471	-0.0776057	-0.0420255	0.0721748	0.0153799	-0.124791	0.0243699	-0.0476921	0.0481		0.0820463	-0.00605878	0.0948365	-0.00281892	-0.0113308		0.00896824	0.00341885	-0.0128587	-0.0549096	-0.0204359	0.0354947	0.0552874	-0.0148896	0.127759	-0.0633589	-0.00422482		0.0122695	0.00539142	0.0720754	0.0478475	0.0166801	0.0276166	-0.00156268	0.174411	0.792821
33	EPYC	-0.0146934	0.0387262	-0.0758032	-0.0410494	0.0704984	0.0150227	-0.121893	0.0213756	-0.0465844	0.0469828		0.0801407	-0.00263855	0.0926338	-0.00275344	-0.0110677		0.00875994	0.00333944	-0.0125601	-0.0556559	-0.0199612	0.0346703	0.0540033	-0.0145438	0.124791	-0.0618873	-0.0041267		0.0119845	0.0052662	0.0704013	0.0467361	0.0162927	0.0269751	-0.00152639	0.161793	0.774407
34	THBS4	-0.0143674	0.0378671	-0.0741216	-0.0401388	0.0785792	0.0146894	-0.119189	0.0209014	-0.0455509	0.0459405		0.0783628	-0.00258001	0.0905788	-0.00269236	-0.0108221		0.00856561	0.00326536	-0.0122814	-0.0544212	-0.0195184	0.0339012	0.0528053	-0.0142212	0.122023	-0.0605144	-0.00403515		0.0522436	0.00514937	0.0688395	0.0456993	0.0159313	0.0263767	-0.00149253	0.174717	0.811081
35	CP	-0.0140579	0.0949578	-0.0725247	-0.0101392	0.0768863	0.0232851	-0.116621	0.0204511	-0.0445696	0.0449508		0.0766746	-0.00252443	0.0886274	-0.00263436	-0.010589		0.00838108	0.00319501	-0.0120168	-0.0532488	-0.0190979	0.0331708	0.0516677	-0.0139148	0.119394	-0.0592107	-0.00394822		0.0511181	0.00503843	0.0673565	0.0463693	0.015588	0.0258085	-0.00146037	0.191097	0.796827
36	PART1	-0.0137683	0.0930013	-0.0710304	-0.00993026	0.0753021	0.0228054	-0.114218	0.0200297	-0.0436513	0.0440246		0.0750948	-0.00247242	0.0868014	-0.00258008	-0.0103708		0.00820839	0.00312918	-0.0117693	-0.0521517	-0.0187044	0.0324874	0.0506031	-0.0136281	0.116934	-0.0579907	-0.00386687		0.0500649	0.00493462	0.0659687	0.0454139	0.0152669	0.0252767	-0.00380611	0.18716	0.780409
37	TPSAB1, TPSB2	-0.0147701	0.0911365	-0.0696062	-0.00973114	0.0737922	0.0253311	-0.111928	0.0196281	-0.042776	0.0431419		0.073589	-0.00302097	0.0897482	-0.00252834	-0.0101629		0.0080438	0.00306643	-0.0115333	-0.0511059	-0.0183294	0.0297438	0.0495884	-0.0133548	0.142734	-0.0566266	-0.00378933		0.049061	0.00462993	0.0646459	0.0445033	0.0149607	0.0247699	-0.00372979	0.168284	0.799574
38	EPHA3	-0.0144844	0.0893733	-0.0682596	-0.00954288	0.0723646	0.0248411	-0.109762	0.0200878	-0.0419485	0.0423073		0.0721654	-0.00296252	0.088012	-0.00247943	-0.00996626		0.0079272	0.00300711	-0.0113101	-0.0501173	-0.020383	0.0291684	0.0464895	-0.0141853	0.139973	-0.0555312	-0.00371602		0.0481119	0.00454036	0.0633952	0.0436423	0.0146713	0.0257402	-0.00223265	0.167275	0.80806
39	TAC1	-0.0142103	0.0876822	-0.066968	-0.00936231	0.0709953	0.024371	-0.107685	0.0197077	-0.0411547	0.0415067		0.212109	-0.00290646	0.160519	-0.00243252	-0.00977768		0.0077772	0.00336048	-0.011697	-0.0491689	-0.0199973	0.0286165	0.0457967	-0.0139169	0.137325	-0.0544804	-0.00364571		0.119331	0.0271469	0.148715	0.0428165	0.0143937	0.0264854	-0.0021904	0.16411	0.797472
40	SV2B	-0.0139478	0.101747	-0.0657308	-0.00918934	0.0696837	0.0239208	-0.105696	0.0193436	-0.0403944	0.0407399		0.20819	-0.00285277	0.157553	-0.00238758	-0.00959704		0.00763352	0.0032984	-0.0114809	-0.0482606	-0.0196279	0.0280878	0.0449507	-0.0136598	0.0921661	-0.0557329	-0.00357836		0.117127	0.0266454	0.145967	0.0420255	0.0141278	0.0259961	-0.00214994	0.161078	0.804801
41	WIF1	-0.00698789	0.0999149	-0.0645472	-0.00902388	0.068429	0.0234901	-0.103793	0.0155246	-0.0396671	0.0400063		0.204442	-0.0028014	0.154717	-0.00234459	-0.00942424		0.00749607	0.00323901	-0.0112742	-0.0473916	-0.0192745	0.0275821	0.0441413	-0.0134138	0.0905066	-0.0547293	-0.00351392		0.115018	0.0261656	0.143339	0.0412688	0.0138734	0.025528	-0.00211122	0.158178	0.796066
42	TPSAB1	-0.00788674	0.098149	-0.0634064	-0.00886439	0.0771294	0.0219816	-0.101958	0.0152502	-0.0363134	0.0392993		0.200828	-0.0031164	0.166161	-0.00230315	-0.00925767		0.00736358	0.00318176	-0.0116943	-0.046554	-0.0189338	0.0243833	0.0433611	-0.0131768	0.103895	-0.0535876	-0.00345182		0.112985	0.0257032	0.140806	0.0405394	0.0136282	0.0259085	-0.00207391	0.1401	0.816536
43	TPSB2	-0.0102715	0.0964556	-0.0623124	-0.00871145	0.0777821	0.031003	-0.100199	0.0149871	-0.0356868	0.0386212		0.197363	-0.00161123	0.163294	-0.00226341	-0.00909794		0.00723653	0.00312686	-0.0114925	-0.0457507	-0.0181824	0.017967	0.0429247	-0.0129494	0.120981	-0.0527132	-0.00339226		0.109689	0.0252597	0.138376	0.0398399	0.0133931	0.0254615	-0.00203813	0.121314	0.836465
44	PDZRN4	-0.0100973	0.0948195	-0.0612555	-0.00856369	0.0764628	0.0304772	-0.0984997	0.0147329	-0.0350815	0.0379661		0.194016	-0.00105546	0.160525	-0.00222502	-0.00894363		0.00711379	0.00260731	-0.0112976	-0.0449747	-0.017874	0.0176622	0.0421967	-0.0127298	0.118586	-0.0518191	-0.00333472		0.107828	0.0248312	0.136029	0.0391642	0.0131659	0.0250297	0.000624693	0.119256	0.823918
45	PDE1A	-0.0099317	0.0932642	-0.0602507	-0.00842321	0.0752086	0.0299772	-0.096884	0.0144912	-0.0345061	0.0373434		0.190833	-0.00103815	0.157892	-0.0011812	-0.00879692		0.0069971	0.00256454	-0.0111123	-0.044237	-0.0170592	0.0173725	0.0415045	-0.012521	0.11664	-0.0509691	-0.00328002		0.10606	0.0244239	0.133798	0.0385217	0.0151819	0.0267712	0.000614446	0.120689	0.811472
46	ADIRF	0.0554055	0.102742	-0.0592996	-0.00829025	0.151302	0.029504	-0.0953546	0.0142625	-0.0339614	0.0367539		0.187821	-0.00102176	0.155399	-0.00116255	-0.00865806		0.00688665	0.00252406	-0.0109368	-0.0435387	-0.0167899	0.0178707	0.0408493	-0.0123233	0.0864444	-0.0501645	-0.00322825		0.104386	0.0240384	0.131686	0.0379137	0.0158692	0.0263486	0.000604747	0.122473	0.801576
47	GPR1	0.0528651	0.101165	-0.0588096	-0.00816299	0.160834	0.0290511	-0.0938908	0.0028794	-0.0334401	0.0361897		0.184938	-0.00100608	0.16034	-0.00110769	-0.00852515		0.00678093	0.00248532	-0.0107689	-0.043175	-0.0165322	0.0180771	0.0396686	-0.0121341	0.0919217	-0.0536647	-0.00254272		0.102783	0.0243188	0.129352	0.0373317	0.0156256	0.0297901	0.00101778	0.122101	0.789271
48	MFAP4	0.0520704	0.099644	-0.0579256	-0.00804028	0.158416	0.0286144	-0.0924794	0.00283612	-0.0329374	0.0356457		0.182158	-0.000990952	0.157929	-0.00109104	-0.008397		0.006679	0.00244796	-0.0106071	-0.0425259	-0.0162837	0.0178054	0.0390723	-0.0119517	0.09054	-0.052858	-0.0025045		0.101672	0.0239532	0.127408	0.0366197	0.0153907	0.0293423	0.00100248	0.107604	0.780144
49	GHR	0.0512998	0.0981693	-0.0570684	-0.0106994	0.156072	0.028191	-0.0911108	0.00279415	-0.0324499	0.0351181		0.179462	-0.000976287	0.155592	-0.00107489	-0.00827273		0.00658015	0.00241173	-0.0104501	-0.0434376	-0.0160427	0.0175419	0.0384941	-0.0117749	0.0892	-0.0520758	-0.00246743		0.100167	0.0235987	0.125522	0.0362102	0.0151629	0.0275827	0.000479986	0.108393	0.775604
50	ANKH	0.029188	0.0937607	-0.0562371	-0.0105436	0.153798	0.0277803	-0.0978684	0.00275345	-0.0343628	0.0346066		0.176848	-0.00257838	0.153326	-0.00100742	-0.0209833		-0.00100474	0.000616053	-0.0102979	-0.0428049	-0.0212992	0.0171082	0.0437522	-0.0137917	0.087798	-0.0533555	0.00664118		0.0929042	0.0338615	0.123694	0.0358445	0.0149421	0.0271809	0.000472995	0.107382	0.778771
51	IGFBP2	0.0287829	0.0924593	-0.0554565	-0.0103972	0.159261	0.0273947	-0.09651	0.00271523	-0.0338858	0.0341262		0.174393	-0.00254259	0.151198	-0.000993432	-0.020692		-0.00173492	0.000607502	-0.0101549	-0.0422108	-0.0210035	0.0134335	0.044887	-0.0132323	0.0865794	-0.0526149	0.006549		0.0916147	0.0333915	0.121977	0.035347	0.0147347	0.0268036	0.00046643	0.0906489	0.765282
52	LOC100507472, PCSK6	0.0283906	0.0911993	-0.050396	-0.0179239	0.157091	0.0270214	-0.0951948	0.00267823	-0.0352504	0.0352613		0.172017	-0.00304444	0.149137	-0.000979894	-0.0204101		-0.00171127	0.000599223	-0.0100166	-0.0416355	-0.0197152	0.0132504	0.0427534	-0.0123825	0.0546867	-0.0518979	0.00645975		0.0903662	0.0329365	0.120315	0.0329438	0.0145339	0.0264384	0.000460073	0.0963802	0.79507
53	GPR64	0.0280095	0.120249	-0.0497194	0.00495567	0.154982	0.0415109	-0.0972402	0.0163971	-0.0347771	0.0347879		0.169707	-0.00300356	0.147135	-0.000966739	-0.020136		-0.0016883	0.000591178	-0.00988208	-0.0410766	-0.0194505	0.0130725	0.0417232	-0.0123154	0.0539525	-0.051773	0.00637303		0.095618	0.0324943	0.116365	0.0325016	0.0143388	0.0260834	0.000453897	0.0950863	0.847409
54	PPP1R1A	0.0339053	0.118664	-0.0490641	0.00995755	0.152939	0.0409639	-0.0959587	0.016181	-0.0343188	0.0362876		0.167471	-0.00296398	0.145196	-0.000953999	-0.0198707		-0.00166605	0.000583387	-0.00975185	-0.0405352	-0.0191942	0.0129003	0.0411733	-0.0121531	0.0532415	-0.0510907	0.00628904		0.0943579	0.0320661	0.114831	0.0320732	0.0141498	0.0257397	0.000447915	0.0938332	0.838618
55	GPX3	0.00271788	0.102051	-0.0480387	-0.00180933	0.14321	0.0400564	-0.101583	0.0151116	-0.0241469	0.0401407		0.165682	-0.00494789	0.143309	-0.000941599	-0.0196124		-0.00942267	-0.0182118	-0.0379	-0.0399177	-0.0221867	0.0137362	0.0540028	-0.00647095	0.0744262	-0.0600296	0.006414		0.0931315	0.0316493	0.11227	0.0298665	0.0160385	0.0254051	0.000442093	0.0939867	0.865628
56	HOXC10	0.00268327	0.0939617	-0.0370484	-0.00178629	0.161972	0.0395463	-0.100289	0.0149192	-0.0238394	0.0396295		0.163572	-0.00488488	0.146235	-0.000929609	-0.0193627		-0.00614606	-0.0179799	-0.0374174	-0.0375914	-0.0219042	0.0129409	0.0532307	-0.00638855	0.0734784	-0.0592652	0.00633232		0.0919455	0.0357997	0.11084	0.0294862	0.0158343	0.0250816	0.000436463	0.0927899	0.848602
57	DNASE1L3	0.00264994	0.071351	-0.0365882	-0.0017641	0.210569	0.039055	-0.0990434	0.0147338	-0.0219484	0.0391372		0.16154	-0.00482419	0.144575	-0.001061	-0.0191221		-0.0060697	-0.0177565	-0.0369526	-0.0371244	-0.0216321	0.0141319	0.0525694	-0.00630918	0.0725656	-0.0481433	0.00625365		0.0908033	0.0353549	0.109463	0.027242	0.00797884	0.00939056	-0.0349038	0.0916371	0.845897
58	CTGF	0.00261787	0.0704877	-0.0349894	-0.00174275	0.208021	0.0385824	-0.0914502	0.0145555	-0.0145495	0.0386636		0.159585	-0.00476582	0.136784	-0.00104816	-0.0194236		-0.00138672	-0.0175417	-0.0365054	-0.0366752	-0.0213703	0.0194662	0.0519333	-0.00623283	0.0725779	-0.0501191	0.00678385		0.0897045	0.0349271	0.108139	0.0269124	0.0302159	0.00398601	-0.0561424	0.0908027	0.858169
59	MGAT4C	0.00258674	0.0696495	-0.0345733	-0.00172203	0.205548	0.0381236	-0.0903628	0.0143825	-0.0143765	0.0375887		0.157688	-0.00470915	0.135157	-0.0010357	-0.0191926		0.00157335	-0.0173331	-0.0360714	-0.0362391	-0.0211162	0.0192348	0.0508204	-0.00551884	0.071715	-0.0495231	0.00670319		0.0886379	0.0345118	0.106853	0.0265924	0.0298567	0.00393862	-0.0554749	0.0897231	0.848401
60	SUSD5	0.00255682	0.0688438	-0.0341734	-0.00170211	0.20317	0.0376826	-0.0893175	0.0142161	-0.0142102	0.0371539		0.155864	-0.00465467	0.133594	-0.00102371	-0.0189706		0.00155515	-0.0171326	-0.0356541	-0.0358199	-0.0208719	0.0190123	0.0502324	-0.00545499	0.0714152	-0.0489502	0.00755748		0.0876125	0.0341126	0.105617	0.0262848	0.0295113	0.00389305	-0.0548332	0.105605	0.846264
61	GAS1	0.0025276	0.0680572	-0.0337829	-0.00168266	0.200848	0.037252	-0.0882969	0.0140537	-0.0140478	0.0367293		0.154083	-0.00460149	0.132067	-0.00101202	-0.0187538		0.00153738	-0.0119124	-0.0352467	-0.0354106	-0.0206334	0.018795	0.0496585	-0.00539266	0.0705992	-0.0483909	0.00747113		0.0866114	0.0337228	0.10441	0.0228664	0.0291741	-0.000846164	-0.0590358	0.0982063	0.856736
62	ADAMTSL3	0.00249907	0.0672889	-0.0334015	-0.00166366	0.198581	0.0368315	-0.0873001	0.013895	-0.0138892	0.0363147		0.152343	-0.00454954	0.131519	-0.00100059	-0.0185421		0.00244161	-0.0117779	-0.0348488	-0.0350108	-0.0204005	0.0189928	0.0490979	-0.00533178	0.0698022	-0.0496359	0.00738678		0.0856336	0.0333421	0.103231	0.0226083	0.0288447	-0.000836611	-0.0583694	0.108536	0.867216
63	OGN	0.00247129	0.066541	-0.0330303	-0.00164517	0.196374	0.0364221	-0.0863298	0.0137406	-0.0137349	0.0359111		0.15065	-0.00449898	0.130058	-0.000989472	-0.018336		0.00241447	-0.011647	-0.0344615	-0.0346217	-0.0201738	0.0187817	0.0485522	-0.00527252	0.0690264	-0.0490843	0.00730468		0.0846819	0.0355297	0.10195	0.022357	0.0285241	-0.000827313	-0.0577206	0.10896	0.846973
64	LTBP3	-0.0066177	0.0658111	-0.032668	-0.00343713	0.19422	0.0347491	-0.0863784	0.0135898	-0.0142469	0.0355172		0.148998	-0.00653156	0.128631	-0.000978618	-0.0181349		0.00124341	-0.00624406	-0.0331489	-0.0342419	-0.0178808	0.0192473	0.0636707	-0.00403417	0.0842929	-0.0469985	0.00722456		0.0574297	0.0359421	0.0949431	0.0226393	0.0282113	-0.000818239	-0.0695691	0.107968	0.843426
65	ATP9A	-0.00654607	0.0650989	-0.0323144	0.000470748	0.192118	0.0306032	-0.0776841	0.0176292	0.00454337	0.0351328		0.147385	-0.00693558	0.127239	-0.000968027	-0.0179386		0.00122995	-0.00617648	-0.0327901	-0.0338714	-0.0176424	0.019039	0.0629816	-0.0039905	0.0833806	-0.0464899	0.010329		0.0961997	0.0661698	0.1173	0.0197419	0.0379952	0.00131129	-0.0675387	0.106165	0.828778
66	CYBRD1	-0.0592825	0.0640322	-0.0335069	-0.00307622	0.1315	0.0284009	-0.0814144	0.0174424	-0.000604504	0.0347331		0.143058	-0.00807176	0.125891	-0.00264809	-0.0183157		-0.0191334	-0.00627379	-0.0325523	-0.0402384	-0.0419844	0.0070363	0.0562185	-0.00208623	0.108071	-0.0459537	0.0102863		0.0951805	0.0610912	0.114627	0.0195328	0.0375926	0.00129739	-0.0668231	0.106627	0.817617
67	TMEM100	-0.0586638	0.0633639	-0.0331572	-0.00304411	0.130128	0.0281045	-0.0805647	0.0172603	-0.000598195	0.0343706		0.141565	-0.00798752	0.124577	-0.00262046	-0.0181246		-0.0189337	-0.00620831	-0.0322126	-0.0398184	-0.0415462	0.00696286	0.0535244	-0.00206446	0.10779	-0.0454741	0.010179		0.0941871	0.0604536	0.113431	0.0193289	0.0372003	0.00128385	-0.0661257	0.112362	0.85617
68	SLC5A3	-0.0778368	0.0633534	-0.0506199	0.00217499	0.151132	0.0283234	-0.0803289	0.0140218	-0.00218762	0.034967		0.14438	-0.0163333	0.106867	-0.00491444	-0.0191078		-0.0247329	-0.019134	-0.0457335	-0.0552933	-0.0427472	-0.00820166	0.0537486	-0.0122947	0.120991	-0.0430306	0.00701987		0.106027	0.0659287	0.120096	0.0227579	0.0385542	0.00288439	-0.0519932	0.12213	0.832373
69	FLNB	-0.0770479	0.0627112	-0.0501069	-4.19794e-05	0.149889	0.0280363	-0.0775328	0.0138797	0.00632869	0.0346954		0.150595	-0.0179074	0.106442	-0.00486463	-0.0187208		-0.0286554	-0.0193399	-0.0452699	-0.0541195	-0.0444476	-0.000584955	0.0536061	-0.00938977	0.119851	-0.043687	0.0135176		0.0853112	0.0568914	0.113674	0.022725	0.0381634	0.0084894	-0.0514662	0.121099	0.823853
70	ADH1B	-0.0762765	0.0620834	-0.0496052	-4.15591e-05	0.148388	0.0277556	-0.0767566	0.0137407	0.00626532	0.034348		0.149088	-0.0177281	0.105376	-0.00481592	-0.0185334		-0.0283685	-0.0191463	-0.0448167	-0.0535776	-0.0440026	-0.000579099	0.0530695	-0.00929576	0.118651	-0.0432496	0.0133823		0.0844571	0.0563218	0.112536	0.0224975	0.0377813	0.00993684	-0.0509509	0.123812	0.817032
71	FAH	-0.091485	0.060368	-0.0491192	0.00068433	0.148724	0.0274837	-0.072744	0.0134338	0.00864845	0.0340115		0.147627	-0.0175031	0.10464	-0.00476873	-0.0183518		-0.0257763	-0.0189587	-0.0443775	-0.0530527	-0.042622	-0.000573425	0.0529424	-0.0152025	0.108865	-0.0462192	0.00689927		0.103009	0.0454166	0.101595	0.022277	0.0374111	0.00983947	-0.0495741	0.124061	0.823989
72	GPC5	-0.0877787	0.0597899	-0.0486488	0.000953028	0.1473	0.0272205	-0.0720475	0.0133052	0.00856564	0.0336858		0.153254	-0.0173355	0.103638	-0.00472307	-0.0181761		-0.0255295	-0.0187771	-0.0439526	-0.0525447	-0.0422139	-0.000567934	0.0524355	-0.0150569	0.107822	-0.0457766	0.0068332		0.102023	0.0449818	0.100622	0.0220637	0.0370529	0.00974526	-0.0490994	0.122873	0.816991
73	MN1	-0.0552744	0.0592236	-0.0147418	0.00489087	0.142431	0.0269627	-0.0629945	0.0305615	0.0113305	0.0333668		0.151802	-0.00985746	0.0991499	-0.00467834	-0.0187119		-0.00241315	-0.0219197	-0.0471456	-0.0168764	-0.0419166	0.00818255	0.0248336	-0.0197101	0.106801	-0.0453431	0.01786		0.101057	0.0445557	0.0996693	0.0300532	0.0367019	0.00965295	-0.0486343	0.124134	0.811273
74	GPR125	-0.0547633	0.058676	-0.0146055	-0.00125065	0.141114	0.0267134	-0.0624121	0.0302789	0.0112257	0.0330583		0.150399	-0.00976632	0.0982332	-0.00463508	-0.0185388		-0.00239084	-0.021717	-0.0469611	-0.0167203	-0.0415291	0.00810689	0.024604	-0.0214869	0.105813	-0.0449238	0.0176948		0.0985006	0.0516042	0.104736	0.0297754	0.0363626	0.0095637	-0.0481847	0.122703	0.803978
75	KIT	-0.0542669	0.0581442	-0.0144731	-0.00123931	0.134848	0.0264713	-0.0618464	0.0321072	0.011124	0.0319037		0.149036	-0.00967779	0.0973428	-0.00459307	-0.0183708		-0.00236917	-0.0215201	-0.0465354	-0.0165688	-0.0411527	0.00671189	0.0243809	-0.0212922	0.107923	-0.04451	0.0175344		0.0933708	0.0460669	0.0613187	0.030182	0.036033	0.00947702	-0.0475274	0.111941	0.816108
76	GPR88	-0.0537813	0.0576238	-0.00697953	-0.0196788	0.133641	0.0262344	-0.0634532	0.0318199	0.0096962	0.0316182		0.147702	-0.00959118	0.0964716	-0.00455196	-0.0182064		-0.00234796	-0.0213276	-0.046119	-0.0137908	-0.0407844	0.00728093	0.0372515	-0.0211016	0.106957	-0.0450398	0.0173775		0.0925352	0.0456546	0.0607699	0.0299119	0.0357105	0.0093922	-0.047102	0.10958	0.814598
77	MGP	-0.0533114	0.0571204	-0.00691855	-0.0195068	0.132474	0.0260052	-0.0628988	0.0315419	0.00961148	0.0313419		0.146411	-0.00950738	0.0956287	-0.00451219	-0.0180473		-0.00232745	-0.0211412	-0.045716	-0.0136703	-0.040428	0.00721731	0.036926	-0.0209173	0.106023	-0.0446463	0.0172257		0.0896687	0.0452557	0.060239	0.0296505	0.0353985	0.00931014	-0.0466905	0.108833	0.85214
78	HPGDS	-0.0557196	0.056626	-0.00685867	-0.0465693	0.131327	0.0231802	-0.0623544	0.029688	0.00952829	0.0310707		0.145144	-0.00918166	0.0951873	-0.00447314	-0.0178911		-0.00230731	-0.0209582	-0.0453203	-0.013552	-0.0400781	0.00715485	0.0366064	-0.0207362	0.0775748	-0.0446263	0.0170766		0.100147	0.0448641	0.0401403	0.031083	0.0364983	0.00922956	-0.0462864	0.107891	0.846152
79	CES1, LOC100653057	-0.0552428	0.072045	0.00488836	-0.0384065	0.17084	0.0248029	-0.045724	0.0292676	0.0208496	0.0310422		0.143902	-0.012214	0.0946629	-0.000598673	-0.0177381		0.000349298	-0.0209768	-0.0436535	-0.00619289	-0.0310816	0.0173325	0.0398127	-0.0144527	0.0769111	-0.0453181	-0.0206141		0.09929	0.0444802	0.0397969	0.0308171	0.036186	0.0091506	-0.0458904	0.107493	0.866501
80	WISP2	-0.0547813	0.071443	0.00484751	-0.0380856	0.169412	0.0245957	-0.045342	0.029023	0.0206754	0.0307828		0.1427	-0.0121119	0.093872	-0.000593671	-0.0175898		0.000346379	-0.0208015	-0.0432888	-0.00614115	-0.030598	0.0171877	0.03948	-0.0143319	0.0762685	-0.0449395	-0.0204419		0.0984605	0.0441086	0.0394643	0.0305596	0.0358836	0.00907414	-0.0455069	0.106115	0.846603
81	HOXA10-HOXA9, HOXA9, MIR196B	-0.0543335	0.0708591	0.000162208	-0.0377744	0.168028	0.0243946	-0.0449714	0.0287858	0.0205064	0.02741		0.141534	-0.0120129	0.0931047	-0.000935513	-0.0174461		-0.0237738	-0.0275526	-0.0496411	-0.00849499	-0.0303479	0.00321388	0.0381205	-0.0154998	0.0756451	-0.0445722	-0.0228411		0.0960336	0.0437481	0.0391418	0.0269127	0.0376288	0.00899998	-0.045135	0.111143	0.839598
82	CFH	-0.0490759	0.0702996	0.000160927	-0.0374761	0.168493	0.024202	-0.0446163	0.0308902	0.0203445	0.0271935		0.140416	-0.0119181	0.097234	-0.000306092	-0.0173083		-0.0235861	-0.00336568	-0.0492491	-0.00842792	-0.0298672	0.0031885	0.0378195	-0.0153774	0.0872728	-0.0442228	-0.0226607		0.0896179	0.0382476	0.0378342	0.0295037	0.0373317	0.00892891	-0.0447786	0.100099	0.862263
83	COMP	-0.0460391	0.0697505	0.00015967	-0.0369983	0.167177	0.024013	-0.0464058	0.0306489	0.0195983	0.0279478		0.139319	-0.011825	0.0964744	-0.000303701	-0.0171731		-0.0234018	-0.00333939	-0.0488516	-0.00836208	-0.0296339	0.00316359	0.040014	-0.0152573	0.0865911	-0.0438773	-0.0224837		0.0956223	0.0379489	0.0375386	0.0292732	0.0370401	0.00885916	-0.0444288	0.0900764	0.854608
84	GCHFR	-0.0538706	0.0665076	-0.0111731	-0.0420571	0.147921	0.0234324	-0.0489118	0.029205	0.0194489	0.0277347		0.138257	-0.0138681	0.0957389	-0.0030573	-0.0170422		-0.0334098	-0.00331393	-0.0492101	-0.0150141	-0.0294231	0.00102466	0.0398014	-0.015141	0.0872218	-0.0454765	-0.0325924		0.0940108	0.0246126	0.0184205	0.028369	0.0396352	0.0105682	-0.0178953	0.0893897	0.849714
85	ENPP1	-0.0537864	0.0660056	-0.0110888	-0.0417397	0.146805	0.0232556	-0.0485426	0.0289845	0.0193021	0.0275254		0.137214	-0.0137634	0.0950163	-0.00303422	-0.0169136		-0.0331576	-0.00328891	-0.0488386	-0.0149008	-0.029201	0.00101692	0.039501	-0.0150267	0.0865634	-0.0451332	-0.0336464		0.135781	0.0244269	0.0182815	0.0281549	0.0393361	0.00929981	-0.0177602	0.10082	0.859798
86	EML1	-0.0533951	0.0655255	-0.0110081	-0.041436	0.145737	0.0230864	-0.0481895	0.0287737	0.0191617	0.0273251		0.136215	-0.0136633	0.0943251	-0.00301215	-0.0167905		-0.0329164	-0.00326499	-0.0484833	-0.0147924	-0.0289886	0.00100953	0.0392136	-0.0149174	0.0859337	-0.0448049	-0.0334016		0.134793	0.024785	0.0181485	0.02795	0.0390499	0.00923215	-0.017631	0.0994236	0.853543
87	KAL1	-0.0578728	0.0650546	-0.0148983	-0.0461999	0.144986	0.0196387	-0.0476037	0.0261474	0.0261412	0.0271288		0.130737	-0.0142075	0.0936473	-0.0029905	-0.0166699		-0.0491529	-0.00324153	-0.0481349	-0.0146861	-0.029318	-0.00210401	0.0343839	-0.0147893	0.0862324	-0.0487041	-0.0331616		0.133824	0.0250126	0.0180181	0.028106	0.0468811	0.0102964	-0.0153172	0.100158	0.847481
88	NOVA1	-0.0574605	0.0645912	-0.0147922	-0.0458708	0.143954	0.0194989	-0.0472646	0.0259612	0.025955	0.0269355		0.129806	-0.0141063	0.0929802	-0.0029692	-0.0165511		-0.0488028	-0.00321844	-0.0477921	-0.0145815	-0.0291091	-0.00208902	0.034139	-0.014684	0.0856181	-0.0483571	-0.0329254		0.132871	0.0248345	0.0178897	0.0282974	0.0465471	0.010223	-0.0152081	0.101227	0.850935
89	HTRA1	-0.0906189	0.0641362	-0.0188864	-0.0437195	0.129052	0.0193615	-0.0589185	0.0267583	0.0230498	0.0267458		0.128892	-0.0142799	0.0924535	-0.0100779	-0.0164345		-0.0567199	-0.00409072	-0.0475914	-0.0144788	-0.0387913	-0.0066846	-0.00268775	-0.0261396	0.0866175	-0.0548864	-0.051256		0.131935	0.0246595	0.0177637	0.0280981	0.0462192	0.010151	-0.0151009	0.0995628	0.845943
90	LINC00341, SYNE3	-0.0899879	0.0596669	-0.0296434	-0.0438147	0.102553	0.0173242	-0.0616336	0.0286714	0.0201831	0.0201571		0.120225	-0.0168767	0.087687	-0.0100077	-0.016342		-0.0567583	-0.0127379	-0.055987	-0.0176513	-0.0434965	-0.00778149	-0.0033614	-0.0263522	0.0726948	-0.0541439	-0.0507521		0.122841	0.00997501	0.000820848	0.0392232	0.0455893	0.0105253	-0.0149958	0.0985046	0.836545
91	COLEC12	-0.105291	0.0616705	-0.0321035	-0.055157	0.0825095	0.0120183	-0.065786	0.0253507	0.0200441	0.0200182		0.117862	-0.0164275	0.087083	-0.00993878	-0.0157853		-0.0563673	-0.0122445	-0.0552671	-0.0184166	-0.0446702	-0.00772789	0.00156285	-0.0265365	0.0578196	-0.0588009	-0.0544057		0.121995	0.0099063	0.000815194	0.038953	0.0452753	0.0104528	-0.0155086	0.0912017	0.839713
92	PTPRF	-0.101259	0.0612489	-0.0318841	-0.0547799	0.0819455	0.0119361	-0.0653363	0.0251774	0.019907	0.0198814		0.117056	-0.0163152	0.0864877	-0.00987084	-0.0156774		-0.055982	-0.0117584	-0.0548893	-0.0182907	-0.0443648	-0.00767506	0.00155217	-0.0263551	0.0582238	-0.0583989	-0.0540338		0.121161	0.0081214	0.000809622	0.0386868	0.0449658	0.0103814	-0.0154026	0.089882	0.833823
93	PPL	-0.100578	0.0608367	-0.0316695	-0.0544113	0.081394	0.0120165	-0.0648966	0.025008	0.0197731	0.0197476		0.116268	-0.0165516	0.0859057	-0.00980442	-0.0155719		-0.0556053	-0.0116793	-0.05452	-0.0181676	-0.0440662	-0.00762342	0.00154172	-0.0261777	0.057832	-0.0580059	-0.0536701		0.120346	0.00806675	0.000804173	0.0384264	0.0446632	0.0103115	-0.0152989	0.079892	0.822515
94	GALNT10	-0.0966596	0.0604308	-0.0344312	-0.055724	0.0782279	0.0072469	-0.0644636	0.0247585	0.0193281	0.0192715		0.108941	-0.0182379	0.0832192	-0.00964252	-0.0157625		-0.0632951	-0.0123478	-0.0562604	-0.0180464	-0.0481366	-0.0113319	0.00224796	-0.0250799	0.0567277	-0.0576188	-0.04819		0.118134	-0.00274433	-0.0171224	0.0381033	0.0278531	0.0102427	-0.036526	0.0784697	0.818011
95	CFD	-0.0984133	0.0658738	-0.0328379	-0.0561013	0.0487845	0.00711214	-0.0686298	0.0247053	0.0165763	0.0194599		0.108247	-0.0180816	0.0878198	-0.00898555	-0.0131027		-0.0641255	-0.0120899	-0.0558894	-0.0177871	-0.0512402	-0.00321871	0.00335219	-0.0251727	0.073774	-0.0579406	-0.0475657		0.117355	-0.00272623	-0.0170095	0.0376881	0.0276694	0.0101751	-0.0362851	0.0790105	0.825953
96	GABRB1	-0.0977749	0.0654466	-0.0326249	-0.0557374	0.048468	0.00727253	-0.0681847	0.0193825	0.0164688	0.0193337		0.107545	-0.0174386	0.0872502	-0.00892727	-0.0130177		-0.0628555	-0.0120115	-0.0555269	-0.0176717	-0.0509079	-0.0012835	0.00333045	-0.0250094	0.0732955	-0.0575648	-0.0472572		0.118646	-0.00270855	-0.0168992	0.0374437	0.0274899	0.0088331	-0.0360497	0.078498	0.821103
97	PENK	-0.0971449	0.0650248	-0.0324147	-0.0553782	0.0502689	0.00722567	-0.068426	0.0179723	0.0163626	0.0192091		0.106852	-0.0173263	0.086688	-0.00886974	-0.0129339		-0.0624505	-0.0119341	-0.0551691	-0.0175578	-0.0505798	-0.00127523	0.00330899	-0.0248483	0.0729773	-0.0571938	-0.0469526		0.116083	-0.0026911	-0.0167903	0.0372024	0.0273128	0.00877618	-0.0358174	0.0851189	0.794103
98	PPP1R3C	-0.096525	0.0646099	-0.0322078	-0.0550248	0.0551178	0.00717957	-0.0679894	0.0166392	0.0162582	0.0190866		0.10617	-0.0172157	0.0861348	-0.00881314	-0.0128513		-0.062052	-0.0118579	-0.054817	-0.0174458	-0.0502571	-0.00126709	0.00328788	-0.0246897	0.0725116	-0.0568289	-0.046653		0.116803	-0.00267393	-0.0166832	0.036965	0.0271385	0.0102214	-0.0269788	0.0852649	0.786327
99	BAI3	-0.0959135	0.0642006	-0.0320038	-0.0546763	0.0547686	0.00713408	-0.0675586	0.0165338	0.0161552	0.0189656		0.105498	-0.0171066	0.0958159	-0.00934661	-0.0127699		-0.0616589	-0.0110088	-0.0544698	-0.0173353	-0.0499387	-0.00125907	0.00326705	-0.0245333	0.0752214	-0.0570494	-0.0463575		0.116063	-0.00265699	-0.0150338	0.0367308	0.0270201	0.00898015	-0.0306619	0.0836868	0.79137
100	SOX5	-0.0953113	0.0637975	-0.0318029	-0.054333	0.061198	0.00708929	-0.0671345	0.0149831	0.0160538	0.0188466		0.104835	-0.0172118	0.0952144	-0.00928793	-0.0126897		-0.0612718	-0.0109397	-0.0541278	-0.0172264	-0.0496251	-0.00125116	0.00324654	-0.0243793	0.0747491	-0.0566912	-0.0460664		0.115335	-0.0026403	-0.0149394	0.0365002	0.0268504	0.00892377	-0.0244197	0.0831614	0.825676
	max score of rank 20 to 100	0.0554055	0.120249	0.00488836	0.00995755	0.210569	0.0415109	-0.0446163	0.0367482	0.0261412	0.0563819		0.212109	-0.000976287	0.166161	-0.000303701	-0.00827273		0.00967049	0.00341885	-0.00975185	-0.00614115	-0.0156217	0.0564964	0.0752244	-0.00206446	0.168154	-0.0430306	0.01786		0.135781	0.0661698	0.148715	0.0626904	0.0468811	0.0297901	0.00101778	0.202951	0.867216

## Sheet: WS_D_OA top 100 secr_SupFig8
Supplementary table 7. WS-D lists top 100 genes encoding secreted/shedded molecules in OA-ST in supplementary figure 8.
rank	OA-ST vs RA-ST top 100 genes of secreted proteins	M1 vs MdM day 7	Mo C.pneumoniae vs Ctrl	Mo LPS vs Ctrl	Mo S.aureus vs Ctrl	Mo L.rhamnosus GG vs Ctrl	Mo F.novicida vs Ctrl	Mo TLR2-1L vs Ctrl	Mo M.tuberculosis vs Ctrl	Mo NOD2L vs Ctrl	PMN S.aureus vs Ctrl		Mo A.fumigatus vs Ctrl	Mo Zymosan vs Ctrl	Mo H5N1 vs Ctrl	CD14+CD16- YFV day 7 vs day 0	CD14+CD16+ YFV day 7 vs day 0		Mo S100A8 vs Ctrl	Mo IFNg vs Ctrl	Mo IFNa2a vs Ctrl	Mo TNF vs Ctrl	Mo IL15 vs Ctrl	Mo IL1b vs Ctrl	Mo IL4 vs Ctrl	Mo IL10 vs Ctrl	MdM day 7 vs MdM day 3	M2 vs MdM day 7	CD14+CD16+ vs CD14+CD16-		Th17 vs CD4	Th1 activated vs resting	Th2 activated vs resting	gd-Tcells BrHPP/IL2 6h vs Ctrl	Plasma cell vs B-cell	Memory B-cell vs B-cell	GC B-cell vs B-cell	RA-SFbl vs OA-SFbl	ND-Syn vs ND-SFbl
1	TRHDE	0	0	0	0	0	0	0	0	0	0		0	-0.115615	0.0860276	0.0125542	0		0	0	0	0	0	0	0	0	0	0	0		0	0	0	0	0	0	0	0	1.55195
2	CSN1S1	0	0	0	0	0	0	0	0	0	0.0471462		0	-0.0667015	0.0887611	0.00724286	0		0	0	0	0	-0.00564934	0	0	0	0	0	0		0	0	0	0.000539324	0	0	0	0	1.39581
3	PCK1	0	0	0	0	0	0	0	0	0	0.0332138		0	-0.0469902	0.0625309	0.00510249	0		0	-0.0319226	0	0	-0.00397987	0	0	0	0	0	0		0	0	0	-0.0123229	0	0	0.028156	0	1.45686
4	FABP4	-0.255348	-0.0992555	0	-0.242094	-0.00375298	0	-0.657096	0.0166016	-0.359616	0.0261912		0.0126593	-0.0390345	0.0482923	0.00402364	0		0.00594492	-0.025173	0	0	-0.0761014	0.0723049	0.42628	-0.0254735	0.228769	-0.00823213	0		0	0	0	-0.00971741	0	0	0.0222029	0.0078315	1.48534
5	C7	-0.211048	-0.0820358	0	-0.200093	-0.00310188	0	-0.543098	0.0137214	-0.297227	0.0334524		0.0104631	-0.0317239	0.0399142	0.00332559	0		0.00491355	-0.0208058	0	0	-0.0628987	0.0597609	0.352326	-0.0210541	0.18908	-0.00680396	0		0	0	0	-0.00803156	0	0	0.0183509	0.00647283	1.60043
6	CRLF1	-0.169474	-0.0700713	0	-0.170911	-0.00264949	0	-0.464669	0.0117202	-0.268377	0.0285735		0.0089371	-0.0270971	0.0340929	0.00284057	0		0.00419693	-0.0177714	0	0	-0.0537252	0.051045	0.300941	-0.0179835	0.161504	-0.00581163	0		0	0	0	-0.00686019	0	0	0.0156745	0.00840513	1.38821
7	RBP4	-0.148993	-0.0616031	0	-0.178522	-0.00232929	0	-0.408513	0.0103038	-0.235944	0.0251204		0.00785704	-0.0117463	0.0299727	0.00249728	0		0.00368972	-0.0156237	0	0	-0.0472325	0.0448762	0.264572	-0.0158102	0.141986	-0.00510929	0		-0.00115925	0	0	-0.00603113	0	0	0.0137802	-0.00111365	1.12028
8	BTC	-0.109123	-0.0551069	-0.0135895	-0.159696	-0.00208367	0	-0.365435	0.00921726	-0.211063	0.0224714		0.0298913	-0.0105076	0.026812	0.00223394	0		0.00330064	-0.0139761	0	-0.00724375	-0.0422517	0.0401439	0.236672	-0.014143	0.127013	-0.00457051	0		-0.00103701	0	0.00225277	-0.00539513	0	0	0.0123271	-0.000996216	1.0139
9	ADIPOQ	-0.103916	-0.0499529	-0.0123185	-0.14476	-0.00188878	0	-0.331256	0.00835518	-0.205762	0.0203697		0.0270957	-0.00952485	0.0243044	-0.000684398	-0.0253603		-0.000311933	-0.012669	0	-0.00656625	-0.0383	0.0363893	0.214536	-0.0128202	0.115134	-0.00456422	0		-0.000940019	0	0.00204207	-0.00489053	0	0	-0.00126374	-0.000903042	1.06087
10	SCRG1	-0.0953749	-0.045847	-0.011306	-0.132862	0.000671089	0	-0.304029	0.00766843	-0.188849	0.0186954		0.0248685	-0.00874196	0.0223067	-0.000628144	-0.0232758		-0.000286294	-0.0116277	0	-0.00602654	-0.033404	0.0333983	0.196903	-0.0117664	0.10567	-0.00445796	0		-0.000862755	0	0.00187422	-0.00448856	0	0	-0.00115987	-0.03144	0.892483
11	SEMA3E	-0.088526	-0.0425547	-0.0104941	-0.123321	0.000622898	0	-0.282196	0.00711776	-0.175288	0.0173529		0.0230827	-0.0081142	0.0207048	-0.000583037	-0.0291998		-0.000265735	-0.0107927	0	-0.00559377	-0.033747	0.0309999	0.182763	-0.0109215	0.0980822	-0.00413783	0		-0.0008008	0	0.00173964	-0.00416623	0.00964136	0	-0.00107658	-0.0873801	0.887458
12	MEST	-0.0826377	-0.0397242	-0.0097961	-0.117347	0.000581466	0	-0.263426	0.00664432	-0.163628	0.0161987		0.0215474	-0.00654194	0.0350981	-0.00750017	-0.0289774		-0.00024806	-0.0100748	-0.00348591	-0.0052217	-0.0315023	0.028938	0.170607	-0.010195	0.0904458	-0.0048764	-0.00337605		-0.0270492	0	0.00428961	-0.00212667	0.0108413	0	0.0414604	-0.12059	0.690847
13	HBEGF	-0.23899	0.00669471	-0.192191	-0.0657471	0.0428736	0.121827	-0.233674	0.0560139	-0.0978913	0.0858398		0.167909	-0.00681731	0.0158002	-0.00625209	-0.0271872		-0.00761542	-0.0140432	-0.0260536	-0.0980645	-0.0286151	0.0871893	0.116092	-0.0448171	0.0779396	-0.108451	-0.00316748		0.0772621	0.0548323	0.0720504	0.100745	0.0101716	-0.00671303	0.0388991	-0.146446	0.841066
14	SFRP1	-0.213793	0.00466072	-0.181133	-0.0619641	0.0404068	0.114818	-0.220229	0.052791	-0.0922589	0.0809008		0.158248	-0.00642506	0.0148911	-0.00589236	-0.0256229		-0.00717724	-0.0132352	-0.0245546	-0.0924221	-0.0269686	0.0821726	0.109412	-0.0422384	0.0734551	-0.102211	-0.00298523		0.0728166	0.0395416	0.0618387	0.0949485	0.00958633	-0.0256	0.0294764	-0.148789	0.833968
15	CLU	-0.0559572	0.0803448	-0.171446	-0.0618333	0.0393146	0.108677	-0.208452	0.0475228	-0.087325	0.0688699		0.149785	-0.00608146	0.0140947	-0.00557724	-0.0242526		-0.00539746	-0.0125274	-0.0307717	-0.0917755	-0.0255264	0.0777782	0.103561	-0.0399796	0.0936608	-0.0973921	-0.00282559		0.0689225	-0.00801091	0.0375606	0.0661137	-0.0305464	-0.0254403	-0.00531089	-0.13229	0.867141
16	APOE	-0.109923	0.0744149	-0.163784	-0.0586394	0.038634	0.103292	-0.236573	0.0493186	-0.0946849	0.0654572		0.143789	-0.00553553	0.0133963	-0.00530088	-0.0230508		-0.00932992	-0.0119066	-0.0292469	-0.0872278	-0.0439142	0.0705146	0.103771	-0.0431741	0.235296	-0.121512	-0.00268557		0.0655072	-0.00761394	0.0356993	0.0628376	-0.0290328	-0.0241797	-0.00504772	-0.0902632	0.898863
17	GSTT1	-0.116938	0.0709452	-0.184601	-0.0619868	0.0290105	0.0906344	-0.224659	0.0456437	-0.0888051	0.0646516		0.133417	-0.00952396	0.018571	-0.00504422	-0.0202756		-0.0173943	-0.0133833	-0.0275555	-0.108007	-0.0443448	0.0576287	0.0989323	-0.040061	0.224325	-0.109653	-0.0057696		0.0908681	-0.00169746	0.00718816	0.0599077	0.0151672	-0.0214224	-0.00635853	-0.0860545	0.857934
18	PTGDS	-0.111934	0.0679092	-0.176702	-0.0721736	0.0277397	0.0867559	-0.215045	0.0372334	-0.0850048	0.064254		0.127708	-0.0177772	0.0336398	-0.00482836	-0.019408		-0.0137751	-0.0105738	-0.0253171	-0.10337	-0.0424472	0.0627704	0.0946987	-0.0383467	0.217434	-0.110958	-0.00371029		0.0644416	-0.00162482	0.00688056	0.0393941	0.0145182	-0.018924	-0.00618062	-0.0601862	0.825725
19	CLIC5	-0.107478	0.0652057	-0.169667	-0.0693002	0.0266353	0.0814108	-0.206484	0.0354627	-0.0816207	0.061696		0.122624	-0.0170695	0.0390367	-0.00463614	-0.0186353		-0.0132267	-0.0101528	-0.0198962	-0.0992544	-0.0407573	0.0602714	0.0909286	-0.0368201	0.208777	-0.106541	-0.00356258		0.0854386	-0.0186508	0.0082374	0.0656463	0.0137518	-0.00359853	-0.00237177	-0.0895553	0.940776
20	C4A, C4B, C4B_2	-0.031601	0.0627193	-0.122768	-0.0666577	0.0256197	0.0783064	-0.19861	0.0364975	-0.0785083	0.0593434		0.117948	-0.0127234	0.0570161	-0.00445936	-0.0179247		-0.0127223	0.00540841	-0.0191375	-0.0954697	-0.0392031	0.0579732	0.0874613	-0.0354161	0.200816	-0.0972207	-0.00342674		0.0821806	-0.0179396	0.0079233	0.0631431	0.0264271	-0.00346132	-0.00228133	-0.0838133	0.960058
21	EPYC	-0.023887	0.0604455	-0.118317	-0.0642412	0.0246909	0.0754676	-0.19141	0.0313843	-0.0756622	0.057192		0.113672	-0.00714335	0.0549491	-0.00429769	-0.0172749		-0.0122611	0.00521234	-0.0184437	-0.0951642	-0.0377819	0.0558715	0.0842906	-0.0341321	0.193536	-0.0936962	-0.00330251		0.0792014	-0.0172892	0.00763606	0.060854	0.025469	-0.00333583	-0.00219862	-0.0674034	0.925254
22	THBS4	-0.02307	0.0583783	-0.11427	-0.0620441	0.0238464	0.0877554	-0.184864	0.0303109	-0.0730745	0.055236		0.109784	-0.00689904	0.0530698	-0.00415071	-0.0166841		-0.0118418	0.00503408	-0.0178129	-0.0919095	-0.0364898	0.0539607	0.0814078	-0.0329648	0.186917	-0.0904917	-0.00318956		0.138968	-0.0166979	0.0073749	0.0587727	0.024598	-0.00322175	-0.00212343	-0.0905561	0.976633
23	CP	-0.0223126	0.144704	-0.110519	-0.0156092	0.0366447	0.0848745	-0.178795	0.0293158	-0.0706755	0.0534227		0.10618	-0.00667255	0.0513275	-0.00401444	-0.0161364		-0.011453	0.00486881	-0.0172282	-0.0888922	-0.0352918	0.0521892	0.0787353	-0.0318826	0.180781	-0.0875209	-0.00308485		0.134406	-0.0161497	0.00713278	0.0593644	0.0237904	-0.00311598	-0.00205372	-0.118281	0.949477
24	TAC1	-0.021637	0.140322	-0.107172	-0.0151365	0.035535	0.0823043	-0.17338	0.0284281	-0.0685353	0.0518049		0.329109	-0.00647049	0.168475	-0.00389288	-0.0156477		-0.0111062	0.00537795	-0.0176681	-0.0862004	-0.0342231	0.0506088	0.0766501	-0.0309171	0.175306	-0.0848706	-0.00299143		0.245769	0.0206552	0.145378	0.0575668	0.02307	-0.00104952	-0.00199153	-0.114699	0.928251
25	TPSAB1	-0.0226872	0.136252	-0.104064	-0.0146974	0.0327099	0.096181	-0.168351	0.0276035	-0.0621939	0.0503022		0.319563	-0.00688104	0.18686	-0.00377996	-0.0151938		-0.0107841	0.00522196	-0.0181721	-0.0837	-0.0332304	0.044691	0.0744268	-0.0300203	0.19482	-0.0821224	-0.00290466		0.23864	0.0200561	0.141161	0.0558969	0.0224008	0.000345919	-0.00193376	-0.0862906	0.958011
26	ADIRF	0.0892247	0.151277	-0.101259	-0.0143013	0.0318282	0.225552	-0.163813	0.0268594	-0.0605175	0.0489464		0.310949	-0.00669557	0.181823	-0.00367807	-0.0147843		-0.0104934	0.0050812	-0.0176822	-0.0814439	-0.0323347	0.0448054	0.0724206	-0.0292111	0.141151	-0.0799089	-0.00282637		0.232208	0.0195155	0.137356	0.0543903	0.0233798	0.000336595	-0.00188164	-0.0902626	0.937163
27	MFAP4	0.0869242	0.147377	-0.0986477	-0.0139325	0.0310075	0.219736	-0.15959	0.0261669	-0.0589571	0.0476843		0.302932	-0.00652293	0.177135	-0.00358324	-0.0144031		-0.0102228	0.00495019	-0.0172263	-0.0793439	-0.031501	0.0436501	0.0705533	-0.0284579	0.137511	-0.0778485	-0.00275349		0.226964	0.0190123	0.133814	0.0527293	0.0227769	0.000327916	-0.00183312	-0.066216	0.917695
28	GHR	0.0847407	0.143675	-0.0961698	-0.0182979	0.0302286	0.214216	-0.155581	0.0255096	-0.0574761	0.0464865		0.295322	-0.00635908	0.172685	-0.00349323	-0.0140413		-0.00996603	0.00482584	-0.0167936	-0.0799665	-0.0307097	0.0425537	0.0687811	-0.0277431	0.134057	-0.075893	-0.00268433		0.221263	0.0185347	0.130453	0.0516295	0.0222048	-0.00192981	-0.00264873	-0.0685958	0.906533
29	IGFBP2	0.082735	0.140274	-0.0938935	-0.0178648	0.0295131	0.222102	-0.151898	0.0249058	-0.0561157	0.0453862		0.288332	-0.00620856	0.168598	-0.00341055	-0.013709		-0.0109991	0.00471162	-0.0163961	-0.0780737	-0.0299828	0.035685	0.0701239	-0.026459	0.130884	-0.0740967	-0.00262079		0.216026	0.018096	0.127365	0.0504075	0.0216792	-0.00188413	-0.00258603	-0.0409789	0.880506
30	GPR64	0.0808333	0.188882	-0.0917353	0.021306	0.0542633	0.216996	-0.154097	0.0478829	-0.0548259	0.044343		0.281705	-0.00606586	0.164723	-0.00333215	-0.0133938		-0.0107463	0.00460332	-0.0160193	-0.0762792	-0.0292937	0.0348647	0.0677308	-0.0260204	0.127876	-0.0733726	-0.00256055		0.222129	0.0176801	0.12044	0.0492488	0.0211809	-0.00184082	-0.00252659	-0.040037	0.968151
31	PPP1R1A	0.0896528	0.18466	-0.0896847	0.0294246	0.0530504	0.212146	-0.150652	0.0468125	-0.0536003	0.0466731		0.275408	-0.00593027	0.161041	-0.00325767	-0.0130945		-0.010506	0.00450042	-0.0156612	-0.0745741	-0.0286389	0.0340854	0.0662168	-0.0254388	0.125017	-0.0717325	-0.00250332		0.217164	0.0172849	0.117748	0.048148	0.0207075	-0.00179967	-0.00247012	-0.0391421	0.950541
32	GPX3	0.0360098	0.155292	-0.0870735	0.0092195	0.0512608	0.194498	-0.158911	0.0443457	-0.0360805	0.0529231		0.270043	-0.00920034	0.157522	-0.00318649	-0.0128084		-0.0233515	-0.0271793	-0.0628483	-0.0727924	-0.0334629	0.0350278	0.0872356	-0.0155971	0.15906	-0.0863075	-0.00210116		0.212419	0.0169072	0.113379	0.0440873	0.0237391	-0.00176035	-0.00241615	-0.040595	0.993499
33	CTGF	0.0352651	0.152081	-0.0832969	0.00902883	0.0502007	0.190475	-0.144696	0.0434286	-0.0231428	0.0518286		0.264458	-0.00901007	0.143939	-0.00312059	-0.0134542		-0.0149905	-0.0266172	-0.0615485	-0.071287	-0.0327709	0.0437125	0.0854315	-0.0152745	0.157292	-0.088895	-0.00102223		0.208026	0.0165576	0.111034	0.0431756	0.0614185	-0.0107666	-0.0393869	-0.0402246	1.01142
34	OGN	0.0345695	0.149081	-0.0816539	0.00885074	0.0492105	0.186718	-0.141842	0.042572	-0.0226864	0.0508063		0.259242	-0.00883235	0.141099	-0.00305904	-0.0131888		-0.0146948	-0.0260922	-0.0603345	-0.0698808	-0.0321245	0.0428503	0.0837463	-0.0149732	0.15419	-0.0871416	-0.00100206		0.203923	0.0207712	0.108606	0.0423239	0.060207	-0.0105543	-0.03861	-0.0423234	0.972651
35	LTBP3	0.0179551	0.146203	-0.0800777	0.00549465	0.0460195	0.183114	-0.140856	0.0417502	-0.0234146	0.0498256		0.254238	-0.0123256	0.138376	-0.00299999	-0.0129342		-0.0164254	-0.0163052	-0.0575252	-0.0685319	-0.0278586	0.0432052	0.109673	-0.0126067	0.179412	-0.0827365	-0.000982719		0.153663	0.0217818	0.0961473	0.0424354	0.0590449	-0.0103505	-0.0598298	-0.0418637	0.963982
36	CYBRD1	-0.0755558	0.142805	-0.0812889	-0.000857856	0.0418454	0.0763229	-0.146257	0.0409697	-0.0319753	0.0488457		0.244605	-0.0142297	0.135789	-0.00592647	-0.0136931		-0.0520262	-0.0162876	-0.0566433	-0.0791186	-0.0706188	0.0215747	0.0968663	-0.00908557	0.221183	-0.0811128	-0.000846535		0.150791	0.0136504	0.0918267	0.0416421	0.0579411	-0.010157	-0.0587113	-0.0438803	0.941761
37	FLNB	-0.0741871	0.140218	-0.0798164	-0.00476491	0.0410874	0.0754567	-0.140066	0.0402276	-0.0162161	0.0481091		0.253897	-0.0170809	0.134506	-0.00581911	-0.0130997		-0.0585417	-0.0167071	-0.0556172	-0.0765891	-0.0731528	0.0346473	0.0958305	-0.00395227	0.21733	-0.0815961	0.0109083		0.112958	-0.0015534	0.0808612	0.0412412	0.0568915	9.60481e-05	-0.0576478	-0.0434549	0.924553
38	FAH	-0.101463	0.135774	-0.0784157	-0.00338191	0.0403664	0.0773379	-0.131768	0.0392131	-0.0115532	0.0472648		0.249442	-0.0166893	0.132675	-0.00571699	-0.0128698		-0.0533695	-0.0164139	-0.0546412	-0.0752451	-0.0701685	0.0340393	0.0948526	-0.0146254	0.19807	-0.0862419	-0.000659857		0.145686	-0.0200696	0.0618216	0.0405174	0.0558931	9.43625e-05	-0.0550642	-0.0453105	0.935126
39	GPC5	-0.094705	0.133463	-0.077081	-0.00283506	0.0396793	0.0760216	-0.129525	0.0385456	-0.0113566	0.0464603		0.257712	-0.0164052	0.130417	-0.00561968	-0.0126507		-0.0524611	-0.0161345	-0.0537111	-0.0739643	-0.0689742	0.0334599	0.0932381	-0.0143764	0.194699	-0.084774	-0.000648626		0.143206	-0.019728	0.0607693	0.0398278	0.0549418	9.27564e-05	-0.054127	-0.0445392	0.920795
40	KIT	-0.0931615	0.131288	-0.0758246	-0.00278885	0.0390326	0.0658155	-0.127414	0.0416984	-0.0111715	0.0441658		0.253511	-0.0161379	0.128291	-0.00552809	-0.0124446		-0.051606	-0.0158716	-0.0528357	-0.0727588	-0.06785	0.0305383	0.0917185	-0.0141421	0.197044	-0.0833804	-0.000638054		0.133253	-0.0285221	-0.0165839	0.040395	0.0540463	9.12446e-05	-0.0528482	-0.026463	0.940702
41	MGP	-0.091695	0.129222	-0.0746311	-0.00274495	0.0384182	0.0647795	-0.125408	0.041042	-0.0109956	0.0434706		0.249521	-0.0158838	0.126272	-0.00544107	-0.0122487		-0.0507937	-0.0156217	-0.052004	-0.0716135	-0.066782	0.0300576	0.0902748	-0.0139195	0.193942	-0.0820679	-0.000628011		0.127448	-0.0280731	-0.0163228	0.0397592	0.0531955	8.98083e-05	-0.0520164	-0.0264261	1.00635
42	CES1, LOC100653057	-0.0902792	0.155927	-0.0523854	0.0113093	0.0411113	0.137113	-0.0944228	0.040108	0.00975228	0.0432277		0.245668	-0.0212526	0.124846	0.00156593	-0.0120595		-0.0452508	-0.0157375	-0.0488928	-0.0574364	-0.050134	0.0480712	0.0952322	-0.00268512	0.190947	-0.0827383	-0.0683732		0.12548	-0.0276396	-0.0160708	0.0391453	0.0523742	8.84216e-05	-0.0512132	-0.0269657	1.0406
43	WISP2	-0.0889271	0.153591	-0.0516008	0.0111399	0.0404955	0.13506	-0.0930086	0.0395073	0.00960621	0.0425803		0.241989	-0.0209343	0.122976	0.00154248	-0.0118789		-0.0445731	-0.0155018	-0.0481605	-0.0565761	-0.0489818	0.0473512	0.0938058	-0.00264491	0.188087	-0.0814991	-0.0673491		0.123601	-0.0272257	-0.0158301	0.038559	0.0515897	8.70973e-05	-0.0504461	-0.0257005	1.00232
44	CFH	-0.0789942	0.151413	-0.050869	0.0109819	0.0399213	0.136363	-0.0916896	0.0431345	0.00946999	0.0419765		0.238557	-0.0206375	0.129968	0.00263773	-0.0117105		-0.043941	0.0277651	-0.0474776	-0.0557739	-0.0478542	0.0466797	0.0924756	-0.0026074	0.207375	-0.080348	-0.0663941		0.111688	-0.0360975	-0.0173989	0.043047	0.0508582	8.58622e-05	-0.0497308	-0.00707903	1.04072
45	COMP	-0.0731569	0.149302	-0.0501598	0.011159	0.0393647	0.134461	-0.0942273	0.0425331	0.00828984	0.0431165		0.235231	-0.0203497	0.128156	0.00260095	-0.0115472		-0.0433284	0.027378	-0.0467926	-0.0549962	-0.047187	0.0460289	0.0956304	-0.00257105	0.204484	-0.0792278	-0.0654684		0.122097	-0.0355943	-0.0171564	0.0424469	0.0501491	8.46651e-05	-0.0490374	0.00951305	1.02457
46	ENPP1	-0.0727461	0.147287	-0.049483	0.0110084	0.0388335	0.132647	-0.0929558	0.0419592	0.00817798	0.0425347		0.232057	-0.0200751	0.126427	0.00256585	-0.0113914		-0.0427437	0.0270085	-0.0461612	-0.0542541	-0.0465502	0.0454078	0.0943399	-0.00253635	0.201725	-0.0781587	-0.066909		0.196393	-0.035114	-0.0169248	0.0418741	0.0494724	-0.00204147	-0.0483757	-0.0122569	1.04024
47	KAL1	-0.0805146	0.145392	-0.0559535	0.0018037	0.0324577	0.131472	-0.091331	0.0370871	0.0208166	0.0419874		0.221015	-0.0209671	0.1248	0.00253284	-0.0112448		-0.0716896	0.026661	-0.0455673	-0.0535561	-0.046914	0.0392615	0.0849828	-0.00246643	0.20077	-0.0847111	-0.0660481		0.193866	-0.0339357	-0.0167071	0.0419742	0.0633604	9.11189e-06	-0.0438371	-0.014693	1.02698
48	HTRA1	-0.139685	0.143556	-0.0627755	0.00505931	0.0320477	0.104908	-0.111673	0.038376	0.0156717	0.0414571		0.218223	-0.0211918	0.123454	-0.0102844	-0.0111028		-0.0855979	0.0247194	-0.0452355	-0.0528795	-0.0640518	0.0304982	0.0183008	-0.0231636	0.201107	-0.0959606	-0.0985012		0.191417	-0.033507	-0.016496	0.041444	0.0625601	8.99679e-06	-0.0432833	-0.0128026	1.01581
49	COLEC12	-0.166552	0.146116	-0.0667837	-0.0159144	0.0223368	0.068883	-0.118511	0.0322924	0.0154778	0.0409442		0.212766	-0.0203318	0.121926	-0.0101571	-0.0101679		-0.084539	0.025142	-0.0440757	-0.0538182	-0.0659052	0.0301209	0.0268761	-0.023534	0.172805	-0.103806	-0.104472		0.189049	-0.0330925	-0.016292	0.0409313	0.0617862	8.8855e-06	-0.0438544	-0.000747714	1.01928
50	PTPRF	-0.158603	0.144332	-0.0659683	-0.01572	0.022064	0.068042	-0.117064	0.0318981	0.0152889	0.0404443		0.210168	-0.0200836	0.120438	-0.0100331	-0.0100438		-0.0835068	0.0255537	-0.0435376	-0.053161	-0.0651005	0.0297531	0.0265479	-0.0232467	0.172123	-0.102539	-0.103196		0.186741	-0.0357556	-0.0160931	0.0404315	0.0610318	8.77701e-06	-0.0433189	0.000505073	1.00657
51	PPL	-0.156707	0.142606	-0.0651795	-0.0155321	0.0220858	0.0672284	-0.115664	0.0315168	0.0151061	0.0399607		0.207655	-0.0204584	0.118998	-0.00991315	-0.00992367		-0.0825084	0.0252482	-0.043017	-0.0525254	-0.0643222	0.0293974	0.0262305	-0.0229687	0.170065	-0.101313	-0.101962		0.184508	-0.0353281	-0.0159006	0.0399481	0.0603021	8.67206e-06	-0.042801	0.0171739	0.984408
52	CFD	-0.159123	0.151328	-0.0619836	-0.0166751	0.0216719	0.014965	-0.122477	0.0313429	0.010259	0.0400533		0.205262	-0.0201543	0.126764	-0.00874095	-0.00525927		-0.0837607	0.025266	-0.0425123	-0.0516594	-0.069655	0.0433563	0.027914	-0.0231586	0.199068	-0.101373	-0.100221		0.182343	-0.0349136	-0.0157141	0.0391877	0.0595945	8.57031e-06	-0.0422988	0.0150892	0.996588
53	TPPP3	-0.157316	0.149609	-0.0624452	-0.0164857	0.0214257	0.0147951	-0.121086	0.030987	0.0101425	0.0395985		0.202931	-0.0199255	0.125325	-0.0122081	-0.00363783		-0.0833344	0.02436	-0.0426453	-0.0563568	-0.068864	0.0428639	0.027597	-0.0228956	0.196807	-0.100222	-0.0971401		0.180272	-0.0345171	-0.0155356	0.0387427	0.0589177	0.000349647	-0.0437396	0.0149178	1.00541
54	TGFBR3	-0.154967	0.147977	-0.0568943	-0.0163058	0.0211919	0.0146336	-0.121716	0.0306783	0.0100978	0.0391663		0.200717	-0.019708	0.135791	-0.0120749	-0.00359812		-0.0823034	0.0240941	-0.0421799	-0.0532444	-0.0681124	0.0423961	0.0272959	-0.0226458	0.194659	-0.0986661	-0.09608		0.140257	-0.0365509	-0.0170136	0.0407664	0.0613172	0.000345831	-0.0432622	0.0134699	1.02114
55	TNXA, TNXB	-0.153335	0.146418	-0.0562951	-0.0161341	0.0209687	0.0144795	-0.120434	0.0303552	0.00999146	0.0387538		0.198603	-0.0195004	0.134361	-0.0119477	-0.00356023		-0.0814366	0.0238404	-0.0417356	-0.0526836	-0.0673951	0.0419496	0.0270084	-0.0224073	0.192609	-0.0976269	-0.095068		0.138779	-0.036166	-0.0168345	0.040337	0.0606714	0.000342189	-0.0428066	0.00577146	1.04478
56	HBA1, HBA2	-0.151778	0.144931	-0.0557236	-0.0159703	0.0217032	0.0143325	-0.127513	0.0329103	0.00605211	0.0391218		0.196586	-0.0193025	0.132996	-0.0137173	-0.00352408		-0.0792711	0.0235983	-0.0413119	-0.0521487	-0.0602286	0.0403889	0.0317394	-0.0111697	0.19113	-0.0966357	-0.0982595		0.13737	-0.0357988	-0.0166635	0.039471	0.0600554	0.000338714	-0.0423719	0.00571287	1.04441
57	LRRC17	-0.150258	0.14348	-0.0551654	-0.0138174	0.0214858	0.0141889	-0.126235	0.0325807	0.00599149	0.03873		0.194617	-0.0191091	0.152197	-0.01358	0.00041656		-0.0784771	0.023362	-0.0420909	-0.0516264	-0.0596253	0.0399844	0.0314215	-0.0110578	0.189216	-0.0956678	-0.100904		0.135994	-0.0354402	-0.0164966	0.0390757	0.0607414	0.000335322	-0.0452306	0.00757676	1.03301
58	GSN	-0.148626	0.133773	-0.0534473	-0.0135937	0.0214578	-0.0143199	-0.145082	0.0313737	0.00568122	0.0369015		0.192685	-0.0198433	0.158909	-0.0136072	0.00231354		-0.0788541	0.0218609	-0.0423263	-0.0437844	-0.0680975	0.0407636	0.0445331	-0.0282374	0.173621	-0.0857633	-0.11807		0.134648	-0.0350894	-0.0163333	0.0384301	0.0580932	0.00175232	-0.0366908	0.00705569	1.04957
59	CPA3	-0.147182	0.132473	-0.0529282	-0.0134617	0.0212494	-0.018624	-0.145424	0.0361995	0.00540436	0.0372619		0.190814	-0.0196506	0.162418	-0.0122768	0.00229107		-0.0782327	0.0216486	-0.0419152	-0.0433592	-0.0662233	0.0401135	0.0527964	-0.024695	0.178793	-0.0868981	-0.116923		0.13334	-0.0347486	-0.0161747	0.0380569	0.057529	0.0017353	-0.0369464	0.0104108	1.04268
60	BHMT2	-0.145784	0.131215	-0.0524253	-0.0133338	0.0210475	-0.0184471	-0.144042	0.0358555	0.00535301	0.0354872		0.189001	-0.0194639	0.160874	-0.0121602	0.0022693		-0.0774894	0.0214429	-0.041517	-0.0429473	-0.0655941	0.0397324	0.0522948	-0.0244604	0.177094	-0.0883795	-0.115812		0.132074	-0.0344185	-0.016021	0.0376953	0.0569824	0.00171882	-0.0365953	0.000598329	1.03278
61	LTBP4	-0.144413	0.129981	-0.0519323	-0.0132084	0.0208495	-0.0182735	-0.142687	0.0355183	0.00530266	0.0351534		0.187223	-0.0192809	0.159361	-0.0120458	0.00224796		-0.079185	0.0212412	-0.0411265	-0.0425433	-0.0649771	0.0330514	0.051803	-0.0242303	0.175428	-0.0875482	-0.114723		0.130831	0.00674927	0.00817521	0.0360467	0.0564465	0.00170265	-0.0362511	0.000592702	1.03731
62	SELENBP1	-0.143085	0.128785	-0.0514546	-0.0130869	0.0206577	-0.0181055	-0.141873	0.0351916	0.00525389	0.03483		0.185501	-0.0185531	0.157895	-0.011935	0.00222728		-0.0784566	0.0210458	-0.0407482	-0.042152	-0.0643795	0.0327473	0.0513265	-0.0240075	0.173815	-0.0858924	-0.113668		0.129628	0.00668719	0.00810002	0.0357151	0.0559273	0.00168699	-0.0359177	0.00058725	1.03434
63	EFEMP1	-0.141806	0.127634	-0.0509947	-0.0129699	0.0204731	-0.0179436	-0.140605	0.0348771	0.00520693	0.0345187		0.183843	-0.0183873	0.156484	-0.0118283	0.00220738		-0.0751583	0.0208578	-0.040384	-0.0417753	-0.0638435	0.0336532	0.0515191	-0.0237929	0.174066	-0.0906022	-0.112652		0.128469	0.00662743	0.00802762	0.0353959	0.0575168	0.00662155	-0.0357315	0.0004888	1.02427
64	SPOCK1	-0.137834	0.126505	-0.0505438	-0.0128552	0.0202921	-0.017785	-0.139361	0.0345687	0.00516089	0.0342135		0.182217	-0.0182247	0.155101	-0.0117237	0.00218786		-0.0744937	0.0206733	-0.0400269	-0.0414059	-0.0643456	0.0333556	0.0516169	-0.0235825	0.172526	-0.089801	-0.136339		0.127333	0.00205752	0.00795664	0.035083	0.0570082	0.006563	-0.0382878	0.000614076	0.994953
65	COL14A1	-0.136628	0.125399	-0.0501015	-0.0127427	0.0201145	-0.0176294	-0.138142	0.0342662	0.00511573	0.0339141		0.180623	-0.0180652	0.153743	-0.0124281	0.00216871		-0.0738419	0.0204924	-0.0396767	-0.0410436	-0.0637826	0.0330637	0.0511653	-0.023139	0.171017	-0.0890152	-0.135146		0.126219	0.00203952	0.00788702	0.034776	0.0565093	0.00453734	-0.0379528	0.0119082	1.00889
66	CRTAC1	-0.135456	0.124323	-0.0496719	-0.0126335	0.0199421	-0.0174782	-0.136957	0.0339724	0.00379642	0.0336233		0.179074	-0.0179103	0.152425	-0.0123215	0.00215012		-0.0732088	0.0203167	-0.0393365	-0.0406916	-0.0632357	0.0327802	0.0507265	-0.0229406	0.16955	-0.088252	-0.133987		0.125137	0.00202203	0.00781939	0.0344778	0.0560248	0.00449843	-0.0376274	0.0109687	1.06665
67	PROS1	-0.134326	0.123286	-0.0492575	-0.0130028	0.0183587	-0.0173324	-0.135815	0.0343886	0.00376475	0.0361918		0.174885	-0.017663	0.151154	-0.0122187	0.00253038		-0.0747972	0.0221044	-0.0390083	-0.0403522	-0.0627082	0.029318	0.0537532	0.0298029	0.184855	-0.0869894	-0.132869		0.124093	-0.00137475	0.00775416	0.0299706	0.0555574	0.00446091	-0.0373135	0.0110566	1.06078
68	PLSCR4	-0.0950358	0.122273	-0.0488529	-0.00984433	0.0182079	-0.01719	-0.134699	0.0341062	0.00373383	0.0358945		0.173448	-0.0164588	0.175816	-0.0094297	0.00250959		-0.0741827	0.067267	0.0194031	-0.0391784	-0.062193	0.0290772	0.0533117	0.0743839	0.184653	-0.0862748	-0.131778		0.123074	-0.00136346	0.00769046	0.0297244	0.0543753	0.00575917	-0.0354506	0.0112782	1.05201
69	SERPINA3	-0.0942631	0.121279	-0.0484557	-0.00976429	0.0180598	-0.0170502	-0.133604	0.0338289	0.00370347	0.0356027		0.172038	-0.016325	0.174387	-0.00935303	0.00248919		-0.0735796	0.0667201	0.0192453	-0.0388599	-0.0616874	0.0288408	0.0528782	0.0737791	0.183152	-0.085269	-0.130707		0.122073	-0.00135237	0.00762793	0.0294827	0.0546058	0.00615389	-0.0351624	0.0111865	1.06383
70	PCOLCE2	-0.0935232	0.120327	-0.0472544	-0.00968764	0.0179923	-0.0169164	-0.15332	0.0334548	-0.00951467	0.0353232		0.170687	-0.0151202	0.173018	-0.00927962	0.00246965		-0.0731821	0.0661963	0.0190942	-0.0385548	-0.063437	0.0286144	0.0612953	0.0956804	0.181714	-0.0845997	-0.129681		0.121115	0.0088983	0.00756806	0.0292513	0.0541771	0.00610558	-0.0348863	0.00734969	1.06818
71	SEMA3A	-0.091283	0.119399	-0.04689	-0.00961294	0.0213496	-0.016786	-0.152138	0.0331968	-0.00944131	0.0360639		0.169371	-0.0150036	0.171545	-0.00920806	0.00245061		-0.0710896	0.0656859	0.0165263	-0.0382575	-0.0629479	0.0282969	0.0434879	0.0930633	0.180313	-0.0839474	-0.128681		0.120181	0.00909723	0.0075097	0.0290258	0.0537594	0.0060585	-0.0346173	0.00380617	1.06287
72	BDH2	-0.10835	0.116998	-0.0465314	-0.0122266	0.0196521	-0.0166576	-0.151684	0.0312348	-0.00915868	0.0357881		0.165195	-0.0150549	0.171309	-0.00971999	0.00373866		-0.0716036	0.0651835	0.0219522	-0.0379649	-0.0624664	0.0244595	0.0479519	0.0923516	0.182987	-0.0831245	-0.142644		0.119319	-0.00851278	-0.0160192	0.0290151	0.0533482	0.00601217	-0.0343526	0.00354297	1.0573
73	PLCB1	-0.109641	0.116114	-0.0581061	-0.0131182	0.0195035	-0.029245	-0.154175	0.030739	-0.0112059	0.0321419		0.171653	-0.0149411	0.168919	-0.0124605	0.00371039		-0.0730117	0.0638546	0.0215262	-0.0484302	-0.0628119	0.0244504	0.0398112	0.0812636	0.181604	-0.0747586	-0.175749		0.0969422	-0.00844843	-0.0158981	0.0375227	0.0504997	0.00372755	-0.037987	-0.00190395	1.05802
74	CRYAB	-0.108826	0.11525	-0.0576738	-0.0130206	0.0193584	-0.00517616	-0.153028	0.0305103	-0.0111226	0.0319028		0.170376	-0.01483	0.167663	-0.0123678	0.00368279		-0.0724685	0.0633795	0.0213661	-0.0480699	-0.0623445	0.0242685	0.039515	0.0805342	0.180253	-0.0742024	-0.174442		0.0962209	-0.00838557	-0.0166027	0.0372436	0.0501239	0.00369982	-0.0377043	-0.00909114	1.05024
75	PTPRD	-0.108897	0.114408	-0.0572522	-0.0129254	0.0192169	-0.00955057	-0.151909	0.0302872	-0.0110413	0.0316695		0.177492	-0.0147215	0.166437	-0.0122774	0.00365586		-0.0719387	0.0631753	0.0234336	-0.0465447	-0.0620458	0.0240911	0.0392261	0.0799455	0.179101	-0.0736599	-0.173166		0.0955175	-0.00832427	-0.0164813	0.0366894	0.0473527	0.00367277	-0.0408517	0.0184413	1.05204
76	CFI	-0.108109	0.113579	-0.0568377	-0.0128318	0.0190778	-0.00948143	-0.150809	0.030068	-0.0109613	0.0314403		0.176001	-0.014615	0.165232	-0.0122512	0.0036294		-0.0714179	0.0627179	0.023264	-0.0482531	-0.0615966	0.0239167	0.0389421	0.0793667	0.177955	-0.0731267	-0.171913		0.094826	-0.00826401	-0.0166216	0.0364238	0.0470099	0.00364618	-0.040556	0.0108189	1.06547
77	HBB	-0.107338	0.11277	-0.0564325	-0.0127403	0.0189418	-0.00698209	-0.156219	0.031902	-0.0134883	0.031652		0.177217	-0.0145108	0.167233	-0.0176954	-0.0011739		-0.0703715	0.0622708	0.0230981	-0.0479091	-0.0583804	0.0237461	0.0434201	0.0894748	0.177137	-0.0731828	-0.175487		0.0938282	-0.00820509	-0.0165031	0.037759	0.0466747	0.00273725	-0.0402442	0.0107418	1.06403
78	ANGPT1	-0.106586	0.11198	-0.0560374	-0.0126511	0.0188091	-0.0069332	-0.155126	0.0301565	-0.0133939	0.0314304		0.175976	-0.0146555	0.17206	-0.0188876	-0.00116568		-0.0698788	0.0618348	0.0229364	-0.0475736	-0.0579716	0.0235799	0.0431161	0.0888483	0.175896	-0.0726703	-0.174653		0.0931712	-0.00814764	-0.0163875	0.0374946	0.0463479	0.00271808	-0.0399624	0.0127841	1.05699
79	APOC1	-0.135155	0.103581	-0.0556539	-0.0192128	0.0189372	-0.00934814	-0.208825	0.0303253	-0.0282358	0.0312153		0.173145	-0.0147841	0.170883	-0.0187584	-0.00115771		-0.0748326	0.0614117	0.0227794	-0.0472481	-0.0780083	0.023278	0.052115	0.0789419	0.227723	-0.0848237	-0.173458		0.0925337	-0.00809189	-0.0162754	0.0372381	0.0460308	0.00269948	-0.039689	0.0210908	1.09503
80	LPL	-0.157038	0.0866364	-0.0120954	-0.0198442	0.0201038	-0.00928507	-0.218549	0.0428069	-0.026643	0.0320391		0.182446	-0.0152535	0.16979	-0.0203792	-0.00576636		-0.0744988	0.0609974	0.01973	-0.00678379	-0.0788606	0.0299403	0.0580181	0.0751244	0.245767	-0.0861786	-0.158281		0.0919094	0.00981344	-0.0164069	0.0369869	0.0457202	0.00268127	-0.0394213	0.0209485	1.10648
81	PAM	-0.136007	0.0652467	-0.0161344	-0.0193064	0.0166234	-0.00388987	-0.209245	0.0425229	-0.0266942	0.0312552		0.185697	-0.0160823	0.16778	-0.0204354	-0.00572809		-0.0735813	0.0603403	0.0185929	-0.01418	-0.0790087	0.0298715	0.0510149	0.084781	0.251566	-0.0858485	-0.180179		0.107905	0.0268751	0.00658553	0.0448224	0.0798156	0.0109278	-0.0375949	0.0208095	1.09882
82	TNFRSF11B	-0.135157	0.0648388	-0.0160335	-0.0191857	0.0165194	-0.00386555	-0.203859	0.042257	-0.0265274	0.0306576		0.213348	-0.0159818	0.165923	-0.0203077	-0.00569228		-0.0664025	0.0599631	0.0184766	-0.0140914	-0.0721288	0.0296847	0.0528466	0.0868613	0.249994	-0.0863461	-0.179052		0.10723	0.0267985	0.00654436	0.0445422	0.0793166	0.0108595	-0.0373598	0.0233081	1.0658
83	TGFB2	-0.134336	0.0644453	-0.0159362	-0.0190693	0.0164192	-0.00384209	-0.202622	0.0420005	-0.0263663	0.0304715		0.224717	-0.0158848	0.164916	-0.0201844	-0.00565773		-0.0659995	0.0595991	0.0183645	-0.0140058	-0.072486	0.0295045	0.0525259	0.0863341	0.248476	-0.0858221	-0.177966		0.10658	0.0266358	0.00650464	0.0442719	0.0788352	0.00866938	-0.040421	0.0221063	1.06504
84	CSPG4	-0.133548	0.0640669	-0.0158426	-0.0179697	0.0163228	-0.00381953	-0.201432	0.041754	-0.0262116	0.0302926		0.226213	-0.0157915	0.163948	-0.0200659	-0.00562451		-0.065612	0.0592492	0.0182567	-0.0139236	-0.0720605	0.0293313	0.0522175	0.0858273	0.247017	-0.0853182	-0.176921		0.105954	0.0264795	0.00646645	0.0440119	0.0783724	0.00861848	-0.0401837	0.0219765	1.06062
85	NBL1	-0.133666	0.0637131	-0.0157551	-0.0178705	0.0162326	-0.00379844	-0.20032	0.0415234	-0.0260668	0.0301253		0.224963	-0.0157043	0.163043	-0.0199551	-0.00559345		-0.0652497	0.0589221	0.0181559	-0.0138467	-0.0716625	0.0291694	0.0519292	0.0853533	0.244391	-0.0841341	-0.175944		0.11349	0.0263332	0.0277297	0.0374415	0.0779396	0.00857089	-0.0399618	0.0218021	1.04108
86	GPX4	-0.134336	0.0652176	-0.0156691	-0.0170685	0.016151	-0.00437073	-0.200007	0.0409322	-0.0255733	0.0303485		0.223735	-0.015879	0.164424	-0.0214578	-0.00668438		-0.0643936	0.0579938	0.0163919	-0.0102666	-0.0745807	0.0309644	0.0565509	0.0721773	0.246372	-0.0804917	-0.176399		0.115552	0.0257533	0.0279841	0.0363787	0.077157	0.00970259	-0.0405425	0.0216831	1.03539
87	HSPB1	-0.111711	0.0588815	-0.0155841	-0.0221686	0.0123101	0.0614829	-0.212728	0.0393794	-0.0344331	0.0296829		0.219901	-0.0161329	0.164402	-0.0213414	-0.00355682		-0.0759505	0.0576792	0.016303	-0.0105226	-0.0776801	0.0310098	0.0802245	0.079889	0.244428	-0.0711309	-0.146089		0.105755	0.0194667	0.0241356	0.0364247	0.0767383	0.0181811	-0.0395678	0.0219523	1.0389
88	DDAH1	-0.111122	0.0585713	-0.015502	-0.0220517	0.0122452	0.120924	-0.211607	0.0391719	-0.0342517	0.0295265		0.23786	-0.012919	0.159106	-0.0221546	-0.00353808		-0.0755502	0.0573752	0.0162171	-0.0104671	-0.0772708	0.0308464	0.0798017	0.079468	0.244751	-0.0707561	-0.145319		0.105197	0.0193641	0.0260317	0.0362328	0.0793287	0.0180853	-0.0393593	0.0229831	1.02673
89	MINOS1-NBL1, NBL1	-0.110752	0.0764354	-0.0154209	-0.0219026	0.0121811	0.120291	-0.2105	0.0389669	-0.0340724	0.029372		0.243794	-0.0128514	0.158273	-0.0220387	-0.00351957		-0.0747928	0.0570751	0.0161322	-0.0104124	-0.0769464	0.030685	0.0791873	0.0790522	0.240133	-0.0685028	-0.144559		0.12138	0.0200444	0.0437953	0.0282831	0.0794519	0.0179907	-0.0391533	0.0228102	1.00824
90	OLR1	-0.132402	0.0952105	0.0221999	-0.0129771	0.0245757	0.119148	-0.208536	0.0552109	-0.031197	0.0602083		0.255901	-0.00640661	0.158239	-0.0219282	-0.00350192		-0.0645792	0.0522684	0.0355614	0.0208255	-0.0787722	0.0335776	0.0759737	0.0723898	0.252263	-0.0568624	-0.143834		0.120772	0.0199439	0.0435757	0.0281413	0.0790536	0.0179005	-0.038957	0.0226958	1.00319
91	ADAMTS3	-0.131747	0.0947397	0.0220901	-0.0129129	0.0244542	0.119601	-0.207505	0.0522644	-0.0310427	0.0599106		0.254635	-0.00637493	0.163634	-0.0218198	-0.00348461		-0.0632812	0.0520099	0.0353855	0.0207225	-0.0783827	0.0334115	0.075598	0.0718502	0.251015	-0.0565812	-0.143123		0.120175	0.0198395	0.0433602	0.0280022	0.0786627	0.017812	-0.0387644	0.0238048	0.99776
92	VCAN	-0.105111	0.0942763	0.0221051	0.00150159	0.0243346	0.0970463	-0.207464	0.0541682	-0.0308909	0.0397736		0.25339	-0.00607526	0.16003	-0.0219632	0.000293861		-0.0717429	0.0517303	0.0353145	0.0206211	-0.0808519	0.0328881	0.0751763	0.0742713	0.218232	-0.070593	-0.172466		0.119587	0.0197425	0.0431481	0.0278652	0.0782779	0.0177249	-0.0388069	0.0236998	0.991268
93	SEMA5A	-0.105775	0.0938176	0.0219975	0.00149428	0.0242162	0.0965741	-0.206455	0.0539047	-0.0307406	0.0395801		0.252157	-0.0060457	0.159252	-0.02182	0.000292431		-0.0713938	0.0514787	0.0351426	0.0205208	-0.0804586	0.0327281	0.0748106	0.0739099	0.219941	-0.072198	-0.171626		0.119005	0.0196464	0.0336133	0.0281983	0.077897	0.0176386	-0.0386181	0.0170409	0.989278
94	ETFB	-0.117009	0.0933658	0.0158989	0.00117108	0.0237391	0.0764691	-0.205461	0.0527422	-0.0305925	0.0393895		0.249591	-0.00656799	0.158485	-0.0218201	0.000291023		-0.07105	0.0508613	0.0349734	0.0163941	-0.086932	0.0325705	0.0748921	0.073494	0.218242	-0.071974	-0.17119		0.126107	0.018642	0.0236323	0.0351448	0.0775219	0.0174293	-0.0331361	0.017617	0.984514
95	S100A13	-0.117354	0.0965625	0.0158239	0.00704137	0.0231612	0.0761084	-0.204491	0.0524933	-0.0302627	0.0392037		0.248414	-0.006537	0.157737	-0.0221103	0.00028965		-0.0707148	0.0545716	0.0349563	0.0166642	-0.0865218	0.0324168	0.0745387	0.0731473	0.218748	-0.0721979	-0.170382		0.126705	0.018554	0.0231831	0.0347345	0.0790431	0.0173471	-0.0329798	0.0176533	0.979345
96	GNG12	-0.12387	0.0961124	0.0157501	0.00700854	0.0230532	0.0757535	-0.201892	0.0522486	-0.0278572	0.0390209		0.247256	-0.00650652	0.157002	-0.0220072	0.000288299		-0.0644603	0.0543172	0.0347934	0.0165865	-0.085444	0.0341179	0.0737569	0.0736219	0.204838	-0.0732266	-0.169588		0.126115	0.0241866	0.0293055	0.0345726	0.0786746	0.0172662	-0.032826	0.017571	0.96822
97	SPTBN1	-0.143535	0.0956691	0.00510706	0.00200472	0.0209145	0.0628067	-0.203212	0.0513062	-0.0275168	0.0382738		0.253104	-0.00779998	0.164036	-0.0226731	0.000314778		-0.0644449	0.057917	0.0350131	0.00974536	-0.108654	0.033979	0.0548102	0.0660334	0.20657	-0.0939384	-0.183575		0.118888	-0.00469497	0.00521206	0.0287171	0.0783117	0.0175648	-0.042882	0.0161687	0.969034
98	LAMA2	-0.14289	0.0952395	0.0324546	0.00199571	0.0208206	0.0625247	-0.2023	0.0510758	-0.0273932	0.038102		0.251968	-0.00601334	0.171118	-0.0225713	0.000313365		-0.0641556	0.0576569	0.0470713	0.0119183	-0.108777	0.0338264	0.0545641	0.0657369	0.205642	-0.0935166	-0.182751		0.134846	0.00311776	0.00681758	0.0285881	0.0779601	0.0174859	-0.0426895	0.0231486	0.979381
99	ISLR	-0.142277	0.094831	0.0338747	0.00249386	0.0207313	0.0622565	-0.201432	0.0508567	-0.0272757	0.0379385		0.250887	-0.00598754	0.170384	-0.0224745	0.000312021		-0.0589344	0.0574096	0.0468694	0.0118671	-0.107648	0.0336813	0.0541623	0.0663636	0.20476	-0.0931154	-0.181967		0.134268	0.00310438	0.00678833	0.0284655	0.0776256	0.0156374	-0.0425063	0.0277359	0.964364
100	SNED1	-0.1435	0.0944263	0.0337302	0.00248322	0.0206428	0.0619908	-0.200572	0.0506397	-0.0271593	0.0377766		0.249816	-0.00596199	0.169656	-0.0223786	8.31533e-05		-0.0586829	0.0576777	0.0466694	0.0118165	-0.107188	0.0335375	0.0543961	0.0660804	0.209426	-0.094517	-0.163437		0.129732	0.00309113	0.00675936	0.028344	0.0772944	0.0281245	-0.0405597	0.0329695	0.958354
	max score of rank 20 to 100	0.0896528	0.188882	0.0338747	0.0294246	0.0542633	0.225552	-0.091331	0.0552109	0.0208166	0.0602083		0.329109	-0.00593027	0.18686	0.00263773	0.00373866		-0.00996603	0.067267	0.0470713	0.0208255	-0.0278586	0.0579732	0.109673	0.0956804	0.252263	-0.0565812	0.0109083		0.245769	0.0268751	0.145378	0.0631431	0.0798156	0.0281245	-0.00183312	0.0329695	1.10648

## Sheet: WS_E_100 genes in RefC_SupFig5
Supplementary table 7.WS-E lists the top 100 genes of each of the 35 reference comparisons (RefC) in supplementary figure 5.
rank	RA-ST vs OA-ST	M1 vs MdM day 7	Mo C.pneumoniae vs Ctrl	Mo LPS vs Ctrl	Mo S.aureus vs Ctrl	Mo L.rhamnosus GG vs Ctrl	Mo F.novicida vs Ctrl	Mo TLR2-1L vs Ctrl	Mo M.tuberculosis vs Ctrl	Mo NOD2L vs Ctrl	PMN S.aureus vs Ctrl		Mo A.fumigatus vs Ctrl	Mo Zymosan vs Ctrl	Mo H5N1 vs Ctrl	CD14+CD16- YFV day 7 vs day 0	CD14+CD16+ YFV day 7 vs day 0		Mo S100A8 vs Ctrl	Mo IFNg vs Ctrl	Mo IFNa2a vs Ctrl	Mo TNF vs Ctrl	Mo IL15 vs Ctrl	Mo IL1b vs Ctrl	Mo IL4 vs Ctrl	Mo IL10 vs Ctrl	MdM day 7 vs MdM day 3	M2 vs MdM day 7	CD14+CD16+ vs CD14+CD16-		Th17 vs CD4	Th1 activated vs resting	Th2 activated vs resting	gd-Tcells BrHPP/IL2 6h vs Ctrl	Plasma cell vs B-cell	Memory B-cell vs B-cell	GC B-cell vs B-cell	RA-SFbl vs OA-SFbl	ND-Syn vs ND-SFbl			RA-ST vs OA-ST	M1 vs MdM day 7	Mo C.pneumoniae vs Ctrl	Mo LPS vs Ctrl	Mo S.aureus vs Ctrl	Mo L.rhamnosus GG vs Ctrl	Mo F.novicida vs Ctrl	Mo TLR2-1L vs Ctrl
																																									overlapping top 100 genes (n=…)	100	20	20	14	22	15	7	5
1	CXCL13	GABBR1, UBD	IFI27	IL12B	IDO1	CCL20	CSF3	CCL1	CCL20	CCL1	CCL20		TAC1	CCL20	IFNA1	IFI27	SIGLEC1		INHBA	SOCS1	CXCL11	CCL23	CCL20	DNAAF1	ALOX15	CEMIP	CXCL12	ALOX15	GPR20		ZBED2	IL2	IL3	IFNG	VDR	TNFSF11	KCNN3	CD177	CD163			CXCL13	30	63				27	84
2	IGHM	MT1M	IDO1	CCL23	CCL20	IL12B	MMP1	IL6	PTGS2	NDP	IL6		SERPINB2	DNAAF1	IFNA2	SIGLEC1	IFI44L		DNAAF1	CXCL10	CD69	DNAAF1	IL6	CCL20	CD1E	SLAMF1	ALDH5A1	CCL17	FCGR3A, FCGR3B		IL2	IL3	IL2	EGR3	SLAMF7	COCH	NCAPH	EGFL6	MS4A4A			IGHM
3	MZB1	CXCL11	ISG20	IL6	CCL15, CCL15-CCL14	SERPINB2	MMP10	HAS1	IL6	PTGS2	CXCL3		CCL20	PTGS2	IFNA14	CCL2	RSAD2		CCL20	CXCL11	CXCL10	LAMP3	IL12B	SLCO4A1	CD1B	ENPP2	GPRC5B	WNT5B	GUCY1B3		IL21	CXCL8	CXCL8	CXCL10	KCNN3	ATXN1	SEMA4A	FMO1	LYZ			MZB1
4	GABBR1, UBD	IDO1	IFITM1	DNAAF1	CCL1	IL6	IL6	TNIP3	PTX3	CCL20	CXCL2		CYR61	CXCL3	IFNA16	USP18	IFIT1		IL6	P2RY14	P2RY14	TNFRSF4	EBI3	PTX3	MAOA	SLCO4A1	APOC1	CCL23	CDKN1C		GEM	CCL20	AREG	IFI44L	FNDC3B, LOC101928615	COL4A4	AICDA	RAB38	RGS1			GABBR1, UBD	1	78		15
5	LOC101928620, POU2AF1	PLA1A	INHBA	IFNB1	CXCL2	PTGS2	CCL20	NDP	EREG	TNIP3	DUSP2		MMP10	TNF	IFNA4	RSAD2	SERPING1		CSF3	CXCL9	SOCS1	TRAF1	F3	IL6	NCAPH	HPGD	APOE	CCL13	ACKR3		RGS16	ZBED2	EMP1	TMCO6	SPAG4	CD27	MYBL1	38961	FOS			LOC101928620, POU2AF1
6	TNFRSF17	CCL19	CFB	CFB	RSAD2	IL1B	SERPINH1	CSF3	F3	HAS1	TNF		PTGS2	SERPINB2	IFNB1	IFI44L	OASL		SLCO4A1	CD69	CH25H	SLC39A8	CCL1	G0S2	HSD11B1	TNIP3	RARRES1	SOCS1	HOXA1		LIF	GEM	CCL20	TNFRSF9	IGHD	COL4A3	TJP2	GGT5	CYP4B1			TNFRSF17
7	CCL18	SERPINB7	IFITM1, IFITM2	TNIP3	EBI3	DNAAF1	RRAD	IL2RA	TNF	F3	LIF		IL12B	CCL4	IFNA21	IFIT1	IFI27		NDP	CCL8	IFIT2	LRRC32	HAS1	CCL4	F13A1	IL7	CHIT1	P2RY14	FCGR3B		CCL20	NR4A3	CCL1	LAMP3	IL17RB	ICOS	UCHL1	COL15A1	MARCO			CCL18			53				74
8	ADAMDEC1	IFI27	IL1B	LAMP3	PTGS2	CXCL1	CCL19	IL12B	INHBA	RGS16	TRAF1		MET	IL6	IFNA10	IFITM1	IFI44		HAS1	IFIT2	IL6	CCL20	TNIP3	FFAR2	MRC1	ARNT2	NME8	CDR2L	PTGDR2		CXCL8	NR4A2	NR4A2	OAS1	GPER1	AIM2	CAMK1	CPVL	RNASE6			ADAMDEC1		64	49
9	SLAMF8	LAMP3	CCL20	PLA1A	ISG20	TNFAIP6	GPRC5A	MMP1	TNIP3	MMP10	OSM		GEM	IL1B	IFNA1, IFNA13	SERPING1	USP18		TNIP3	SLAMF8	HESX1	EBI3	TFPI2	MYC	TGM2	FCGR1A, FCGR1B, FCGR1C	HLA-DQA1, HLA-DQA2, LOC100509457	CCL18	P2RY10		GPR87	PTGS2	CRTAM	BCL2	NT5DC2	CCR1	MET	KRT19	RGCC			SLAMF8
10	IGHD	IL32	TNFAIP6	SLAMF7	SIGLEC1	EBI3	SERPINB7	PTGS2	IL1B	CCL23	HAS1		FERMT2	TNFAIP6	IFNA5	IFITM1, IFITM2	IFI6		G0S2	ENPP2	CCL8	IL6	INHBA	CCL3, CCL3L1, CCL3L3	CD1C	FCGR1A	DPEP2	CTNNAL1	C1QB		AK4, LOC100507855	XCL1, XCL2	GEM	LIF	CAV1	SSPN	CDC45	JAM2	SPARCL1			IGHD
11	CXCL9	CCR7	CD38	CXCL11	CCR7	IL23A	TM4SF1	MMP10	IFIT1	STAC	FOSL1		NR4A2	PTX3	IFNA8	IFIT2	HERC5		CFB	CCL7	LAMP3	TNFAIP6	NDP	MAFF	CXCR2	PDGFA	CYP27A1	IL3RA	CD79B		CCL3, CCL3L1, CCL3L3	CCL1	TNFRSF9	EGR2	CKAP4	IL6R	MEF2B, MEF2BNB, MEF2BNB-MEF2B	CADM3	HLA-DRA			CXCL9	17	37		59
12	TFRC	CCL15, CCL15-CCL14	TNFSF4	CXCL10	DNAAF1	CXCL3	PI3	CHI3L1	SERPINB2	IL6	INHBA		CXCL5	CCL5	IFNA7	LY6E	IFIT2		GPR31	ETV7	RSAD2	UPB1	SLCO4A1	IL1B	FABP4	PROS1	ABCG1	CCL8	PPP1R17		ZBTB32	XCL1	ZBTB32	KYNU	XBP1	NFIL3	SPRED2	CH25H	VSIG4			TFRC
13	IL32	SOCS1	MT1M	CCL20	CXCL3	TNF	CCL4	SMPDL3A	FERMT2	SSPN	CCRL2		AREG	CCR7	IFNW1	IFIT3	GMPR		CCL23	RSAD2	ENPP2	SLAMF7	IL36G	EHD1	FCER2	FCGR1B	LOC101929910, LOC613037, NPIPA5, NPIPB3, NPIPB4, NPIPB5	RAMP1	CENPE		EGR2	IL21	FOSB	OAS3	CYAT1	TOX	MME	CYP19A1	ALDH1A1			IL32	10			55
14	HLA-DOB	C1S	IL6	CXCL3	CD38	CCL15, CCL15-CCL14	IL23A	SLAMF1	TNFAIP6	UPB1	IL23A		RRAD	CXCL2	IFNA5, IFNA6	HESX1	SPATS2L		TNFAIP6	IL7	DNAAF1	WNT5A	CCL23	TNIP3	ENPP2	HAMP	BHLHE41	SLAMF1	C1QA		EGR3	AREG	PLK2	CCL3, CCL3L1, CCL3L3	FRZB	ITGAX	VDR	IGHG1, IGHG2, IGHM, IGHV4-31, MIR8071-1, MIR8071-2	RNASE1			HLA-DOB	78	96
15	IL7R	TNFAIP6	IL2RA	EDN1	GABBR1, UBD	TNFSF15	CCL3, CCL3L1, CCL3L3	IL19	CXCL1	IL12B	NR4A1		CXCL1	TNIP3	IFNA17	GMPR	IFIT3		PTGS2	MRC1	USP18	PLA1A	G0S2	FOSL1	B3GALNT1	PIM1	PDK4	TTC9	CKB		IL26	EGR2	GNG4	DDX60	ZNF215	ZBTB32	FGD6	IL6	C1QB			IL7R	49	93		45	28
16	SERPINA1	EBI3	RSAD2	BCL2L14	TNFAIP6	CCL1	IL10	PLAT	KANK1	SCG5	CCL3, CCL3L1, CCL3L3		ARC	HCAR3	PPEF2	CCL8	ZBP1		PTX3	CCL2	DEFB1	MSC	CCL15, CCL15-CCL14	TNFAIP6	TIMP4	BATF	CXCR4	IL17RB	IL21R		EVI5	CRTAM	NR4A3	ENOX2	FKBP11	CD2	CDCA3	FAM118A	FOSB			SERPINA1
17	LOC100293211	CXCL9	CXCL11	EBI3	IL2RA	G0S2	TFPI2	CCL20	HEY1	TNFAIP6	KMO		EDN1	EBI3	RFPL3S	IFI6	ISG15		IL12B	DEFB1	IDO1	CXCL3	AK4, LOC100507855	AK4, LOC100507855	MS4A6A	CR1	SEL1L3	CCL14, CCL15-CCL14	MYO10		TNS3	INHBA	INSM1	STK3	LOC730101	LOC101929272	FKBP5	PTPRD	CRTAC1			LOC100293211
18	GBP1	APOBEC3A, APOBEC3A_B	SLAMF7	TRAF1	WNT5A	IFI44L	HSPH1	VNN1	CXCL3	TFAP2A	FOSB		TNC	LIF	GCG	OASL	CXCL10		HEY1	PIM1	PLSCR4	PDE4DIP	DNAAF1	TNFRSF4	SPINT2	PLSCR4	KCNMA1	HOMER2	SFTPD		IL22	CD200	ZBED2	IL32	NUCB2	SMCO4	PDGFD	CPZ, GPR78	GPR64			GBP1	23	21	90	73	66
19	RGS1	SLAMF1	GCH1	IDO1	SERPINB2	CXCL2	TNIP3	IL10	IL12B	LRRC32	NR4A3		NT5E	CSF3	SERPINB10	ISG15	MX1		SLAMF1	STAP1	ATF3	LOC100996724, LOC100996761, LOC101929792, LOC101930416, LOC653513, PDE4DIP	PLAC8	AREG	CISH	LILRA5	CHI3L1	MYC	ADA		NR4A3	IL10	NR4A1	RSAD2	QPRT	CD3D	LOXL2	ADRA2A	ARHGDIB			RGS1
20	QPCT	CFB	SLC7A11	CH25H	IL23A	IDO1	SLAMF1	VNN3	G0S2	G0S2	CCL2		BMP6	CXCL1	HMGB1P17, HMGB1P17	HERC5	CCR5		FFAR2	BCL2L14	STAP1	HCAR3	RASGRP1	HCAR3	CD1D	SLC16A10	HLA-DQA1	TSPAN7	PTPN13		EMP1	IL24	TAC1	CXCL9	KDELR3	FAM129A	KIF23	SPON1	MT1M			QPCT
21	GCH1	C1R	GBP1	IL23A	IL1B	CCL4	CXCL3	ZFPM2	TRAF1	INHBA	EGR3		MMP1	IL7R	TAC1	CXCL11	IFITM1, IFITM2		AK4, LOC100507855	HESX1	BCL2L14	TNIP3	UPB1	ADORA2A, SPECC1L-ADORA2A	GGT5	LMNB1	COBLL1	SYT17	RHOC		SLCO4A1	TNFRSF9	EGR2	XCL1, XCL2	WIPI1	LCP2	C3orf14	LMOD1	CLIC5			GCH1	37	19		47	26	71	96
22	NKG7	TRAF1	IL23A	TNFRSF4	CXCL1	CCL5	TNF	PLAC8	CXCL11	PRR16	PLAU		FOSB	TRAF1	RFPL1S, RFPL3S	MX1	OAS3		S100A3	IDO1	IFIT1	PTGES	CD38	KMO	CLEC10A	NFE2	SPARC	BATF3	NR4A1		VEGFA	IL4	NTRK1	OAS2	CD38	LGALS1	MYRIP	SCN1A	C1QA			NKG7
23	CCL13	GBP1	CPEB1	KANK1	IL12B	CXCL8	CXCL1	CCL19	CCL4	IL2RA	NR4A2		XCL1, XCL2	EREG	PLS1	ZBP1	IFITM1		SLAMF7	GBP1	CCL7	LAMB3	CCL7	FFAR3, GPR42	HOPX	ANXA3	PIK3IP1	QPCT	PTP4A3		ATF3	INSM1	TNIP3	EHBP1	PRDX4	MAF	RGS13	PTGER3	GIMAP6			CCL13
24	MMP1	HSD11B1	CXCL10	UPB1	PDE4B	SLAMF1	CXCL2	IL36G	TFPI2	DNAAF1	MAFF		NR4A1	TNFSF15	CXCL11	IFI44	LY6E		CCL4	LAMP3	DDX58	KANK1	ITGB8	F3	WNT5A	MAP3K6	HTR2B	DACT1	HEG1		IL3	IRF8	PTGS2	XCL1	BLOC1S5-TXNDC5, TXNDC5	GRAMD1C	SUGCT	NRN1	FCGR2B			MMP1				37	39	2	9
25	TPD52	DUSP5	STAT4	NR4A3	OSM	LIF	PTGS2	CEMIP	IL36G	CXCL6	CCL4		TNFSF15	TJP2	CENPU	OAS3	HERC6		FERMT2	CBR3	CCL2	CFB	WNT5B	SLAMF7	MAF	MCTP2	CFP	CISH	L1TD1		SPC25	TNS3	IFNG	PTGER2	LOC101929272	C3orf14	DMXL2	CHN1	SOX5			TPD52
26	SLC39A8	BATF3	EBI3	SLC39A8	MT1M	GCH1	F3	VNN2	TNFRSF4	VWA8	PPP1R15A		TM4SF1	TCHH	ERV3-2	DHX58	GPR18		LYPD3	PLSCR4	AMOTL2	SLC1A3	LAMP3	PPIF	ADAM19	CHI3L2	CTSF	CCL15, CCL15-CCL14	PDE8B		HJURP	CST6	TNS3	MARCKS	SDC1	IGH, IGHA1, IGHA2	TUBB2A	XIST	HBEGF			SLC39A8			26
27	CYTIP	ISG20	FAM49A	IFIT2	EREG	EREG	CXCL13	MMP14	CXCL6	WNT5A	IL1B		PDE4B	BIRC3	PLEKHS1	CD69	OAS2		MMP10	AKAP12	IFIT3	AK4, LOC100507855	MET	PTGS2	SPINT1	ACPP	LOC100505915	GGT5	GUCY1A3		IL1R2	FOS	CCL3, CCL3L1, CCL3L3	HERC6	LOC100293211	ZBTB38	SYBU	SGCG	RGS5			CYTIP
28	CXCR4	SLAMF7	CRISPLD2	TNFAIP6	IFI27	IL7R	HSPB1	EMR1	SERPINE1	BHLHE41	GPR4		DUSP4	EDN1	HIST1H2AM	SPATS2L	XAF1		TNFRSF4	HCAR3	FFAR3, GPR42	HLA-DQA1, LOC100509457	STAT4	TNF	CTSC	FZD5	SPATA7	FCER2	SETBP1		VDR	ZEB2	SGK1	ITGA1	IGH, IGHA1, IGHA2	CAPN2	E2F8	RARRES2	TRHDE			CXCR4
29	HLA-DRB4	IFITM1	CXCL1	GPC3	CXCL5	TNFRSF9	FERMT2	CCL23	ADORA2A, SPECC1L-ADORA2A	STEAP4	LAMB3		CXCL3	CKB	HIST1H2BG, HIST1H2BJ	LGALS3BP	FFAR2		EHD1	IFIT3	CXCL9	PPP1R17	ENPP2	KCNN4	GFRA2	DENND2D	SLC47A1	FCER1A	ICAM4		FOSL1	BCL2A1	RGS16	ATP10D	CD9	TESC	CDKN2C	PRO2958	TRHDE			HLA-DRB4
30	SEMA4D	CXCL13	FSTL1	MSC	IGFBP4	BIRC3	DNAJB1	SERPINB7	MET	AK4, LOC100507855	PTGS2		INSM1	MMP1	SCUBE2	OAS2	PLSCR1		MSC	DDX58	SLC1A3	KMO	IL7R	MSC	NFE2	TLR7	CYBRD1	MAOA	DUSP5		IL10	MET	FOS	TRIM14	MZB1	ITGB1	CENPA, SLC35F6	SLC1A3	MRC1			SEMA4D
31	TRBC1	CXCL10	PDE4B	SCN1B	INHBA	STAT4	INHBA	CLGN	CCL3, CCL3L1, CCL3L3	CCL15, CCL15-CCL14	KLF10		CLCF1	IL10	RGS13	RP4-781L3.1	CDKN1A		CCL15, CCL15-CCL14	GK	CBR3	CDK1	MAMLD1	TNFSF8	GAS6	LILRA3	SERPINF1	FN1	MLC1		EPAS1	IER3	CGA	IFIT1	TRPM4	GIMAP4	KANK1	CYP7B1	MGP			TRBC1
32	S100A9	CYP27B1	OPTN	CXCL1	IL6	MARCKS	HSPA1A, HSPA1B, HSPA1L	SOCS1	UPB1	DPYSL3	THAP9-AS1		KANK1	GADD45A	IFNG	CXCL10	EIF2AK2		IL2RA	SLCO4A1	RGS1	ADORA2A, SPECC1L-ADORA2A	TNFRSF4	CCL2	SOCS1	RASSF4	CDKN1C	IPCEF1	INSIG1		CCL4	NAMPT	TRIB1	NEK1	GABARAPL1, GABARAPL3	PTCH1	TUBB2A, TUBB2B	TGM2	TOX3			S100A9
33	CD38	EDN1	DNAAF1	PPP1R17	TNIP3	CCR7	ADIRF	SLCO4A1	DNAAF1	HPD	CD83		IL12A	HEY1	ICAM4	STAP1	AIM2		ADORA2A, SPECC1L-ADORA2A	GK3P	OPTN	MN1	CSF3	HEY1	CCL23	HMGN5	CETP	FGL2	CHST2		SLC27A2	DUSP2	CD200	TRAPPC12	HSPA13	ICA1	FAM129A	CXCL14	FKBP5			CD38	82	11		14
34	FCGR2B	PTX3	EHD1	CRLF2	IFITM1, IFITM2	RSAD2	IL36G	F3	PHLDA2	MMP14	F3		TNFAIP6	JAG1	IL12A	TMEM255A	LGALS2		HCAR3	CH25H	CACNA1A, LOC100507353	FEZ1	IL23A	PHLDA2	AQP3	SPP1	CLEC10A	PTGS1	HSPB1		RRAD	ATHL1	IL10	CCL22	CDKN2C	BHLHE41	FOXM1	GPM6B	ACKR1			FCGR2B
35	LAMP3	ASS1	IFITM3	CXCL2	CSF3	EDN1	EBI3	TNFAIP6	WNT5A	DIXDC1	DDIT4		IL1B	ABTB2	FAP	DDX60	MX2		STAT4	C4BPA	HERC5	CCL4	HDAC9	KANK1	HOMER2	SLC1A3	HS3ST2	P2RY13	TTC9		THBS1	TNFSF14	LOC101928620, POU2AF1	MX1	TNFRSF17	ITGAM	BIK	HAND2-AS1	LYVE1			LAMP3	9		8	36	37
36	IGH, IGHA1, IGHA2	CD40	IL15RA	CSF3	LAMP3	TRAF1	CEMIP	HES1	CCL15, CCL15-CCL14	ADORA2A, SPECC1L-ADORA2A	G0S2		DUSP2	CCL3, CCL3L1, CCL3L3	HESX1	SAMD4A	CCR1		CCL3, CCL3L1, CCL3L3	CREM	MRC1	SCN1B	CEMIP	HAMP	CIITA	F13A1	P2RX7	PDCD1LG2	SEMA4C		CDC45	SAMD4A	GNAI1	ARFIP1	BTN1A1	CALHM2	ASB13	ENOX1	TMEM100			IGH, IGHA1, IGHA2
37	BCL2A1	GCH1	CXCL9	ZBTB10	MMP1	LAMP3	PHLDA2	LIMK2	USP18	CSF1	PTX3		CXCL2	ADORA2A, SPECC1L-ADORA2A	CXCL9	HERC6	ISG20		SLC7A5	AK4, LOC100507855	ETV7	ZBTB10	CRIM1, LOC101929500	ETV5	PRR16	GPR124	CYTL1	CRIP1	MTSS1		CXCL13	ZBTB32	BCL2A1	PIGN	LOC102723479	GIMAP6	DAAM1	BRINP1	CXCR4			BCL2A1	85	72
38	ARL4C	TNIP3	CYP27B1	WNT5A	PTGES	ITGB8	TWISTNB	LILRA5	CXCL2	SMAGP	OLR1		SPINK1	GCH1	DEFB1	JUP	DHX58		C1QTNF1	MAFF	GBP1	WNT5B	ADORA2A, SPECC1L-ADORA2A	CD40	CD1A	F5	HLA-DQB1, LOC101060835	VDR	PRR5L		GLDC	IL23A	IER3	USP18	RRBP1	CD86	TNFSF8	LYZ	C8orf4			ARL4C
39	TNFAIP3	G0S2	ABTB2	STAT4	NT5E	MMP1	MYO1B	EBI3	HCAR3	MAP3K4	GEM		EGR4	TNFSF9	CXCL10	ENPP2	EPHB2		TNC	RP11-548H18.2	OASL	LPL	IL7	LILRA5	CTNNAL1	IFITM2	SLC29A3	PCSK5	EPS8		PHLDA1	DGKI	DUSP2	AUH	TRIB1	IL2RB	HMCES	RGS13	CCL4			TNFAIP3		44
40	RASGRP1	CCL5	CCL19	CDK1	CCL5	TNIP3	TNFSF15	INSM1	RSAD2	EBI3	SERPINB9		SPRY1	CLCF1	PRG2	SAMD9	SAMD9		KANK1	GABBR1, UBD	CCNA1	ADAMDEC1	MMP14	TRAF1	CAMTA1	ATP2B4	FAIM3	HSPG2	TAGLN		CA2	NR4A1	CST6	SMARCAL1	ADM	TRAC, TRAJ17, TRAV20, TRDV2	PRC1	BGN	MSR1			RASGRP1		69
41	CXCL11	ORM1, ORM2	C11orf95	INHBA	TFPI2	INHBA	DDAH1	FPR2	FJX1	IL1RAP	PHLDA2		IL36G	ICAM4	ICOS	GBP1	ATP10A		IL1RN	ATF3	DUSP5	DRAM1	AKAP2, PALM2-AKAP2	PHLDA1	ATP1B1	FFAR2	CLIC2	KLF4	CKS1B		GZMB	EGR3	SPRY1	MYBL1	MANEA	TRAT1	BUB1B	LSAMP	PDE4B			CXCL11	3	17	11
42	SEL1L3	ORM1	ATP6V0A2	DDX58	CFB	IER3	TNFAIP6	LILRA3	ISG15	MRC1	EREG		IQCJ-SCHIP1, SCHIP1	MGAM	IFIT2	IFITM3	IRF7		PPP1R17	ATP1B2	FCGR2B	G0S2	CCL8	CCL8	IL1RN	MYO7A	HTR7, HTR7P1	PSD3	SGPP1		TNFRSF9	IL1RN	XCL1, XCL2	DDX58	CD27	TRAC	CDC20	WISP1	C7			SEL1L3
43	CXCL1	C1RL	CCR7	HCAR3	SLAMF1	CXCL10	DYRK3	C1QTNF1	IL10	MMP7	XBP1		BAMBI	EHD1	MSR1	IFIT5	CLEC10A		SCN1B	TBC1D30	APOL6	HIVEP2	PTGS2	BYSL	MS4A4A	FZD2	C3	HRH1	CTSL		TRIB1	SPP1	MYC	IFI35	SEC14L1	PRKCH	CENPU	TOX	MYH11			CXCL1		29	32	22	8	23
44	PLA2G2D	AIM2	TNFAIP3	OSR2	RHOH	TNFSF9	CYP27B1	HS3ST3B1	PLAUR	UXS1	SIK1		TNF	SLC2A6	XCL1, XCL2	BLNK	VEGFA		CD40	SERPING1	PDGFRL	PDE4B	PKIG	ACSL1	LIPA	EDNRB	GALNT14	FZD3	CCDC68		SLC7A5	TNF	IL21R	NME7	HIST1H4H	FAS	CDKN3	TLE2	CCL3, CCL3L1, CCL3L3			PLA2G2D
45	SERPINE2	IFITM1, IFITM2	PTGES	SOCS1	IL7R	RGS16	SERPINB2	PRR16	OASL	TNFSF14	TNFAIP3		NPTX2	IL23A	CD69	DDX58	DDX58		IL15RA	APOL6	RGL1	ARNTL2	FFAR2	CXCL1	EVL	DSC2	IQCK	ACOT7	PRR5		ARNTL2	RGCC	ENC1	STAT1	RGS13	SLC35D2	TOX	COL5A1	GIMAP4			SERPINE2
46	CXCL8	BCL2L14	TTC39A	CCL8	ADORA2A, SPECC1L-ADORA2A	MMP10	HES1	STAC	GEM	HMGA2	IL1RN		BCL2A1	ZBTB10	ERVK3-2	XAF1	IFIH1		EBI3	CTSL	TNIP3	CXCL2	FEZ1	PLAUR	TARP, TRGC2, TRGV9	CPM	CIITA	QSOX1	ABCC3		NCS1	CTTN	ELL2	PLSCR1	SEMA4A	ANXA2	ASPM	CLEC11A	LAPTM5			CXCL8			73	66	23
47	LCK	FERMT2	INSM1	FAM57A	GCH1	IL36G	CA12	BATF	CCL7	C1QTNF1	CD69		INHBA	MIR6732, ZC3H12A	TECTA	MX2	DDB2		F3	MAF	HCAR3	NFKB1	CYB5R2	CXCL6	CCL17	OLFML2B	SRGAP3	FGF13	MS4A4A		AREG	CAV1	SIK1	GRAMD1C	ARSA	P2RY13	KANK2	COL21A1	CD14			LCK
48	BIRC3	INHBA	ALOX15B	ATF3	TM4SF1	NAMPT	IL1B	CYP3A5	MAMLD1	GCH1	NLRP3		G0S2	TNFRSF9	OSR2	ISG20	IFI35		IL1B	CCNA1	RASGRP3	FFAR3, GPR42	TNC	NME1	INSM1	MS4A4A	DHRS9	RASGRP1	CETP		APOBEC3B	IQCJ-SCHIP1, SCHIP1	XCL1	PDLIM5	HIST1H2BG, HIST1H2BJ	ZC2HC1A	AFF2	CTSC	ITM2A			BIRC3	93				30
49	HLA-DQA1, HLA-DQA2, LOC100509457	IL7R	LAD1	ADAMDEC1	IFITM1	MIR6732, ZC3H12A	ANGPTL4	KCNJ2	MAP3K4	MAMLD1	SLC7A5		F5	TNFAIP3	LOC100294145	OTOF	MS4A4A		CYP27B1	APOL1	ISG20	KCNJ2	SLAMF7	IL1RN	CD209	GAS6	NINL	PALLD	SLAMF7		IFNG	NAB2	CD160	HBEGF	RBM47	IL32	CENPE	IGH, IGHA1, IGHA2	MAP7			HLA-DQA1, HLA-DQA2, LOC100509457
50	CD79A	IL15RA	VEGFA	KMO	TNF	EHD1	BAG3	G0S2	JAG1	MMP1	ICAM1		GADD45B	STK17B	LDHAL6B	IRF7	MAP3K7CL		WNT5A	GEM	RHOH	CXCL1	KCNE1L	METTL1	ARNTL2	ETV5	FABP4	SPINT2	SYT17		SLC35F5	AGO2, CASC7, CASC7, DQ574852	RHOB	CCL4	ATXN1	MIR1204, PVT1	KIF20A	IGF1	F13A1			CD79A
51	PTPRC	CCL20	SDS	ITGB8	TREM1	TNC	GADD45G	ADORA2A, SPECC1L-ADORA2A	AQP9	CCND1	PLK3		DNAAF1	TNFAIP2	POLG2	RGL1	SAMD4A		SLC1A3	OASL	ISG15	TBC1D30	BCL2A1	TUBB2A, TUBB2B	FGD2	IL10	MYLIP	FAR2	CCNE1		GNA15	LIF	F5	HSD17B4	LOC101930405	ANK3	PRKAR2B	ITM2C	BST2			PTPRC
52	IGHG1, IGHG2, IGHM, IGHV4-31, MIR8071-1, MIR8071-2	ADIRF	CST7	OASL	IL15RA	IL10	CFB	ASAP2	DUSP1	PLAU	CDKN1A		TNFSF14	TRIP10	LTA	EIF2AK2	JUP		MAMLD1	RHOH	IL7	SDC4	AMIGO2	CCL15, CCL15-CCL14	FAR2	AQP3	ARHGAP8, PRR5-ARHGAP8	QPRT	PAPSS2		ARC	PRRX2	MAFF	XAF1	B9D1	ATP1B1	CD27	TNFSF10	APOC1			IGHG1, IGHG2, IGHM, IGHV4-31, MIR8071-1, MIR8071-2
53	GZMA	RSAD2	CCL15, CCL15-CCL14	CCL18	SLC1A2	SLC2A6	SLCO4A1	PIM1	IFI44L	PDE4DIP	FFAR2		IL6	REL	ADAM7	ATP10A	DDX60		KMO	IRF1	SLAMF1	SLC7A5	IDO1	AMPD3, CAND1.11	HSPB1	LIMK2	JUP	CKB	CYFIP2		BCAT1	PHLDA1	CD83	ZBED2	TMEM45A	AHNAK	GPSM2	COL16A1	UCP2			GZMA
54	TSPAN13	APOL1	DUSP5	KCNJ2	LOC101928916, NNMT	PTX3	IL12B	ENPP2	IFIT2	SLC2A14, SLC2A3	EGR1		GPR132	NFKBIA	PMCH	ETV7	RNASE6		HS3ST3B1	TRIM25	IFIH1	RPA4	KCNJ2	STAT4	FCER1A	IFITM3	C1QB	IL21R	MERTK		HILPDA	TNIP3	SAMD4A	KRCC1	DNAJB9	TJP2	RRM2	EYA1	C5AR1			TSPAN13	67
55	CXCL6	ACHE	DBR1	IFIT3	IL32	SLAMF7	G0S2	MMP7	HERC5	OSM	GLA		PCDH9	CXCL8	SYNE2	IFIH1	TMEM255A		IL36G	STEAP4	IFIT5	CHST7	GADD45B	CYP51A1, LRRD1	RAB38	IL21R	CPM	S100B	LTB		IER3	PMP22	SV2C	IFI44	ITGA6	NUDT4, NUDT4P1	GCHFR	MYO1D	FOXO1			CXCL6			67				57
56	GZMB	H2AFY2	TRAF1	CASP5	STAT4	NDP	GRAMD3	CPM	CCL23	PDPN	NXT1		HBEGF	ICAM1	KLRC1, KLRC2	OAS1	SDC3		AEN	TAP1	SLCO4A1	CXCL8	MT2A	MIR6732, ZC3H12A	SCD	CX3CR1	CRIM1, LOC101929500	ANKEF1	IFITM1		ATP8B4	RGS16	RRAD	ITPR1	DNAJC3	DAAM1	CBS	ABCB4	HLA-DQA1, HLA-DQA2, LOC100509457			GZMB
57	CD2	ARNTL2	OAS3	PLCB4	CCL8	ADORA2A, SPECC1L-ADORA2A	DUSP2	CXCL6	DUSP2	DUSP4	NABP1		IL23A	STAT4	TNFSF10	HEG1	RTP4		TRAF1	ANXA3	RTP4	GRAMD3	MAP3K4	THBD	PALLD	TIMP4	CFD	RNF19B	BATF3		NAMPT	IL22	TNF	TNFSF4	MIR7110, PDIA5	SYBU	CCNB1	FMO2	ALOX5			CD2
58	ISG20	PDGFRL	TMEM194A	LOC100996724, LOC100996761, LOC101929792, LOC101930416, LOC653513, PDE4DIP	APOBEC3A, APOBEC3A_B	IL15RA	DNAAF1	MET	KCNJ2	KANK1	NFKBIE		LIF	KANK1	CCL8	RTP4	IFIT5		GBP1	OPTN	EMP1	TRIP10	MST4	GCH1	CXCL14	SOCS1	SDS	CD1E	TCF7L2		TNF	EMP1	IL12RB2	GBP1	ITM2C	SCRN1	CAMP	TESC	HAS1			ISG20	27	3		9
59	CD69	FAS	IL12B	IL36G	CXCL9	PSTPIP2	CXCL5	TARP, TRGC2, TRGV9	IFI44	TNF	GADD45B		IDO1	INHBA	RARRES3	IFI35	LMNB1		PLAC8	GCLM	TRIB2	C1orf61	CCL2	SLC1A3	ASGR2	KIAA0226L	BTN3A3	IL27RA	EVL		SDC4	CD40LG	NCS1	SOCS2	CECR1	CORO1B	SHCBP1	TCF21	RGS2			CD69			84
60	LAP3	SLCO5A1	CD80	PDE4DIP	MX1	FERMT2	PDGFA	STEAP1	PELI1	SNX10	LDLR		EGR3	IL15RA	PSMD5	APOBEC3A, APOBEC3A_B	HIST1H2AM		CD38	FFAR3, GPR42	PIM1	STEAP4	SCG5	SERPINB9	CD180	IFI16	PLA2G4C	ARAP2, LOC101928667	CASP5		NCAPH	QPCT	ATHL1	PDE6D	CCPG1, DYX1C1-CCPG1	SGPP1	CEP55	AIM2	CDO1			LAP3
61	AIM2	ADAM19	CP	GRAMD3	IFI44L	MAP3K8	GEM	GPR124	SLC35F5	JAG1	DNAH17		LRRC32	MSC	LAG3	SCO2	FDXR		GPR132	PLOD2	HERC6	SMG9	SLAMF1	CCL23	FCGR2B	CHCHD7	NBPF10, NBPF14, NBPF26, NBPF9	CHCHD7	SIK1		GK3P	SLC7A5	IL9	MX2	SSR4	CLIP2	CDT1	ATP10A	NCF2			AIM2	44			70
62	CA12	CD200	ADORA2A, SPECC1L-ADORA2A	F3	ISG15	TRIP10	IL2RA	SLC25A37	NDP	SLC25A37	EXOSC4		SLCO4A1	RAPGEF2	PLSCR2	PARP12	LGMN		HES1	PRR5L	FFAR2	STAT4	KANK1	CDC42EP2	BCAR3	ACAP1	PLXNA1	SCN9A	C3		RPS4Y1	SMOX	HMGB1P17, HMGB1P17	S100PBP	TP53I3	GPR183	CCNB2	GLT8D2	GPR183			CA12				94		47
63	CSF2RB	S100A3	CXCL13	G0S2	HCAR3	PDE4B	CD59	P2RY6	STAT4	FERMT2	SLC39A8		TNFRSF9	G0S2	BTN1A1	GPR18	FCGR1A, FCGR1B, FCGR1C		ITGB8	DUSP5	AKAP2, PALM2-AKAP2	ACVR2A	SOCS1	BCL2A1	CALCRL	UGCG	CCL22	MIR6732, ZC3H12A	SCRN1		XCL1, XCL2	KIAA0226L	RGCC	CXCL11	RGS2	PDE4D	STX11	NMB	CCL14, CCL15-CCL14			CSF2RB
64	FPR1	AKAP2, PALM2-AKAP2	ADAMDEC1	DUSP5	ITGB8	TNFRSF4	EGR3	UPB1	PHLDA1	KCNJ2	BTG3		SERPINE2	NR4A3	RBBP6	RABGAP1L	APOL6		PLAT	GADD45B	SAMD9	SRC	PIM1	IL7R	SLC27A3	CXCL13	SNX29P2	ST6GAL1	ARAP2, LOC101928667		MAP3K8	LOC101928620, POU2AF1	CXCL3	TRIM5	CHST2	BMPR1A	CD38	MAGED4, MAGED4B, SNORA11D, SNORA11E	CD74			FPR1
65	NAMPT	CCL8	PECR	KCNA3	IL3RA	GEM	CYP3A5	RGS16	MSC	LAMB3	PHACTR1		GREM1	ETS2	MNDA	PLAC8	HIST2H2AA3, HIST2H2AA4		TARP, TRGC2, TRGV9	TBC1D31	IL1RN	BTG3	MAP3K5	RRP15	STMN1	IL1RN	KLHL21	JAG1	AQP3		CTLA4	PPAN, PPAN-P2RY11	C3orf52	NCDN	TRAM2	SIRPG	GINS2	DCHS1	HLA-DQB1, HLA-DRB1, HLA-DRB3, HLA-DRB4, LOC100996809, LOC101060835			NAMPT				67	48
66	ALOX5	PPA1	SOCS2	DFNA5	CXCL8	GBP1	RGS16	INHBA	DPYSL3	ATP9A	RALGDS		TPBG	GNAI1	FASLG	ZCCHC2	GBP1		GCH1	CFH	APOL1	CRIM1, LOC101929500	CXCL6	WTAP	PRKCA	RP4-781L3.1	SERPING1	CLIC2	NEURL1		DSCC1	SPRY1	AGO2, CASC7, CASC7, DQ574852	IRF2	IL6R	KCTD12	IGF2BP3	ADAMDEC1	PCK1			ALOX5
67	CD3D	TSPAN13	NR4A3	CXCL6	NAMPT	LOC100129518, SOD2	CTSL	PTX3	KMO	PROCR	ZNF668		EREG	MST4	LY9	AXL	RP4-781L3.1		BCL2A1	GK-AS1, GK-AS1	ADRB2	OLR1	PLAT	CTPS1	ITGB7	FKBP5	PADI2	HOPX	PHTF2		ENPP1	ODC1	KDM6B	PKIA	NFIL3	FGD6	PBK	XPNPEP2	GADD45B			CD3D
68	CD27	OPTN	SERPING1	CCR7	SERPING1	REL	CES1, LOC100653057	LILRA1	IL1RN	CD40	ADORA2A, SPECC1L-ADORA2A		F3	IRF1	CCL16	APOL6	HESX1		ACKR3	FCGR1A, FCGR1B, FCGR1C	HEG1	ADA	MT1X	HS3ST3B1	PLCXD1	FPR2	LOC102724250, NBPF1, NBPF10, NBPF11, NBPF14, NBPF15, NBPF19, NBPF26	F3	UST		RRM2	GNAI1	ANK3	TFEC	CD59	CXCR3	BRIP1	CRABP2	FZD10			CD27
69	LGALS2	MSC	RASGRP1	DNAJB4	IRF7	CCL8	USP53	P2RY2	LRP12	MET	BIRC3		NDP	PSTPIP2	TOX	CD2AP	HIST1H2BG, HIST1H2BJ		SLC22A1	IRF7	BLNK	CCL3, CCL3L1, CCL3L3	VNN3	PDE4B	TMEM255A	HEG1	A2M	CCL2	IFITM1, IFITM2		PBK	NTRK1	TBC1D4	DPP4	SDF2L1	RNASE4	RNF19B	RRM2	PELI1			LGALS2
70	SIK1	MARCKSL1	CKB	AK4, LOC100507855	AIM2	NCF1	DNASE1L3	IL7	PPP1R15A	CCL18	LYPD3		TSC22D1	AKAP2, PALM2-AKAP2	SERPING1	TOR1B	TOR1B		SOCS1	FCGR1A	GK3P	TRIM36	PDE4DIP	ADM	IL17RB	IL7R	NR1H3	CARD9, DNLZ	UTRN		PXDC1	TSPAN13	IL4	CDK19	MANF	YME1L1	MELK	GABRE, MIR224, MIR452	TYROBP			SIK1
71	PTPRCAP	HESX1	STEAP1B	PDE4B	CCL23	IFIT1	GCH1	STAT4	PMAIP1	CRIM1, LOC101929500	NR1D1, THRA		HES1	SERPINB9	MDC1	IFITM2	CD2AP		OASL	CCL13	HAMP	PTGIR	LOC100996724, LOC100996761, LOC101929792, LOC101930416, LOC653513, PDE4DIP	FERMT2	EPAS1	ARHGAP12	CBX7	TJP2	S100B		GK	PRSS23	REL	EGR1	RGCC	RNF144A	TOP2A	KIF5C	HCLS1			PTPRCAP
72	PIM2	USP18	BCL2A1	TMEM194A	MXD1	HCAR3	ITGB8	DNAAF1	ATP2B1	DFNA5	PPIF		IQCG	IER3	XCL1	CTSL	CXCL11		CCL5	BLNK	MX1	MGLL	HEY1	SRC	TMC6	PDCD1LG2	FOXO1	NCAPH	KIF21B		EIF1AY	TGIF1	CCL4	IRF7	MBNL2	IL7R	KIF4A	SOD3	C3AR1			PIM2
73	CXCL10	ISG15	LDLR	CXCL8	GBP1	CXCL5	STX1A	FJX1	SLC2A6	CXCL3	VEGFA		BTG1	HIVEP2	SST	CUL1	RNASE2		FJX1	HLX	SAMD4A	SLC2A6	WNT5A	STEAP4	IL1R2	PRKCH	HLA-DRB4	SERPINB9	CHST7		IQCG	RNF19A	MET	RNF170	MGST2	NINL	ZWINT	SERPINH1	DEFB1			CXCL10	31	24	12		43
74	CXCL2	PPP1R16B	CCL5	OPTN	CKB	ICAM1	SLC39A14	CCL18	RAPGEF2	QPCT	TMEM185B		GPRC5A	TNIP1	PRF1	EGR3	ZCCHC2		TRAF3IP2	SBNO2	ZBP1	KCNA3	PHACTR1	BZW2	IRF4	FFAR3, GPR42	PELI2	EGR2	HES1		KIF14	RHOB	ARMC9	DHX58	UAP1	HOPX	POU4F1	C3	VWF			CXCL2			35	5	19	24
75	SLC2A3	IL12B	PRRG4	SDC4	OASL	PLAT	HSPE1	IL15RA	SERPINB9	TNFRSF4	MIR612, NEAT1		OSM	KDM6B	SPATA1	KMO	RGL1		ISG20	SAMD4A	TMEM255A	FFAR2	UXS1	SLC7A5	WNT5B	GADD45B	BCAR3	IRF4	TEP1		TYMS	SLC35G2	INHBA	HDAC4	AMPD1	CRIP1	PTTG1	HOXB13	S100A8			SLC2A3
76	CCL5	MUC1	SERPINB9	ADA	C1S	MST4	LILRA3	CASP5	DDX58	SCARF1	JOSD1		CCL5	ATP2B1	IGHG1, IGHG2, IGHM, IGHV4-31, MIR8071-1, MIR8071-2	MT2A	SELL		IL7R	RGS1	GK-AS1, GK-AS1	KCNK5	MGLL	C10orf2	MAP2K6	CCL8	ST6GALNAC2	RAB33A	ARID5B		TAC1	LTA	TNFSF9	ICE2	RNGTT	TIAM1	TK1	FMOD	LILRB5			CCL5	40	74		40	22
77	XBP1	CLU	WEE1	CD80	VEGFA	CFB	HSPD1	MST4	SLC7A11	CD226	CSTF1		FJX1	PTGER4	NDNF	STAT1	ENPP2		TNFRSF21	ICAM1	RP11-548H18.2	ZHX2	TNFAIP6	ALCAM	ABCG2	MS4A6A	MREG	HSD11B1	RHOF		PHLDA2	SLC19A2	FOSL1	TRIM34, TRIM6-TRIM34	MYO1D	LAT	NCAPG	DHCR24	RRAGD			XBP1
78	DDIT4	HLA-DOB	GABBR1, UBD	TRIP10	IER3	TNIP1	HSPA1A, HSPA1B	CISH	PRR16	LIMK2	HBEGF		TNFSF9	IL36G	PDZK1	TRIM14	OAS1		PDE4B	VAMP5	GK	TNIP1	PIM2	SLC7A1	CLIC2	VPS9D1	MMP7	LOC730101	MGLL		PDGFA	SPAG1	LRIG1	FAM178A	GADD45A	HOXA1	SLC1A1	CAMK2N1	HLA-DQB1, HLA-DRB1, HLA-DRB4, HLA-DRB5, LOC100996809, LOC101060835			DDIT4
79	GUSBP11	VDR	NRP2	NFKB1	NCF1	DUSP1	FOSB	SOCS3	ITGB8	SLC2A3	ATF3		EFNA1	MAP3K8	ZBP1	CCR5	HIST1H2AC		HPN	FCGR1B	MAFF	MARCH3	PLAU	NOP16	ALDH1A2, LOC101928635	PTX3	SDC3	G0S2	SNED1		ELL2	RAI2	EGR3	TNFSF10	WBP5	RIC8B	KIF11	RGS7	KLF9			GUSBP11
80	F13A1	IL21R	DFNA5	SLC7A5	IL36G	CCL3, CCL3L1, CCL3L3	CACNA1G	WNT5A	IL7R	ABCA1	TRIB3		ADORA2A, SPECC1L-ADORA2A	ADM	IFITM1	PLSCR1	FCGR1B		RASGRP1	PDE4B	TARP, TRGC2, TRGV9	IL18	MT1HL1	SLC2A14, SLC2A3	TOX	LOC254896, TNFRSF10C	ELANE	CTNS	GPR137B		FABP5	NCS1	PPAN, PPAN-P2RY11	CD96	QPCT	RNGTT	MKI67	MYCL	TLR2			F13A1
81	VEGFA	PRKAR2B	ARMC9	BTG3	MMP10	WTAP	MPP6	IL24	SLC7A5	CXCL1	SLC35A2		DIXDC1	GPR132	LOC647070	LAP3	UBE2L6		LIMK2	LIMK2	SERPING1	VILL	IL15RA	DDX21	ESPL1	ALDH1A2, LOC101928635	SMPDL3A	CLEC4A	MSR1		TUBB6	EGR1	CD55	CARD8	UBE2J1	CCL5	MIR6778, SHMT1	IGFBP2	PTPRC			VEGFA		50		77
82	FKBP11	CD38	TRIP10	DRAM1	EDN1	SLC1A2	GADD45B	HHLA2	MYO10	CLEC4E	HCP5		AKAP12	AMPD3, CAND1.11	IL2	DEFB1	MT2A		MFHAS1	FZD5	SOBP	TNFAIP2	PDE4B	SLC39A8	NDP	MUC1	MDM2	ENPP2	SLC16A7		DUSP6	LTBP4	PLS3	HERC4	HSPA5	ITM2A	TPX2	NRP2	APOLD1			FKBP11
83	GZMK	SLC2A6	BCL2L14	CHST7	LAMB3	NFKB1	ATP1B1	MAP3K4	AK4, LOC100507855	SOCS2	PFKFB3		TNFAIP3	MARCKS	IFITM1, IFITM2	TRIM5	AQP9		NR4A3	RGL1	ARID5A	CMKLR1	MREG	ADPRH	SORT1	NKG7	HLA-DPB1	PTGER2	HIST1H4J		DUSP5	TBC1D4	PUS7	ITPR2	PSEN2	MARK1	UBE2C	TRAF2	NDRG2			GZMK
84	CXCL3	TUBB2A, TUBB2B	RAB8B	CD69	G0S2	IL15	JAM2	CXCL13	MIR6732, ZC3H12A	CD38	SOCS3		HEY1	SLC1A2	HIST1H4A	UBE2L6	HIST1H1C		TNFRSF9	TEX30	TNFSF10	HIVEP1	GNG11	ACSL5	DHCR24	MGAT4A	PHACTR1	FKBP1A, LOC101929368	IL3RA		HMOX1	SLC43A3	FOSL2	PMS1	PPCDC	THEMIS2	TYMS	FBLN5	TSC22D3			CXCL3			14	13	12	21
85	FCN1	BCL2A1	ISG15	CCL4	NDP	NFKB2	FFAR2	PTGES	CCL18	BHLHE40	HNRNPA3, HNRNPA3P1		TRAF1	N4BP2L1	APOBEC3A, APOBEC3A_B	FANCL	TFEC		KCNN4	TBX21	IRF7	ATF5	EMR1	NOC3L	MIR6824, SLC26A6	MARCO	SLC29A1	EFHD2	MARCKSL1		RAD51	IL26	IRF4	PKP4	EXT1	VIM	KIAA0101	DAAM2	HSPA6			FCN1
86	TRAC, TRAJ17, TRAV20, TRDV2	AQP9	SLC2A6	CD200	NCF1, NCF1B, NCF1C	MX1	TNFSF14	CFB	MST4	LOC100996724, LOC100996761, LOC101929792, LOC101930416, LOC653513, PDE4DIP	PLIN2		BCAT1	LOC100129518, SOD2	USP18	TAP1	STAT2		MYO10	EGR2	IRF4	ESPL1	CCL3, CCL3L1, CCL3L3	CRIM1, LOC101929500	IL3RA	SLC16A7	GPX3	CCL3, CCL3L1, CCL3L3	APOA2		IL1R1	GFRA2	IL1RN	LYST	IQGAP2	ITK	CDCA8	ACVR2A	LOC100507472, PCSK6			TRAC, TRAJ17, TRAV20, TRDV2
87	SDC1	LMNB1	CD40	RPA4	DDX58	ATP2B1	HSP90AB1	PLGRKT	DDIT4	SERPINB9	ZNF165		FOS	DYRK3	GZMA	AKAP2, PALM2-AKAP2	MT1X		UPB1	JAG1	MAP2K6	B4GALT5	EHD1	PDSS1	PTPLA	TNFSF18	IPW, LOC101930404, PWARSN, SNORD107, SNORD115-13, SNORD115-26, SNORD115-7, SNORD116-22, SNORD116-28, SNORD116-4, SNRPN, SNURF	ARID5B	KIFAP3		GNG4	KDM6B	PRSS23	DMXL1	PDIA4	ABCA6	MYBL2	GDF10	CFH			SDC1
88	RAC2	SYNPO	TAP1	IFIT1	IFITM3	DOCK4	PTX3	SLC7A7	THBS1	LRP12	STX4		RGS2	DENND4A	MYBL1	EGR2	MRPL42		CXCL6	KCNJ2	BATF	ABCA6	ASNS	CASP5	ITGAM	EHD1	EYA2	CD40	CYTIP		EGR1	HK2	SLC7A5	GIN1	SEC24D	NCR3	DSCC1	TPSB2	FABP4			RAC2
89	SECTM1	ROBO1	RIPK2	LPL	BMP6	DIRAS2	CYB5R2	MARCO	ZBTB10	PLAC8	EHD1		MAMLD1	CCRL2	KLRD1	FFAR2	LAP3		LAMB3	HERC5	CTSL	MREG	TSC22D1	NFKB1	CAT	PTPN2	MAK	PTPRE	MDM1		IRF4	EHD4	TNFSF14	TTF2	ELL2	KLRB1	HMMR	GLYR1, SEPT6	MT1F			SECTM1				91
90	TRAC	TAP1	TNFRSF9	GBP1	NAV2	POMZP3, ZP3	RND1	FERMT2	MAFF	PMEPA1	EPM2AIP1		PPBP	NFKB2	PRRG4	TNS1	APOBEC3A, APOBEC3A_B		KCNJ2	HOMER1	PGAP1	MARCKS	SLC7A5	WNT5A	MREG	STEAP3	MINOS1P1	CLEC10A	TNFRSF8		FERMT2	FOSL1	AMIGO2	SKAP2	C19orf10	TMEM14A	PLK1	GUCY1B3	THBS4			TRAC
91	WARS	MT1F	MGLL	LAMB3	SECTM1	CHST2	IL15RA	HCAR3	OAS2	ACKR3	SERPINB2		ISG20	DUSP1	FOXA1	SP110	PLA2R1		IL23A	RNF19B	CCL13	ARID5B	LAMB3	GPR35	GOLM1	C1RL	RASL10A	TMEM176A	CLIC2		RBBP8	TMEM2	BACH2	WDR19	MAN1A1	RASGRP1	OIP5	SALL1	GPX3			WARS
92	CD52	TNF	IL15	ABCA6	IRF1	DENND5A	TRAF1	ETV5	NAMPT	PDE4B	OXSR1		KIAA0226L	NBN	KIF14	LOC101928789, SP140	TRIM5		PDSS1	LOC100996724, LOC100996761, LOC101929792, LOC101930416, LOC653513, PDE4DIP	GADD45B	IL1RN	LRIG1	NAMPT	BATF3	FJX1	PDGFC	LY75	EMR1		MAFF	GCNT1	LRRC8B	GIMAP4	NANS	MFHAS1	AURKB	LHX2	ICAM2			CD52
93	STAT1	BIRC3	IL7R	TBC1D30	ETS2	NEDD4L	IL24	AK4, LOC100507855	MAP3K8	TMEM158	ETS2		IL2RA	TFPI2	NSUN6	AGRN	MT1F		HRH1	IL6	TRIM25	EHD1	FAM65B	CCL7	RHOF	GPR85	LOC100996724, LOC100996761, LOC101929792, LOC101930416, PDE4DIP	ACE	RBBP8		AIM2	FABP5	TSPAN13	UGDH	IGHG1, IGHG2, IGHM, IGHV4-31, MIR8071-1, MIR8071-2	CDC42EP3	HJURP	MFAP2	MERTK			STAT1
94	CCL8	VAMP5	KCNE1L	FFAR2	CA12	CD80	SPINK1	DUSP4	YRDC	EHD1	CCNL1		TREM1	SDC4	APBA2	HIST1H2BG, HIST1H2BJ	MT1H		MIR6732, ZC3H12A	PDGFRA	RIPK2	RAPGEF2	TRIP10	TOMM22	CHCHD7	CASP5	DNASE2B	CFP	LBH		NFIL3	REL	STAT5A	DOCK10	KANK1	IGHG1, IGHG2, IGHM, IGHV4-31, MIR8071-1, MIR8071-2	CDK1	RGCC	KLF2			CCL8	65		46	57	69
95	CRISPLD2	CRIP1	CRLF2	LRRC32	DUSP5	MSC	PRR5	SOCS2	ACSL1	CCL7	AREG		REL	RNF19B	HERC5	AIM2	CMTR1		NXN	ARNTL2	TDRD7	APOL3	SLC2A14, SLC2A3	HSP90AB1	BLVRB	EMR1	TPSAB1, TPSB2	MAP1S	PLAGL2		UBE2C	FOSL2	SDC4	FUT8	UGGT2	KCNN4	MCM10	CECR1	ITGA6			CRISPLD2		28
96	LEF1	TUBB2A	HLA-DOB	CCRL2	C1QTNF1	P2RX7	HSPA8, SNORD14C, SNORD14D	GCH1	SLCO4A1	LCP2	MAP3K8		MMP19	GFPT2	HIST1H2AL	TRIM22	ADAM28		CLGN	VPS9D1	IRF1	SLC11A2	MT1F	SDF2L1	JAG1	SLC2A14, SLC2A3	FCGR2B	SCARB1	NKG7		CDC20	CCL4	ODC1	TNF	MIR22, MIR22HG	OSBPL10	SEC14L1	CFH	ALOX5AP			LEF1
97	TAP1	RARRES3	CHST7	HLA-DQA1	OAS2	NINJ1	ROBO1	STEAP4	MX2	DHRS3	PHLDA1		EHD1	RRAD	PF4	IGF2BP3	TRIM22		FPR2	C12orf4	TAP1	OPTN	FPR2	ICOSLG	40787	TLR8	SPTLC3	FRMD4A	LPPR4		NTRK1	PUS7	HOMER1	CATSPERB	DHRS9	SRGN	RAD51	PPL	FOLR2			TAP1	90	88
98	CD247	COCH	PLA2G16	PTGES	SIPA1L1	SERPINE1	ADORA2A, SPECC1L-ADORA2A	AMIGO2	GCH1	AQP3	NUP98		BMP2	AMPD3	POU3F1	CMTR1	TAP1		STEAP1	TARP, TRGC2, TRGV9	CNP	TNFRSF9	LCP2	RANBP1	HLA-DRB4	LILRA6	PPAP2B	NME8	HLA-DQA1		FAM57A	NETO2	SLC19A2	GART	AQP3	HLA-DQA1	WEE1	ZFPM2	CXCL8			CD247
99	NCF1	LAMB3	MX1	HIVEP2	APOL1	IFIT2	LPAR4	FEZ1	HAS1	TGM2	ISG20L2		XCL1	NFKB1	SCD5	TDRD7	SCO2		CYP7B1	PGAP1	SFT2D2	CASP5	SLC7A7	TNIP1	FAM162A	MARCH1	TMEM140	GTDC1	CSF1R		HMMR	ATP9A	SPAG1	PIGF	SPATS2	IL1R1	DLGAP5	EMILIN1	MT1X			NCF1				79	70
100	SRGN	DNAAF1	RP4-781L3.1	CYB5R2	TLR2	CYP27B1	DUSP5	TRAF3IP2	CSF3	MST4	NFKB2		ALDH1A2	CHST2	MS4A5	APOBEC3B	CD69		MAP3K4	NLRP2	IFITM1	ICAM1	DRAM1	BID	BCL7A	LITAF	PDE4B	CCL24	CALML4		PPARG	CTPS1	IL5	NR4A1	MGLL	ADAMDEC1	KIFC1	STK32B	CES1, LOC100653057			SRGN
[truncated: 28 more columns]
