# Supplementary material for: Synovial tissue transcriptomes of long-standing rheumatoid arthritis are dominated by activated macrophages that reflect microbial stimulation
Source: Sci Rep. 2020 May 13;10:7907. doi: 10.1038/s41598-020-64431-4 (PMC7220941; doi:10.1038/s41598-020-64431-4)
Supplement: Supplementary file 10 — Supplementary Table 9 [file 41598_2020_64431_MOESM10_ESM.xlsx]

## Sheet: Blatt1
Supplementary table 9. Correlation of soluble markers between synovial fluid and serum, and with clinical data and DAS28.
	Correlation between concentrations in SF & Serum		ESR correlation with marker in SF		ESR correlation with marker in Serum		CRP correlation with marker in SF		CRP correlation with marker in Serum		RF correlation with marker in SF		RF correlation with marker in Serum		ANA correlation with marker in SF		ANA correlation with marker in Serum		ACPA correlation with marker in SF		ACPA correlation with marker in Serum		VAS correlation with marker in SF		VAS correlation with marker in Serum		TJC correlation with marker in SF		TJC correlation with marker in Serum		SJC correlation with marker in SF		SJC correlation with marker in Serum		DAS28-ESR correlation with marker in SF		DAS28-ESR correlation with marker in Serum
Soluble markers	corr coeff	p-value	corr coeff	p-value	corr coeff	p-value	corr coeff	p-value	corr coeff	p-value	corr coeff	p-value	corr coeff	p-value	corr coeff	p-value	corr coeff	p-value	corr coeff	p-value	corr coeff	p-value	corr coeff	p-value	corr coeff	p-value	corr coeff	p-value	corr coeff	p-value	corr coeff	p-value	corr coeff	p-value	corr coeff	p-value	corr coeff	p-value
S100A8/9	0.806048	4.44117e-08	0.634255	0.000127375	0.599281	0.000228518	0.711885	3.12386e-05	0.639369	0.000188533	0.331996	0.0730726	0.37808	0.0328786	0.251013	0.236762	0.427571	0.0330075	0.329868	0.0805423	0.24538	0.183347	0.237527	0.206269	0.0882816	0.630895	0.632178	0.000136132	0.55825	0.000735433	0.44939	0.0112064	0.338547	0.0539602	0.590845	0.000465926	0.599749	0.000225283
LBP	0.803777	1.77467e-08	0.723054	2.0046e-06	0.721177	2.19363e-06	0.828544	2.86286e-08	0.691663	3.2458e-05	0.146874	0.422465	0.138371	0.4501	0.173907	0.405758	0.252117	0.224059	0.12689	0.496366	0.11261	0.546413	0.319296	0.074862	0.199915	0.272634	0.668438	2.12418e-05	0.477364	0.00496686	0.320862	0.0686648	-0.040647	0.822299	0.725487	1.78163e-06	0.643544	5.3438e-05
MMP3	0.714516	6.32986e-06	0.610853	0.000262365	0.527134	0.00231164	0.592117	0.00113894	0.462878	0.0150449	0.130966	0.490302	0.378817	0.0389841	-0.00513718	0.980557	0.102348	0.626383	0.161335	0.4031	0.359405	0.0555105	0.266728	0.154211	0.0700707	0.71292	0.425191	0.0171032	0.545509	0.00150409	0.367034	0.042246	0.518992	0.00277549	0.502975	0.0039268	0.519915	0.00271915
CXCL13	0.67734	5.44044e-05	0.59189	0.000719143	0.519907	0.00384322	0.637553	0.000607829	0.570604	0.0028962	0.34716	0.0702944	0.313652	0.104091	0.178375	0.415465	0.281752	0.19276	0.463963	0.0147792	0.319147	0.104669	0.17202	0.381412	0.201355	0.304201	0.664803	8.35981e-05	0.607222	0.000477628	0.499503	0.005802	0.338601	0.072381	0.576321	0.00106768	0.574843	0.00110739
CCL18	0.667781	2.17897e-05	0.337597	0.0546804	0.466182	0.00624861	0.441293	0.0165583	0.593735	0.00068532	0.0657771	0.720587	0.123447	0.50087	0.114599	0.585437	0.301908	0.142448	0.319299	0.0799654	0.381408	0.0342519	0.286868	0.111414	0.27092	0.133668	0.601908	0.000210886	0.610538	0.000161186	0.475107	0.00520562	0.2979	0.0922216	0.37359	0.032227	0.508316	0.00252532
A1AT	0.583556	0.000364291	0.416019	0.0160406	0.220383	0.217796	0.44894	0.0145697	0.163789	0.395888	0.0300327	0.870386	0.00921247	0.96009	0.139494	0.506034	0.0640171	0.76112	0.0895992	0.631702	0.0614977	0.742424	0.199156	0.274497	-0.00664485	0.971208	0.465519	0.00633277	0.376848	0.0306361	0.25957	0.144631	0.212327	0.235511	0.410196	0.0177426	0.200084	0.264247
CCL2	0.578472	0.000421443	0.113471	0.529517	-0.194967	0.276908	-0.0597015	0.75836	-0.120622	0.533102	-0.0183362	0.920657	-0.0386924	0.833475	-0.0264813	0.900009	0.065993	0.753966	0.0713883	0.702738	-0.208115	0.261237	-0.205269	0.25973	-0.14258	0.436303	0.00346955	0.984711	-0.0458581	0.799951	-0.0870134	0.630164	-0.0969824	0.591331	0.0255789	0.887636	-0.0825742	0.647783
sSELE	0.551015	0.00088996	0.3794	0.0294358	-0.0389632	0.829551	0.406019	0.028858	-0.116936	0.545778	-0.0602496	0.743244	-0.127685	0.486168	0.186124	0.373039	0.180824	0.387042	-0.102632	0.58273	-0.369329	0.0408782	0.281552	0.1185	-0.101865	0.57906	0.385309	0.0268028	-0.130393	0.469516	0.241743	0.175302	-0.156896	0.383227	0.37827	0.0299625	-0.078569	0.663842
S100P	0.543495	0.00108022	0.585068	0.000348676	0.369231	0.0344594	0.642823	0.000169549	0.419638	0.0234406	0.362971	0.0411701	0.722877	2.97125e-06	0.124478	0.55329	0.412436	0.0404786	0.232754	0.207648	0.402015	0.0249691	0.146756	0.42284	-0.0774671	0.673449	0.557404	0.000752188	0.467758	0.00605244	0.401479	0.0205702	0.248538	0.16311	0.577852	0.000428933	0.477014	0.00500321
sCD14	0.527741	0.00159796	0.469861	0.00579888	0.379567	0.0293585	0.689937	3.4596e-05	0.421313	0.0228361	0.251685	0.164655	0.181854	0.319186	0.18968	0.36381	0.214971	0.302093	0.190398	0.304914	0.154355	0.407058	0.186815	0.305934	-0.100242	0.585153	0.601232	0.000215308	0.483287	0.00438464	0.421089	0.0146717	0.0588312	0.745022	0.55094	0.000891702	0.353364	0.0436687
CXCL9	0.522154	0.00182782	0.524506	0.00172772	0.359197	0.0400772	0.546577	0.00215645	0.271001	0.155038	0.24756	0.171917	0.0610843	0.739808	-0.115389	0.582836	0.171733	0.411743	0.376533	0.0368131	0.0328903	0.860571	0.115294	0.529774	0.203522	0.263894	0.481288	0.00457418	0.220002	0.218613	0.219907	0.218817	0.335723	0.0561242	0.431354	0.0121981	0.326312	0.0638337
sICAM1	0.483623	0.00435341	0.481732	0.00453143	0.225232	0.207583	0.493094	0.00657013	0.324618	0.0857773	0.116261	0.526301	-0.0215572	0.906775	0.0928643	0.658846	0.323642	0.114524	0.184289	0.320979	0.0203635	0.913416	0.153022	0.403087	-0.119987	0.513038	0.498516	0.00314966	-0.0482271	0.789841	0.435351	0.0113351	-0.0652492	0.718279	0.465525	0.00633204	0.0481404	0.790211
CXCL10	0.430816	0.0123186	0.442438	0.0099312	0.110191	0.541559	0.45634	0.0128384	0.199556	0.299336	0.220178	0.225938	-0.170246	0.35156	-0.233544	0.261199	0.221689	0.286867	0.304026	0.09635	-0.118923	0.524001	0.0522096	0.776575	0.0708151	0.700136	0.481425	0.00456093	0.00270749	0.988069	0.257609	0.147798	0.018719	0.917649	0.410865	0.0175398	0.0325951	0.857096
sVCAM1	0.385027	0.0269241	0.281749	0.112176	0.147145	0.413841	0.319438	0.0911925	0.244203	0.201721	0.184434	0.312252	0.0770163	0.675246	-0.267528	0.196053	0.288867	0.161376	0.277961	0.130016	0.0743266	0.691089	0.149794	0.413196	-0.0102521	0.95559	0.326083	0.0640313	0.18817	0.294325	0.195926	0.274506	0.211079	0.23834	0.29837	0.0916841	0.0914333	0.612819
TNFAIP6	0.363333	0.0376786	0.518395	0.00199825	0.0382911	0.832449	0.414704	0.025298	-0.25851	0.175726	-0.201311	0.26923	-0.364998	0.0399691	-0.183358	0.380311	-0.0565089	0.788473	-0.155898	0.402327	-0.285903	0.118955	0.257844	0.154222	-0.0841049	0.647202	0.382803	0.0278948	-0.252304	0.156621	0.0283483	0.87556	-0.341578	0.0517123	0.446172	0.00925276	-0.135395	0.452494
IL1R2	0.286096	0.106512	0.560823	0.000686491	-0.0145473	0.935959	0.415639	0.0249369	-0.292798	0.123217	0.307512	0.0868766	0.0869657	0.636015	0.0399119	0.849765	-0.271875	0.188608	0.328463	0.0712191	0.145192	0.435794	0.229912	0.205559	-0.146756	0.42284	0.439628	0.0104691	-0.0458581	0.799951	0.176137	0.326834	-0.20894	0.243241	0.541245	0.00114367	-0.0564981	0.754818
sCD44	0.214924	0.229697	0.382107	0.0282045	0.242956	0.173079	0.383373	0.0400822	0.00764678	0.968597	0.221949	0.222133	-0.0591441	0.747801	-0.0167978	0.93648	0.516089	0.00826839	0.294384	0.107933	-0.132362	0.477821	0.0554421	0.763123	-0.169539	0.353595	0.535112	0.00133358	0.26178	0.14112	0.378067	0.030058	0.0688147	0.70356	0.392344	0.0239238	0.200919	0.262215
sSELP	0.117981	0.513171	0.451467	0.00835822	-0.177577	0.322831	0.4741	0.00937103	-0.0091268	0.962523	-0.0475363	0.796134	-0.362234	0.041614	0.136333	0.515815	0.0727108	0.729794	-0.107519	0.564809	-0.625362	0.000168776	0.392236	0.0263932	-0.202193	0.267092	0.496486	0.00329456	-0.0935776	0.604477	0.375807	0.0311375	-0.152605	0.396535	0.493773	0.00349705	-0.147764	0.411857
OPN	0.111139	0.538066	0.240448	0.177696	0.205769	0.250629	0.0848546	0.661643	0.297891	0.116531	0.18167	0.319685	0.291509	0.105491	0.0790335	0.70727	0.0774528	0.71288	0.0441887	0.813404	0.165979	0.372196	-0.0827759	0.652425	-0.0132909	0.942446	0.294608	0.0960502	0.189371	0.291199	0.254579	0.152793	0.087541	0.628083	0.258253	0.146753	0.219743	0.21917
MCP4	0.103944	0.564851	-0.189115	0.291864	-0.338768	0.0537939	0.00024667	0.998987	-0.125308	0.517189	-0.297194	0.0985628	-0.382318	0.0308143	-0.0391216	0.852708	-0.13001	0.535648	0.0266761	0.886726	-0.419691	0.0187526	0.0780296	0.67121	-0.201244	0.269392	0.027921	0.877421	-0.218291	0.222306	-0.0451039	0.803176	-0.303783	0.0856698	-0.179022	0.318845	-0.347346	0.0476396
sCD163	0.103629	0.579053	0.310703	0.0889	0.384747	0.0325821	0.334097	0.088529	-0.0842877	0.675952	0.275063	0.14126	0.194688	0.302567	0.0764807	0.722442	0.215213	0.312524	0.315969	0.0949616	0.277	0.145748	0	1	-0.145663	0.442465	0.438877	0.0135146	0.118748	0.524616	0.338772	0.0622871	0.00234666	0.990004	0.306746	0.0932605	0.234143	0.204872
MIF	-0.005	0.976438	0.488421	0.00392846	0.156007	0.385963	0.70153	2.23531e-05	0.111248	0.565612	0.0770163	0.675246	0.243209	0.179822	-0.120921	0.564769	0.0493959	0.814614	0.059054	0.752334	0.0262689	0.888445	0.108596	0.554102	-0.0742325	0.686379	0.498347	0.00316152	0.0143835	0.936679	0.340508	0.052497	-0.130677	0.468543	0.470539	0.00571902	0.15445	0.390779
IL8	-0.039	0.828745	0.542566	0.00110604	0.117824	0.513736	0.545332	0.00221775	0.0216103	0.911403	0.134355	0.463485	0.0889901	0.628146	0.077848	0.711476	-0.0195947	0.92593	0.0836089	0.654753	0.0339394	0.856169	0.0849826	0.643762	0.0759019	0.679695	0.642851	5.47632e-05	0.0650395	0.719148	0.401936	0.0204132	-0.0544244	0.763558	0.518141	0.00201024	0.162958	0.36488
uPAR	-0.049	0.786421	0.469693	0.00668251	0.292893	0.103772	0.503698	0.00628266	0.0446453	0.821526	0.237013	0.199217	0.0447691	0.810997	-0.113018	0.590655	0.281359	0.173045	0.356795	0.0529346	-0.135089	0.476623	0.207952	0.261619	-0.17559	0.344743	0.469626	0.00669142	0.0917702	0.617404	0.259924	0.150809	-0.261287	0.148602	0.445687	0.0105743	0.144101	0.431371
IFNg	0.682309	1.22281e-05	0.246264	0.16712	0.26221	0.140446	0.203418	0.289888	0.0640218	0.741444	0.343426	0.0543036	0.5074	0.00303511	-0.0585188	0.781126	0.19979	0.33831	0.276755	0.131759	0.393681	0.0284379	-0.117287	0.522632	-0.109693	0.55008	0.200941	0.262162	0.232666	0.192576	-0.0420888	0.816102	0.239127	0.180163	0.174645	0.331015	0.20911	0.242848
TNF	0.613027	0.000148951	0.192363	0.283501	0.13022	0.470112	0.00024808	0.998981	-0.106415	0.58272	0.229449	0.206498	0.434382	0.0129846	-0.344865	0.0913554	-0.219741	0.291232	0.284706	0.120575	0.42848	0.0161757	-0.121152	0.508925	-0.186846	0.305853	0.217921	0.22311	-0.00907976	0.960004	0.00708767	0.968774	-0.03129	0.862762	0.152257	0.397623	0.0551553	0.760474
IFNa	0.545614	0.015677	0.0669425	0.77916	-0.450155	0.0355339	-0.186984	0.457516	-0.472496	0.0354028	0.563518	0.011985	0.245765	0.28289	-0.0146103	0.952662	-0.0684859	0.780564	0.485231	0.0412337	0.102876	0.666031	-0.213899	0.379234	-0.142419	0.527225	-0.00840118	0.971958	-0.237622	0.286952	0.0863684	0.717308	0.170816	0.447229	0.0684726	0.774236	-0.39661	0.0676303
